# Supplementary material for: Effects of Elevated Tropospheric Ozone Concentration on the Bacterial Community in the Phyllosphere and Rhizoplane of Rice
Source: PLoS One. 2016 Sep 19;11(9):e0163178. doi: 10.1371/journal.pone.0163178 (PMC5028031; doi:10.1371/journal.pone.0163178)
Supplement: S4 Table — (XLSX) [file pone.0163178.s006.xlsx]

## Sheet: Genus
S4 Table.
Relative abundance of each taxon (>0.5%) in the phyllosphere fraction at different classification levels in different treatments and genotypes.
Relative abundance (%) is shown for each environment (i.e. Nipponbare_control, L81_control, Nipponbare_ozone and L81_ozone). The values are the number of reads assigned to the taxon out of 54238 reads in each DNA sample after subsampling. The output of edgeR (shown as "Raw") and false discovery rate (shown as "FDR") are shown. If the relative abundance is less than 0.5%, these taxa were indluced …
Relative_abundance	Kingdom	Phylum	Class	Order	Family	Genus	NB_control	L81_control	NB_ozone	L81_ozone	Raw_G	Raw_T	Raw_TxG	FDR_G	FDR_T	FDR_TxG
88.5051	Bacteria	Proteobacteria	Betaproteobacteria	Burkholderiales	Comamonadaceae	Variovorax	49009.5	49192.8	46032.5	47704	0.7377	0.636743	0.753576	0.974	0.927	0.868
3.89297	Bacteria	Proteobacteria	Betaproteobacteria	Burkholderiales	Burkholderiaceae	Burkholderia	1876.75	1805	2614.75	2162	0.917319	0.861181	0.820174	0.974	0.927	0.868
3.91681	Bacteria	Proteobacteria	Betaproteobacteria	Burkholderiales	Burkholderiaceae	Burkholderia	1748.75	1737	2749	2309	0.973696	0.64934	0.849006	0.974	0.927	0.868
1.0009	Bacteria	Firmicutes	Bacilli	Bacillales	Bacillaceae_1	Bacillus	394.25	362.5	850.5	571.333	0.499144	0.30179	0.75746	0.974	0.927	0.868
0.822548	Bacteria	Firmicutes	Bacilli	Bacillales	Bacillaceae_1	Bacillus	370.5	291.75	704	409	0.282098	0.483516	0.75723	0.974	0.927	0.868
0.528535	Bacteria	Proteobacteria	Betaproteobacteria	Burkholderiales	Burkholderiaceae	Ralstonia	235.75	279.5	330	306.333	0.681467	0.926649	0.868167	0.974	0.927	0.868
1.33314						Others	602.5	569.5	957.25	776.333

## Sheet: Family
Relative_abundance	Kingdom	Phylum	Class	Order	Family	NB_control	L81_control	NB_ozone	L81_ozone	Raw_G	Raw_T	Raw_TxG	FDR_G	FDR_T	FDR_TxG
88.7868	Bacteria	Proteobacteria	Betaproteobacteria	Burkholderiales	Comamonadaceae	49157.8	49314.5	46223.8	47853	0.968915	0.66522	0.625409	0.98	0.989	0.795
8.39559	Bacteria	Proteobacteria	Betaproteobacteria	Burkholderiales	Burkholderiaceae	3890	3850.5	5729.25	4808.33	0.979742	0.989389	0.794819	0.98	0.989	0.795
1.83795	Bacteria	Firmicutes	Bacilli	Bacillales	Bacillaceae_1	767	657	1565.75	998	0.459566	0.63895	0.584324	0.98	0.989	0.795
0.979633					Others	423.25	416	719.25	578.667

## Sheet: Order
Relative_abundance	Kingdom	Phylum	Class	Order	NB_control	L81_control	NB_ozone	L81_ozone	Raw_G	Raw_T	Raw_TxG	FDR_G	FDR_T	FDR_TxG
97.4273	Bacteria	Proteobacteria	Betaproteobacteria	Burkholderiales	53155	53267.2	52145.8	52789	0.297982	0.0880056	0.123936	0.596	0.176	0.248
1.84815	Bacteria	Firmicutes	Bacilli	Bacillales	769.75	666.25	1570.5	1003.33	0.861154	0.647714	0.460599	0.861	0.648	0.461
0.724584				Others	313.25	304.5	521.75	445.667

## Sheet: Class
Relative_abundance	Kingdom	Phylum	Class	NB_control	L81_control	NB_ozone	L81_ozone	Raw_G	Raw_T	Raw_TxG	FDR_G	FDR_T	FDR_TxG
97.455	Bacteria	Proteobacteria	Betaproteobacteria	53171	53281.2	52159.8	52805.7	0.432413	0.156529	0.176899	0.864	0.314	0.354
1.85442	Bacteria	Firmicutes	Bacilli	771.75	668.25	1576.75	1006.67	0.94241	0.929641	0.825226	0.942	0.93	0.825
0.690537				295.25	288.5	501.5	425.667

## Sheet: Phylum
Relative_abundance	Kingdom	Phylum	NB_control	L81_control	NB_ozone	L81_ozone	Raw_G	Raw_T	Raw_TxG	FDR_G	FDR_T	FDR_TxG
97.9669	Bacteria	Proteobacteria	53404	53509.2	52502.5	53122	0.584112	0.83521	0.757631	0.584	0.835	0.843
1.85712	Bacteria	Firmicutes	773.25	668.5	1579.25	1008.33	0.448119	0.518557	0.842986	0.584	0.835	0.843
0.176014		Others	60.75	60.25	156.25	107.667
