# Supplementary material for: Effects of Elevated Tropospheric Ozone Concentration on the Bacterial Community in the Phyllosphere and Rhizoplane of Rice
Source: PLoS One. 2016 Sep 19;11(9):e0163178. doi: 10.1371/journal.pone.0163178 (PMC5028031; doi:10.1371/journal.pone.0163178)
Supplement: S5 Table — (XLSX) [file pone.0163178.s007.xlsx]

## Sheet: Genus
S5 Table.
Relative abundance of each taxon (>0.5%) in the rhizoplane fraction at different classification levels in different treatments and genotypes.
Relative abundance (%) is shown for each environment (i.e. Nipponbare_control, L81_control, Nipponbare_ozone and L81_ozone). The values are the number of reads assigned to the taxon out of 62188 reads in each DNA sample after subsampling. The output of edgeR (shown as "Raw") and false discovery rate (shown as "FDR") are shown. Values less than 0.05 are shown in red highlight. If the relative abun…
Relative_abundance	Kingdom	Phylum	Class	Order	Family	Genus	NB_control	L81_control	NB_ozone	L81_ozone	Raw_G	Raw_T	Raw_TxG	FDR_G	FDR_T	FDR_TxG
28.429	Bacteria	Proteobacteria	Betaproteobacteria	Rhodocyclales	Rhodocyclaceae	Azospira	17598.5	19814.8	13528.5	20474.7	0.487083	0.58886	0.927151	0.986	0.893714	0.982727
12.9574	Bacteria	Proteobacteria	Betaproteobacteria	Burkholderiales	Comamonadaceae	Pelomonas	5989.5	4388	14833.5	6675	0.762076	0.737313	0.549788	0.986	0.893714	0.969833
6.83315	Bacteria	Proteobacteria	Betaproteobacteria	Rhodocyclales	Rhodocyclaceae	Dechloromonas	4964.5	4178	3635.25	4210	0.928994	0.757761	0.869535	0.986	0.893714	0.982727
5.08083	Bacteria	Acidobacteria	Holophagae	Holophagales	Holophagaceae	Geothrix	2935.75	5513.75	1741.5	2210.33	0.25296	0.0834447	0.564041	0.986	0.46	0.969833
2.21436	Bacteria	Proteobacteria	Betaproteobacteria	Burkholderiales	Comamonadaceae	Acidovorax	1749	1424.75	1384.5	807.667	0.829721	0.263409	0.63527	0.986	0.672111	0.969833
1.58509	Bacteria	unclassified	unclassified	unclassified	unclassified	unclassified	754.5	653	1776.5	683.333	0.835485	0.783944	0.245623	0.986	0.893714	0.969833
1.36672	Bacteria	Proteobacteria	Deltaproteobacteria	Desulfovibrionales	Desulfovibrionaceae	Desulfovibrio	1275.25	900.5	560.5	601.333	0.573584	0.337779	0.593699	0.986	0.7774	0.969833
1.24804	Bacteria	Proteobacteria	Betaproteobacteria	Burkholderiales	Comamonadaceae	Variovorax	828.25	1041.5	674.25	488.667	0.483849	0.0997816	0.376393	0.986	0.46	0.969833
1.18244	Bacteria	Proteobacteria	Betaproteobacteria	Rhodocyclales	Rhodocyclaceae	Rhodocyclus	921.5	859.5	433	724.667	0.985592	0.545327	0.485897	0.986	0.893714	0.969833
1.13773	Bacteria	Proteobacteria	Deltaproteobacteria	Desulfovibrionales	Desulfovibrionaceae	Desulfovibrio	813	1062.75	494.25	377.667	0.615327	0.0542935	0.552232	0.986	0.414	0.969833
1.1015	Bacteria	Proteobacteria	Betaproteobacteria	Rhodocyclales	Rhodocyclaceae	unclassified	741.5	459.75	732	847.333	0.694727	0.56032	0.477229	0.986	0.893714	0.969833
1.08981	Bacteria	Proteobacteria	Alphaproteobacteria	Rhizobiales	Methylocystaceae	Pleomorphomonas	1299.25	715	238.25	385.333	0.265367	0.163428	0.242102	0.986	0.535571	0.969833
0.90414	Bacteria	unclassified	unclassified	unclassified	unclassified	unclassified	508	454.75	607	718.333	0.84271	0.753785	0.939996	0.986	0.893714	0.982727
0.880341	Bacteria	Proteobacteria	Deltaproteobacteria	Desulfuromonadales	Geobacteraceae	Geobacter	646.75	686.5	447.5	363	0.760232	0.153198	0.685541	0.986	0.535571	0.969833
0.87734	Bacteria	Bacteroidetes	unclassified	unclassified	unclassified	unclassified	612.5	380.5	529.5	698	0.761401	0.630627	0.504036	0.986	0.893714	0.969833
0.874767	Bacteria	Proteobacteria	Alphaproteobacteria	Rhodospirillales	Rhodospirillaceae	unclassified	295.5	1346.5	228.5	226	0.00498076	0.00203279	0.071468	0.115	0.0345	0.969833
0.6892	Bacteria	Proteobacteria	Alphaproteobacteria	Rhizobiales	Rhizobiaceae	Ensifer	443	444	446.75	364.667	0.9492	0.473087	0.759076	0.986	0.893714	0.969833
0.678051	Bacteria	Proteobacteria	Betaproteobacteria	Burkholderiales	Oxalobacteraceae	unclassified	499.75	342.25	422.5	422.333	0.788449	0.868477	0.832237	0.986	0.907455	0.982727
0.663901	Bacteria	Actinobacteria	Actinobacteria	Actinomycetales	unclassified	unclassified	493.25	498.75	291	353.667	0.891265	0.397962	0.726383	0.986	0.832182	0.969833
0.621663	Bacteria	Actinobacteria	Actinobacteria	Actinomycetales	unclassified	unclassified	453.5	258.5	478	346.333	0.444274	0.990739	0.713802	0.986	0.991	0.969833
0.594863	Bacteria	Proteobacteria	Deltaproteobacteria	Desulfuromonadales	Geobacteraceae	Geobacter	398	396.75	263.5	438.667	0.890295	0.816134	0.537972	0.986	0.893714	0.969833
0.572029	Bacteria	Firmicutes	Clostridia	Clostridiales	unclassified	unclassified	374.5	710.5	169.75	105.667	0.176483	0.00330937	0.154337	0.986	0.0345	0.969833
0.569563	Bacteria	Bacteroidetes	Bacteroidetes_incertae_sedis	Ohtaekwangia	unclassified	unclassified	283.5	167	523	473	0.884818	0.251517	0.999147	0.986	0.672111	0.999
27.8481						Others	17309.2	15490.8	17749	19192.3

## Sheet: Family
Relative_abundance	Kingdom	Phylum	Class	Order	Family	NB_control	L81_control	NB_ozone	L81_ozone	Raw_G	Raw_T	Raw_TxG	FDR_G	FDR_T	FDR_TxG
39.4867	Bacteria	Proteobacteria	Betaproteobacteria	Rhodocyclales	Rhodocyclaceae	25689.8	26334.2	19522.8	27382.7	0.922437	0.812569	0.509144	0.922	0.8755	0.909
16.7752	Bacteria	Proteobacteria	Betaproteobacteria	Burkholderiales	Comamonadaceae	8794.75	7007	17236.5	8109	0.539538	0.793847	0.678465	0.825917	0.8755	0.909
16.7377					unclassified	10079	8675	11622.5	11541.7	0.582674	0.576666	0.660644	0.825917	0.8755	0.909
5.24974	Bacteria	Acidobacteria	Holophagae	Holophagales	Holophagaceae	3038.25	5666.5	1801.5	2315	0.464836	0.168966	0.815543	0.825917	0.8755	0.909
3.33466	Bacteria	Proteobacteria	Deltaproteobacteria	Desulfuromonadales	Geobacteraceae	2152	2188.75	1772.25	2218	0.857729	0.794051	0.492772	0.911625	0.8755	0.909
2.65457	Bacteria	Proteobacteria	Deltaproteobacteria	Desulfovibrionales	Desulfovibrionaceae	2182.75	2025	1160.25	1096.67	0.507047	0.205904	0.616243	0.825917	0.8755	0.909
1.93523	Bacteria	Proteobacteria	Alphaproteobacteria	Rhodospirillales	Rhodospirillaceae	918.5	1746.75	948.5	1199	0.0663923	0.19153	0.466946	0.8058	0.8755	0.909
1.42355	Bacteria	Proteobacteria	Betaproteobacteria	Burkholderiales	Oxalobacteraceae	1036	676.75	974.75	843	0.301154	0.823803	0.65425	0.825917	0.8755	0.909
1.09873	Bacteria	Proteobacteria	Alphaproteobacteria	Rhizobiales	Methylocystaceae	1304	721	244.75	390	0.23715	0.293249	0.19853	0.8058	0.8755	0.909
1.06238	Bacteria	Firmicutes	Clostridia	Clostridiales	Ruminococcaceae	548.5	673.25	462.5	1057.67	0.541514	0.545954	0.273163	0.825917	0.8755	0.909
0.9257	Bacteria	Proteobacteria	Alphaproteobacteria	Rhizobiales	Rhizobiaceae	598.5	612.25	585.75	483	0.777074	0.688823	0.909221	0.8806	0.8755	0.909
0.761893	Bacteria	Proteobacteria	Alphaproteobacteria	Rhizobiales	Hyphomicrobiaceae	504.75	318.75	628.5	433	0.205634	0.426208	0.779543	0.8058	0.8755	0.909
0.684921	Bacteria	Bacteroidetes	Sphingobacteriia	Sphingobacteriales	Chitinophagaceae	371.75	347	438.5	586.667	0.741637	0.339001	0.465791	0.8806	0.8755	0.909
0.606234	Bacteria	Proteobacteria	Betaproteobacteria	Burkholderiales	Burkholderiales_incertae_sedis	421.5	206.5	645.5	187	0.0946421	0.886587	0.759376	0.8058	0.887	0.909
0.598194	Bacteria	Proteobacteria	Alphaproteobacteria	Rhizobiales	Bradyrhizobiaceae	385.75	494.25	250.5	352.667	0.707802	0.418645	0.782618	0.8806	0.8755	0.909
0.513182	Bacteria	Firmicutes	Clostridia	Clostridiales	Lachnospiraceae	266.75	504.5	149.25	368.333	0.171825	0.298678	0.872868	0.8058	0.8755	0.909
0.503962	Bacteria	Proteobacteria	Alphaproteobacteria	Caulobacterales	Caulobacteraceae	372	310.75	317.5	233.333	0.470182	0.639389	0.903204	0.825917	0.8755	0.909
5.64746					Others	3523.5	3679.75	3426.25	3391.33

## Sheet: Order
Relative_abundance	Kingdom	Phylum	Class	Order	NB_control	L81_control	NB_ozone	L81_ozone	Raw_G	Raw_T	Raw_TxG	FDR_G	FDR_T	FDR_TxG
39.4862	Bacteria	Proteobacteria	Betaproteobacteria	Rhodocyclales	25689.8	26334.2	19522.8	27382.7	0.848863	0.978309	0.374748	0.909643	0.992	0.774231
19.4051	Bacteria	Proteobacteria	Betaproteobacteria	Burkholderiales	10630	8278.5	19218.5	9502.33	0.524554	0.74993	0.626298	0.75125	0.992	0.774231
10.7858				unclassified	6338.5	5229	7918.25	7556.33	0.601483	0.265202	0.671103	0.75125	0.496875	0.774231
5.24967	Bacteria	Acidobacteria	Holophagae	Holophagales	3038.25	5666.5	1801.5	2315	0.388673	0.167875	0.747356	0.75125	0.496875	0.800357
4.41328	Bacteria	Proteobacteria	Alphaproteobacteria	Rhizobiales	3471	2566.5	2505	2332.67	0.254626	0.858267	0.436461	0.75125	0.992	0.774231
3.47441	Bacteria	Firmicutes	Clostridia	Clostridiales	1893.5	2859	1279.25	2761	0.327297	0.858495	0.439912	0.75125	0.992	0.774231
3.33505	Bacteria	Proteobacteria	Deltaproteobacteria	Desulfuromonadales	2152.25	2188.75	1773	2218	0.99387	0.991906	0.411969	0.994	0.992	0.774231
2.65485	Bacteria	Proteobacteria	Deltaproteobacteria	Desulfovibrionales	2182.75	2025	1160.5	1097.33	0.568104	0.203797	0.623308	0.75125	0.496875	0.774231
2.14554	Bacteria	Proteobacteria	Alphaproteobacteria	Rhodospirillales	1022.25	1897.5	1096.25	1316.67	0.0422325	0.255969	0.460857	0.63	0.496875	0.774231
1.77494	Bacteria	Actinobacteria	Actinobacteria	Actinomycetales	1302.25	1018.75	1073	993.667	0.296918	0.954916	0.401315	0.75125	0.992	0.774231
0.754594	Bacteria	Bacteroidetes	Bacteroidetes_incertae_sedis	Ohtaekwangia	374.75	234.25	651	666.333	0.482491	0.0395084	0.566168	0.75125	0.3	0.774231
0.728865	Bacteria	Bacteroidetes	Bacteroidia	Bacteroidales	414.75	753.25	210	429	0.129535	0.192108	0.535293	0.665	0.496875	0.774231
0.70571	Bacteria	Bacteroidetes	Sphingobacteriia	Sphingobacteriales	383	354.5	459.75	598	0.833816	0.148887	0.380173	0.909643	0.496875	0.774231
0.674621	Bacteria	Proteobacteria	Deltaproteobacteria	Myxococcales	460.75	221.75	463.25	570	0.133436	0.0322539	0.094388	0.665	0.3	0.774231
0.520679	Bacteria	Proteobacteria	Alphaproteobacteria	Caulobacterales	383	314.75	332.5	245.333	0.521217	0.707086	0.903609	0.75125	0.992	0.904
3.89068				Others	2451.25	2245.75	2723.5	2203.67

## Sheet: Class
Relative_abundance	Kingdom	Phylum	Class	NB_control	L81_control	NB_ozone	L81_ozone	Raw_G	Raw_T	Raw_TxG	FDR_G	FDR_T	FDR_TxG
60.2313	Bacteria	Proteobacteria	Betaproteobacteria	37189.5	35198.8	39830.5	37658.3	0.603782	0.972456	0.986396	0.757	0.972	0.986
8.68303	Bacteria	Proteobacteria	Alphaproteobacteria	5813.75	5726	5074	4847.33	0.49078	0.555717	0.840389	0.757	0.7404	0.969818
7.474	Bacteria	unclassified	unclassified	4256.25	3509.75	5609.25	5406	0.482263	0.321649	0.888651	0.757	0.552	0.969818
6.85095	Bacteria	Proteobacteria	Deltaproteobacteria	4902	4512.25	3550.25	4016.33	0.360055	0.612321	0.493736	0.757	0.7404	0.969818
5.24967	Bacteria	Acidobacteria	Holophagae	3038.25	5666.5	1801.5	2315	0.514697	0.161319	0.772813	0.757	0.552	0.969818
3.53594	Bacteria	Firmicutes	Clostridia	1916.5	2906	1298	2834	0.467269	0.617032	0.62207	0.757	0.7404	0.969818
2.94633	Bacteria	Actinobacteria	Actinobacteria	2173	1728.25	1699.75	1693.33	0.20108	0.858638	0.489373	0.757	0.937091	0.969818
0.80723	Bacteria	Bacteroidetes	Bacteroidetes_incertae_sedis	394.5	299.75	665.5	697	0.534483	0.0763699	0.727034	0.757	0.552	0.969818
0.756094	Bacteria	Proteobacteria	Gammaproteobacteria	471.75	449.25	598.25	325.333	0.756946	0.291552	0.240734	0.757	0.552	0.969818
0.728865	Bacteria	Bacteroidetes	Bacteroidia	414.75	753.25	210	429	0.228265	0.158905	0.718088	0.757	0.552	0.969818
0.70571	Bacteria	Bacteroidetes	Sphingobacteriia	383	354.5	459.75	598	0.69594	0.305315	0.638419	0.757	0.552	0.969818
0.503849	Bacteria	Acidobacteria	Acidobacteria_Gp3	249.75	236.75	380.25	411	0.660661	0.203147	0.777055	0.757	0.552	0.969818
1.52698			Others	985	847	1011	957.333

## Sheet: Phylum
Relative_abundance	Kingdom	Phylum	NB_control	L81_control	NB_ozone	L81_ozone	Raw_G	Raw_T	Raw_TxG	FDR_G	FDR_T	FDR_TxG
77.0513	Bacteria	Proteobacteria	48730.8	46064.5	49506	47181.7	0.618129	0.629692	0.599418	0.923	0.736	0.982
5.97693	Bacteria	Acidobacteria	3418.5	6032.75	2342.25	2860	0.066816	0.0471482	0.246969	0.402	0.282	0.982
4.84627	Bacteria	Bacteroidetes	2685.25	2817.5	2812.5	3982	0.545997	0.736059	0.981951	0.923	0.736	0.982
4.20992	Bacteria	Firmicutes	2301.5	3362	1589.25	3420	0.155574	0.658845	0.913499	0.468	0.736	0.982
4.00302	Bacteria	unclassified	2249.75	1714.75	3559.5	2415	0.800459	0.678333	0.543263	0.923	0.736	0.982
2.98536	Bacteria	Actinobacteria	2198	1751.75	1718.5	1725	0.922881	0.719039	0.952151	0.923	0.736	0.982
0.927189		Others	604.25	444.75	660	604.333
