# Supplementary material for: Effects of Elevated Tropospheric Ozone Concentration on the Bacterial Community in the Phyllosphere and Rhizoplane of Rice
Source: PLoS One. 2016 Sep 19;11(9):e0163178. doi: 10.1371/journal.pone.0163178 (PMC5028031; doi:10.1371/journal.pone.0163178)
Supplement: S6 Table — (XLSX) [file pone.0163178.s008.xlsx]

## Sheet: Sheet1
S6 Table.
Estimated number of genes involved in different pathways in different groups of samples in the phyllosphere.
Number of genes were estimated by PICRUSt programme in each sample in the phyllosphere. A total of 54238 subsampled reads were assigned a taxonomy, and the number of 16S rRNA gene in each bacterial taxon was corrected. The number of genes that the taxon harbours were multiplied with the number of the reads assigned to that taxon. Finally, the genes were assigned to certain metabolic pathways acco…
KEGG ID	KEGG_Description	NB_control	L81_control	NB_ozone	L81_ozone	Raw_G	Raw_T	Raw_TxG	FDR_G	FDR_T	FDR_TxG
K01999	branched-chain amino acid transport system substrate-binding protein	548472	550194	519988	536597	0.967724	0.495141	0.490519	1	0.973008	0.708578
K01692	enoyl-CoA hydratase [EC:4.2.1.17]	403330	404276	384832	395351	0.988609	0.49932	0.511732	1	0.973008	0.708578
K01998	branched-chain amino acid transport system permease protein	397642	398925	376396	388769	0.966548	0.499454	0.498113	1	0.973008	0.708578
K01996	branched-chain amino acid transport system ATP-binding protein	397640	398922	376380	388761	0.966751	0.499149	0.49747	1	0.973008	0.708578
K02014	iron complex outermembrane recepter protein	376135	376895	357557	369658	0.968697	0.701659	0.34729	1	0.973008	0.708578
K01995	branched-chain amino acid transport system ATP-binding protein	372502	373722	352440	364146	0.965028	0.502025	0.498342	1	0.973008	0.708578
K01997	branched-chain amino acid transport system permease protein	372499	373690	352418	364130	0.968748	0.503647	0.495878	1	0.973008	0.708578
K02051	sulfonate/nitrate/taurine transport system substrate-binding protein	351200	352151	334007	344967	0.987902	0.627964	0.380978	1	0.973008	0.708578
K03088	RNA polymerase sigma-70 factor, ECF subfamily	303450	303972	290759	297700	0.942178	0.549928	0.606701	1	0.973008	0.716094
K00799	glutathione S-transferase [EC:2.5.1.18]	276671	277450	263592	271170	0.979803	0.490343	0.493496	1	0.973008	0.708578
K02433	aspartyl-tRNA(Asn)/glutamyl-tRNA (Gln) amidotransferase subunit A [EC:6.3.5.6 6.3.5.7]	274822	275622	260916	268984	0.978438	0.494788	0.489878	1	0.973008	0.708578
K02050	sulfonate/nitrate/taurine transport system permease protein	252521	253168	240920	248709	0.995436	0.750315	0.318282	1	0.973008	0.708578
K02049	sulfonate/nitrate/taurine transport system ATP-binding protein	252503	253126	240936	248552	0.997739	0.718939	0.338081	1	0.973008	0.708578
K02057	simple sugar transport system permease protein	251497	252224	239552	247201	0.973777	0.633746	0.386004	1	0.973008	0.708578
K00059	3-oxoacyl-[acyl-carrier protein] reductase [EC:1.1.1.100]	229202	229608	220018	225682	0.936316	0.749695	0.468886	1	0.973008	0.708578
K00936	None	177737	178210	170536	174533	0.983603	0.517069	0.654712	1	0.973008	0.738286
K00257	None	176688	177133	168800	173188	0.997954	0.483705	0.568983	1	0.973008	0.708578
K07246	tartrate dehydrogenase/decarboxylase / D-malate dehydrogenase [EC:1.1.1.93 4.1.1.73 1.1.1.83]	176548	176892	168284	173274	0.959248	0.583974	0.405499	1	0.973008	0.708578
K03406	methyl-accepting chemotaxis protein	155636	155956	151209	153515	0.973653	0.90261	0.88383	1	0.973008	0.914865
K00626	acetyl-CoA C-acetyltransferase [EC:2.3.1.9]	153680	153971	147832	151424	0.946489	0.793699	0.543577	1	0.973008	0.708578
K02029	polar amino acid transport system permease protein	153135	153471	146714	151964	0.973594	0.635192	0.14145	1	0.973008	0.708578
K02035	peptide/nickel transport system substrate-binding protein	151809	152172	144982	150025	0.992323	0.997292	0.248959	1	0.998052	0.708578
K02030	polar amino acid transport system substrate-binding protein	151823	152173	144927	149795	0.984914	0.886381	0.261393	1	0.973008	0.708578
K07749	formyl-CoA transferase [EC:2.8.3.16]	151654	152040	144894	148722	0.996218	0.487201	0.538475	1	0.973008	0.708578
K02483	two-component system, OmpR family, response regulator	150403	150807	143119	147097	0.989872	0.443899	0.560052	1	0.973008	0.708578
K02034	peptide/nickel transport system permease protein	150143	150528	142600	147916	0.99778	0.819482	0.314126	1	0.973008	0.708578
K02032	peptide/nickel transport system ATP-binding protein	150047	150453	142411	147805	0.990383	0.80916	0.31063	1	0.973008	0.708578
K02033	peptide/nickel transport system permease protein	150046	150451	142404	147799	0.990278	0.80785	0.311044	1	0.973008	0.708578
K00128	aldehyde dehydrogenase (NAD+) [EC:1.2.1.3]	128497	128772	123981	126548	0.973308	0.752126	0.792925	1	0.973008	0.845599
K00540	None	128341	128748	123779	126963	0.927966	0.967738	0.540079	1	0.991521	0.708578
K06147	ATP-binding cassette, subfamily B, bacterial	127168	127464	122233	125250	0.988485	0.73934	0.566459	1	0.973008	0.708578
K06911	None	127099	127393	121719	125221	0.985586	0.76204	0.376026	1	0.973008	0.708578
K01714	dihydrodipicolinate synthase [EC:4.2.1.52]	127068	127351	121695	125348	0.977568	0.867552	0.32336	1	0.973008	0.708578
K00249	acyl-CoA dehydrogenase [EC:1.3.99.3]	126540	126768	120984	124006	0.946957	0.483173	0.562384	1	0.973008	0.708578
K02056	simple sugar transport system ATP-binding protein [EC:3.6.3.17]	126273	126605	120527	124395	0.989917	0.762758	0.332088	1	0.973008	0.708578
K00285	D-amino-acid dehydrogenase [EC:1.4.99.1]	126263	126612	120601	123922	0.979121	0.528395	0.507279	1	0.973008	0.708578
K01897	long-chain acyl-CoA synthetase [EC:6.2.1.3]	125500	125776	119552	123010	0.980788	0.556126	0.499894	1	0.973008	0.708578
K03719	Lrp/AsnC family transcriptional regulator, leucine-responsive regulatory protein	125058	125434	118809	122385	0.972302	0.47978	0.513774	1	0.973008	0.708578
K01703	3-isopropylmalate/(R)-2-methylmalate dehydratase large subunit [EC:4.2.1.33 4.2.1.35]	124609	124951	118170	121985	0.989046	0.544113	0.480317	1	0.973008	0.708578
K01704	3-isopropylmalate/(R)-2-methylmalate dehydratase small subunit [EC:4.2.1.33 4.2.1.35]	124547	124893	118081	121915	0.987518	0.543224	0.479702	1	0.973008	0.708578
K06889	None	122962	123357	115766	120173	0.975499	0.581182	0.473704	1	0.973008	0.708578
K00666	fatty-acyl-CoA synthase [EC:6.2.1.-]	102786	102964	99172.8	101148	0.937618	0.723829	0.814551	1	0.973008	0.864201
K10439	ribose transport system substrate-binding protein	102712	102916	98849.5	101705	0.958357	0.79	0.363038	1	0.973008	0.708578
K10441	ribose transport system ATP-binding protein [EC:3.6.3.17]	102575	102806	98633.2	101424	0.981562	0.932025	0.399005	1	0.973008	0.708578
K02058	simple sugar transport system substrate-binding protein	102185	102426	98104	100929	0.989949	0.963497	0.361466	1	0.988982	0.708578
K10440	ribose transport system permease protein	101975	102219	97755	100689	0.993011	0.931728	0.322206	1	0.973008	0.708578
K00140	malonate-semialdehyde dehydrogenase (acetylating) / methylmalonate-semialdehyde dehydrogenase [EC:1.2.1.18 1.2.1.27];methylmalonate-semialdehyde dehydrogenase [EC:1.2.1.27]	101949	102113	97804.5	100557	0.921853	0.907103	0.360075	1	0.973008	0.708578
K07090	None	101770	102040	97747.5	100042	0.984032	0.577322	0.647327	1	0.973008	0.733189
K00077	2-dehydropantoate 2-reductase [EC:1.1.1.169]	101494	101708	97102.8	99850	0.96837	0.681787	0.408376	1	0.973008	0.708578
K02026	multiple sugar transport system permease protein	101386	101600	97324.8	99667.7	0.973061	0.647205	0.613616	1	0.973008	0.718986
K02025	multiple sugar transport system permease protein	101385	101596	97318	99660.7	0.97086	0.645132	0.61231	1	0.973008	0.717974
K00941	phosphomethylpyrimidine kinase [EC:2.7.4.7];hydroxymethylpyrimidine/phosphomethylpyrimidine kinase [EC:2.7.1.49 2.7.4.7]	101326	101548	96959.2	99606	0.976829	0.636065	0.469469	1	0.973008	0.708578
K01644	citrate lyase subunit beta [EC:4.1.3.6];citrate lyase subunit beta / citryl-CoA lyase [EC:4.1.3.6 4.1.3.34]	101375	101504	96762.5	99751.3	0.902166	0.764386	0.302334	1	0.973008	0.708578
K02027	multiple sugar transport system substrate-binding protein	101231	101465	97020.2	99461	0.988766	0.607127	0.580252	1	0.973008	0.709418
K00344	NADPH2:quinone reductase [EC:1.6.5.5]	101167	101388	96662.8	99265.3	0.976179	0.535026	0.497858	1	0.973008	0.708578
K01784	UDP-glucose 4-epimerase [EC:5.1.3.2]	101075	101294	96709.2	99252	0.975897	0.5847	0.529705	1	0.973008	0.708578
K03296	hydrophobic/amphiphilic exporter-1 (mainly G- bacteria), HAE1 family	100825	101038	96262.5	99232.7	0.97283	0.748895	0.383417	1	0.973008	0.708578
K01754	threonine dehydratase [EC:4.3.1.19]	100596	100838	95799	98695.7	0.993155	0.572928	0.440231	1	0.973008	0.708578
K02031	peptide/nickel transport system ATP-binding protein	100284	100538	95311	99085	0.999569	0.974172	0.255792	1	0.993907	0.708578
K01362	None	100391	100688	95636.8	98286	0.97198	0.463228	0.563876	1	0.973008	0.708578
K07649	two-component system, OmpR family, sensor histidine kinase TctE [EC:2.7.13.3]	100360	100664	95491.2	98377	0.967824	0.517501	0.480386	1	0.973008	0.708578
K07154	None	100170	100453	95185.2	98126	0.982215	0.512859	0.46812	1	0.973008	0.708578
K00058	D-3-phosphoglycerate dehydrogenase [EC:1.1.1.95]	99869.8	100145	94699.5	98087.3	0.987792	0.668191	0.370929	1	0.973008	0.708578
K02012	iron(III) transport system substrate-binding protein	99751.8	100051	94540	97973.3	0.97547	0.666464	0.375075	1	0.973008	0.708578
K00574	cyclopropane-fatty-acyl-phospholipid synthase [EC:2.1.1.79]	99806.5	100030	94612.2	97729.3	0.983577	0.564884	0.437126	1	0.973008	0.708578
K02011	iron(III) transport system permease protein	99675	99966.2	94431.2	97883	0.980031	0.667867	0.374666	1	0.973008	0.708578
K02023	multiple sugar transport system ATP-binding protein	99710	100035	94538.5	97545.3	0.962095	0.497881	0.507525	1	0.973008	0.708578
K02010	iron(III) transport system ATP-binding protein [EC:3.6.3.30]	99027	99338	93505.2	96975.7	0.974229	0.600366	0.435135	1	0.973008	0.708578
K02053	putative spermidine/putrescine transport system permease protein	78794	79049	76820.2	78131	0.955031	0.85912	0.916687	1	0.973008	0.938268
K05366	penicillin-binding protein 1A [EC:2.4.1.- 3.4.-.-]	78779.8	78855.8	76885.2	78162.7	0.92093	0.705983	0.983265	1	0.973008	0.987686
K02055	putative spermidine/putrescine transport system substrate-binding protein	78076.2	78337.2	75721	77229	0.939664	0.984697	0.963674	1	0.993907	0.974791
K03566	LysR family transcriptional regulator, glycine cleavage system transcriptional activator	77810	77933.5	75216.8	77179	0.935804	0.674826	0.560923	1	0.973008	0.708578
K02052	putative spermidine/putrescine transport system ATP-binding protein	77436.8	77719.8	74786	76468	0.905526	0.869316	0.81873	1	0.973008	0.865057
K07240	chromate transporter	77348.8	77499.2	74850.2	76223.7	0.962238	0.835853	0.935278	1	0.973008	0.952575
K03710	GntR family transcriptional regulator	77223.5	77355	74585.5	76316.7	0.937357	0.932123	0.641257	1	0.973008	0.729878
K00375	GntR family transcriptional regulator / MocR family aminotransferase	77147	77269.8	74240.8	76623.7	0.922385	0.532782	0.243334	1	0.973008	0.708578
K02004	None	76884.2	77049.8	74058	75780	0.974314	0.805021	0.63792	1	0.973008	0.729352
K07107	acyl-CoA thioester hydrolase [EC:3.1.2.-]	76845	76978.2	73975	75756.7	0.933563	0.855174	0.560411	1	0.973008	0.708578
K01652	acetolactate synthase I/II/III large subunit [EC:2.2.1.6]	76772.8	76904	73721.8	75911.3	0.928552	0.888575	0.298739	1	0.973008	0.708578
K03559	biopolymer transport protein ExbD	76745	76883	73724.2	75618	0.93822	0.805502	0.480998	1	0.973008	0.708578
K00568	3-demethylubiquinone-9 3-methyltransferase [EC:2.1.1.- 2.1.1.64]	76702	76854.5	73634	75559	0.955901	0.774803	0.470723	1	0.973008	0.708578
K00123	formate dehydrogenase, alpha subunit [EC:1.2.1.2]	76646	76772.5	73487.5	75887.3	0.92401	0.774844	0.208834	1	0.973008	0.708578
K01687	dihydroxy-acid dehydratase [EC:4.2.1.9]	76541.8	76717.5	73541	75329.3	0.985274	0.682499	0.588268	1	0.973008	0.709418
K01834	phosphoglycerate mutase [EC:5.4.2.1]	76425	76539.2	73343.5	75657	0.916299	0.791298	0.259545	1	0.973008	0.708578
K12972	gyoxylate/hydroxypyruvate reductase A [EC:1.1.1.79 1.1.1.81]	76459.8	76625.8	73197.8	75537.3	0.972119	0.996535	0.255056	1	0.998052	0.708578
K00974	tRNA nucleotidyltransferase (CCA-adding enzyme) [EC:2.7.7.25 2.7.7.21 3.1.3.- 3.1.4.-];tRNA nucleotidyltransferase (CCA-adding enzyme) [EC:2.7.7.72 3.1.3.- 3.1.4.-]	76280.5	76418	73230.8	75299	0.943988	0.9583	0.391248	1	0.987141	0.708578
K02003	None	76321	76475.8	73275.8	75091	0.963627	0.691253	0.561205	1	0.973008	0.708578
K07302	isoquinoline 1-oxidoreductase, alpha subunit [EC:1.3.99.16]	76169	76331.2	72941	74753	0.971353	0.52982	0.575173	1	0.973008	0.709418
K00145	N-acetyl-gamma-glutamyl-phosphate reductase [EC:1.2.1.38];N-acetyl-gamma-glutamyl-phosphate/N-acetyl-gamma-aminoadipyl-phosphate reductase [EC:1.2.1.38 1.2.1.-]	76101.2	76286	72881	74903.3	0.995896	0.698067	0.453471	1	0.973008	0.708578
K01091	phosphoglycolate phosphatase [EC:3.1.3.18]	76051.5	76268.5	72834	74599.3	0.970961	0.472216	0.64384	1	0.973008	0.731538
K00014	shikimate dehydrogenase [EC:1.1.1.25];shikimate 5-dehydrogenase [EC:1.1.1.25]	75899.8	76027.8	72437.5	74985.3	0.937061	0.974055	0.214001	1	0.993907	0.708578
K03561	biopolymer transport protein ExbB	75924.2	76106.2	72548	74686	0.992829	0.675436	0.405977	1	0.973008	0.708578
K00681	gamma-glutamyltranspeptidase [EC:2.3.2.2]	75941.8	76083.8	72562.5	74658	0.951232	0.66858	0.404167	1	0.973008	0.708578
K01915	glutamine synthetase [EC:6.3.1.2]	75889	76116	72583	74516	0.962147	0.533143	0.5501	1	0.973008	0.708578
K02073	D-methionine transport system substrate-binding protein	75862.8	76051.8	72446	74755.7	0.999921	0.789208	0.330965	1	0.973008	0.708578
K07516	3-hydroxyacyl-CoA dehydrogenase [EC:1.1.1.35]	75881.5	76066.2	72567.2	74400.7	0.995976	0.488365	0.588524	1	0.973008	0.709418
K01451	hippurate hydrolase [EC:3.5.1.32]	75881.8	76045.2	72368.8	74683	0.973008	0.730213	0.317978	1	0.973008	0.708578
K06966	None	75836.2	76036.2	72428.5	74450.7	0.989672	0.547182	0.485775	1	0.973008	0.708578
K02016	iron complex transport system substrate-binding protein	75697.5	75907	72247.5	75041	0.982225	0.837398	0.222343	1	0.973008	0.708578
K09686	antibiotic transport system permease protein	75741.8	75867.8	72358	74683.3	0.94139	0.894602	0.332183	1	0.973008	0.708578
K04091	alkanesulfonate monooxygenase [EC:1.14.14.5]	75679.5	75827.5	72199	74386	0.960178	0.669786	0.385087	1	0.973008	0.708578
K03183	ubiquinone/menaquinone biosynthesis methyltransferase [EC:2.1.1.163 2.1.1.-];ubiquinone/menaquinone biosynthesis methyltransferase [EC:2.1.1.-]	75608.8	75810	72207.2	74332.7	0.98844	0.658087	0.463212	1	0.973008	0.708578
K00384	thioredoxin reductase (NADPH) [EC:1.8.1.9]	75601	75762	72328.2	74213.3	0.976005	0.604134	0.569015	1	0.973008	0.708578
K07552	MFS transporter, DHA1 family, bicyclomycin/chloramphenicol resistance protein	75410.5	75565	71656	74207.3	0.969285	0.767555	0.296424	1	0.973008	0.708578
K00817	histidinol-phosphate aminotransferase [EC:2.6.1.9]	75356.5	75567.2	71855.5	73914	0.981194	0.551885	0.521179	1	0.973008	0.708578
K01647	citrate synthase [EC:2.3.3.1]	75311.5	75496.5	71738.2	73968.7	0.996834	0.641796	0.43381	1	0.973008	0.708578
K01142	exodeoxyribonuclease III [EC:3.1.11.2]	75316.8	75522.8	71738.2	73831	0.986068	0.532828	0.506993	1	0.973008	0.708578
K01426	amidase [EC:3.5.1.4]	75296.8	75423	71650.8	74012.7	0.947506	0.728682	0.35992	1	0.973008	0.708578
K03585	membrane fusion protein	75260.5	75445.5	71521.5	73945	0.995611	0.666519	0.360917	1	0.973008	0.708578
K03823	phosphinothricin acetyltransferase [EC:2.3.1.183]	75159.2	75381.8	71500.2	73793	0.9728	0.609537	0.433678	1	0.973008	0.708578
K03701	excinuclease ABC subunit A	75186.5	75383.2	71542.2	73693.3	0.993842	0.544685	0.486513	1	0.973008	0.708578
K10001	glutamate/aspartate transport system substrate-binding protein	75175.2	75437.2	71446.5	73722.3	0.941587	0.533435	0.460258	1	0.973008	0.708578
K01061	carboxymethylenebutenolidase [EC:3.1.1.45]	75163.8	75315	71394.5	73715	0.96876	0.605195	0.397407	1	0.973008	0.708578
K07486	transposase	75150.2	75317.5	71413.2	73491.7	0.98261	0.478823	0.517637	1	0.973008	0.708578
K05993	isochorismatase [EC:3.3.2.1]	75090	75285.8	71409.2	73580.3	0.994685	0.547697	0.487961	1	0.973008	0.708578
K02020	molybdate transport system substrate-binding protein	75078	75280.8	71245.8	73639.7	0.990498	0.589087	0.399663	1	0.973008	0.708578
K05921	5-oxopent-3-ene-1,2,5-tricarboxylate decarboxylase / 2-hydroxyhepta-2,4-diene-1,7-dioate isomerase [EC:4.1.1.68 5.3.3.-]	74970.5	75141.5	71022.8	73758.7	0.985051	0.766386	0.283417	1	0.973008	0.708578
K01485	cytosine deaminase [EC:3.5.4.1]	74969	75151.2	71111.5	73528.3	0.994195	0.608731	0.393885	1	0.973008	0.708578
K02624	IclR family transcriptional regulator, pca regulon regulatory protein	74952.5	75155.8	71083	73529.7	0.989978	0.608177	0.391386	1	0.973008	0.708578
K01053	gluconolactonase [EC:3.1.1.17]	74913.5	75143.5	71130.5	73266	0.969751	0.465674	0.531622	1	0.973008	0.708578
K02078	acyl carrier protein	74810.8	75009.5	70879	73543.7	0.994135	0.731676	0.353712	1	0.973008	0.708578
K00480	salicylate hydroxylase [EC:1.14.13.1]	74841	75073.2	70968.2	73293	0.969104	0.527363	0.460271	1	0.973008	0.708578
K01759	lactoylglutathione lyase [EC:4.4.1.5]	74790.5	74999.5	70986.2	73316.3	0.986337	0.600707	0.470082	1	0.973008	0.708578
K03711	Fur family transcriptional regulator, ferric uptake regulator	74632.2	74856.5	70753.8	73022	0.976556	0.532799	0.51368	1	0.973008	0.708578
K01971	DNA ligase (ATP) [EC:6.5.1.1]	74644	74841	70779.8	72879.3	0.994871	0.472006	0.57027	1	0.973008	0.708578
K00100	None	74574.2	74825.2	70687.2	72791.3	0.960145	0.442418	0.592197	1	0.973008	0.709428
K01640	hydroxymethylglutaryl-CoA lyase [EC:4.1.3.4]	74553.5	74768.8	70606	72791.7	0.983419	0.47405	0.549648	1	0.973008	0.708578
K07733	prophage regulatory protein	74477.5	74683.2	70408.8	72806.3	0.990218	0.530629	0.474859	1	0.973008	0.708578
K02044	phosphonate transport system substrate-binding protein	74381.8	74597.8	70343.8	72726.3	0.983788	0.539643	0.490724	1	0.973008	0.708578
K00042	2-hydroxy-3-oxopropionate reductase [EC:1.1.1.60]	74357.8	74593	70273.2	72705.3	0.971903	0.532402	0.479901	1	0.973008	0.708578
K01768	adenylate cyclase [EC:4.6.1.1]	74254.5	74483.2	70168.2	72456.3	0.976922	0.479363	0.538396	1	0.973008	0.708578
K03863	vanillate monooxygenase [EC:1.14.13.82]	74196.2	74418.8	70042.8	72507.7	0.980775	0.53432	0.477363	1	0.973008	0.708578
K09252	feruloyl esterase [EC:3.1.1.73]	74156	74376.8	69977.2	72332	0.982199	0.479249	0.517733	1	0.973008	0.708578
K07088	None	74053.8	74292.2	69921	72320.7	0.973114	0.537733	0.532076	1	0.973008	0.708578
K03496	chromosome partitioning protein	53827	53845.2	53174	53451	0.930383	0.757874	0.710823	1	0.973008	0.785916
K03746	DNA-binding protein H-NS	53711.5	53840.2	52864.5	53669	0.996883	0.64049	0.897465	1	0.973008	0.923282
K02529	LacI family transcriptional regulator	53438.8	53277.2	52333.2	54309.3	0.793713	0.126671	0.432963	1	0.973008	0.708578
K01607	4-carboxymuconolactone decarboxylase [EC:4.1.1.44]	53168.2	53242.8	51933	53431.7	0.959319	0.366735	0.700709	1	0.973008	0.77857
K07001	None	52960.5	53024.5	51896.8	52600.3	0.947334	0.717076	0.870962	1	0.973008	0.903383
K01961	acetyl-CoA carboxylase, biotin carboxylase subunit [EC:6.4.1.2];acetyl-CoA carboxylase, biotin carboxylase subunit [EC:6.4.1.2 6.3.4.14]	52302.2	52337.5	50966	51907.3	0.89198	0.645661	0.916462	1	0.973008	0.937751
K07046	None	52208	52307.8	50715	51581.7	0.972071	0.970923	0.972141	1	0.993907	0.979227
K00135	succinate-semialdehyde dehydrogenase (NADP+) [EC:1.2.1.16]	52190.5	52228.2	50607	51807	0.885862	0.616321	0.677371	1	0.973008	0.756788
K01114	phospholipase C [EC:3.1.4.3]	52183.8	52269.8	50685.2	51574.7	0.956984	0.938984	0.999107	1	0.97655	0.999527
K03832	periplasmic protein TonB	52063.5	52116.5	50473.5	51577.3	0.903279	0.744275	0.759887	1	0.973008	0.818694
K00324	NAD(P) transhydrogenase subunit alpha [EC:1.6.1.2]	51918	52003	50268.8	51300.7	0.944502	0.944369	0.839584	1	0.978529	0.881837
K00382	dihydrolipoamide dehydrogenase [EC:1.8.1.4]	51862.8	51912	50332.8	51347.3	0.884886	0.749703	0.794757	1	0.973008	0.847256
K02274	cytochrome c oxidase subunit I [EC:1.9.3.1]	51860.8	51950.2	50331.8	51167.3	0.953307	0.952438	0.969911	1	0.982025	0.979227
K00266	glutamate synthase (NADPH/NADH) small chain [EC:1.4.1.13 1.4.1.14]	51685.2	51796.8	50075.5	51148.3	0.978815	0.865638	0.780379	1	0.973008	0.834081
K02054	putative spermidine/putrescine transport system permease protein	51647	51840.5	49881.2	51033.3	0.900753	0.909357	0.796758	1	0.973008	0.84891
K07303	isoquinoline 1-oxidoreductase, beta subunit [EC:1.3.99.16]	51653.5	51730	49902	50884.3	0.930538	0.859986	0.859708	1	0.973008	0.895401
K02015	iron complex transport system permease protein	51426.5	51537.8	49484.8	51927.3	0.982066	0.122876	0.101868	1	0.973008	0.708578
K01821	4-oxalocrotonate tautomerase [EC:5.3.2.-]	51494	51528.5	49644	51021	0.847178	0.653812	0.381743	1	0.973008	0.708578
K00079	carbonyl reductase (NADPH) [EC:1.1.1.184];carbonyl reductase 1 [EC:1.1.1.184 1.1.1.189 1.1.1.197]	51481	51592.5	49690.5	50736.7	0.979884	0.839444	0.819314	1	0.973008	0.865057
K00655	1-acyl-sn-glycerol-3-phosphate acyltransferase [EC:2.3.1.51]	51442	51548.5	49649	50744.7	0.968361	0.889909	0.723479	1	0.973008	0.792694
K07152	None	51354.2	51479.8	49608.8	50545.3	0.999283	0.702931	0.922904	1	0.973008	0.942882
K03521	electron transfer flavoprotein beta subunit	51369.2	51461.8	49579	50562.7	0.946796	0.750423	0.832973	1	0.973008	0.876915
K03522	electron transfer flavoprotein alpha subunit	51368	51459.2	49575.5	50553	0.944804	0.740297	0.838087	1	0.973008	0.880225
K00640	serine O-acetyltransferase [EC:2.3.1.30]	51306	51399.2	49415	50687	0.943716	0.971511	0.509744	1	0.993907	0.708578
K02275	cytochrome c oxidase subunit II [EC:1.9.3.1]	51303.2	51421.8	49513.2	50496	0.989653	0.712888	0.859594	1	0.973008	0.895401
K01011	thiosulfate/3-mercaptopyruvate sulfurtransferase [EC:2.8.1.1 2.8.1.2];3-mercaptopyruvate sulfurtransferase [EC:2.8.1.2]	51246	51298.5	49328.5	50813	0.879643	0.638148	0.305973	1	0.973008	0.708578
K02013	iron complex transport system ATP-binding protein [EC:3.6.3.34]	51141.5	51269.2	49080.2	51222.7	0.998202	0.267511	0.114158	1	0.973008	0.708578
K01710	dTDP-glucose 4,6-dehydratase [EC:4.2.1.46]	51247.2	51389.5	49307.5	50536.7	0.972371	0.807037	0.603328	1	0.973008	0.713594
K00457	4-hydroxyphenylpyruvate dioxygenase [EC:1.13.11.27]	51233.5	51328	49317.8	50508	0.94819	0.859205	0.597166	1	0.973008	0.710037
K00108	choline dehydrogenase [EC:1.1.99.1]	51251.2	51352.2	49208	50596.3	0.95576	0.957357	0.401397	1	0.986646	0.708578
K01991	polysaccharide export outer membrane protein	51255.5	51291.5	49215	50527.7	0.843449	0.941423	0.41128	1	0.977054	0.708578
K09687	antibiotic transport system ATP-binding protein	51096.2	51134.2	49364.8	50386.3	0.858956	0.960445	0.713546	1	0.988128	0.786561
K00023	acetoacetyl-CoA reductase [EC:1.1.1.36]	51118	51259.8	49136.5	50272.3	0.97456	0.623737	0.703589	1	0.973008	0.779165
K01560	2-haloacid dehalogenase [EC:3.8.1.2]	51114	51215.5	49124.2	50240	0.960321	0.637668	0.682046	1	0.973008	0.761032
K01750	ornithine cyclodeaminase [EC:4.3.1.12]	51093.2	51245.5	49109.5	50217.3	0.958245	0.570454	0.742576	1	0.973008	0.804952
K11896	type VI secretion system protein ImpG	51034.8	51106.5	48880.2	50607.7	0.907764	0.655562	0.167398	1	0.973008	0.708578
K11754	dihydrofolate synthase / folylpolyglutamate synthase [EC:6.3.2.12 6.3.2.17]	51020	51108.2	49081.5	50355.7	0.93811	0.951879	0.492457	1	0.982025	0.708578
K01491	methylenetetrahydrofolate dehydrogenase (NADP+) / methenyltetrahydrofolate cyclohydrolase [EC:1.5.1.5 3.5.4.9]	51021	51120	49026.5	50305.3	0.953959	0.854966	0.493966	1	0.973008	0.708578
K04042	bifunctional UDP-N-acetylglucosamine pyrophosphorylase / Glucosamine-1-phosphate N-acetyltransferase [EC:2.7.7.23 2.3.1.157];bifunctional protein GlmU [EC:2.7.7.23 2.3.1.157]	50997.5	51079.2	49024.5	50313.3	0.927725	0.932007	0.474157	1	0.973008	0.708578
K11892	type VI secretion system protein ImpK	51000	51083.8	48868	50459	0.928072	0.844115	0.242965	1	0.973008	0.708578
K10563	formamidopyrimidine-DNA glycosylase [EC:3.2.2.23 4.2.99.18]	50951.2	51042	48919.5	50233.7	0.943276	0.866851	0.461384	1	0.973008	0.708578
K00602	phosphoribosylaminoimidazolecarboxamide formyltransferase / IMP cyclohydrolase [EC:2.1.2.3 3.5.4.10]	50937.8	51039.8	48919.2	50252.3	0.961114	0.896376	0.452183	1	0.973008	0.708578
K03927	carboxylesterase type B [EC:3.1.1.1]	50994.2	51064.5	48882.8	50185.7	0.907169	0.762878	0.456554	1	0.973008	0.708578
K11752	diaminohydroxyphosphoribosylaminopyrimidine deaminase / 5-amino-6-(5-phosphoribosylamino)uracil reductase [EC:3.5.4.26 1.1.1.193]	50941.8	51037.8	48917.5	50242.3	0.951039	0.884668	0.4538	1	0.973008	0.708578
K02028	polar amino acid transport system ATP-binding protein [EC:3.6.3.21]	50908	50992	48684.2	50655	0.937102	0.506871	0.125399	1	0.973008	0.708578
K14652	3,4-dihydroxy 2-butanone 4-phosphate synthase / GTP cyclohydrolase II [EC:4.1.99.12 3.5.4.25]	50965	51082.8	49014.8	50003.7	0.986577	0.498085	0.821601	1	0.973008	0.867743
K11753	riboflavin kinase / FMN adenylyltransferase [EC:2.7.1.26 2.7.7.2]	50924.8	51033.2	48910.8	50247.7	0.971983	0.899408	0.455176	1	0.973008	0.708578
K00930	acetylglutamate kinase [EC:2.7.2.8];acetylglutamate/acetylaminoadipate kinase [EC:2.7.2.8 2.7.2.-]	50935.2	51034	48903.2	50232	0.955716	0.875182	0.453671	1	0.973008	0.708578
K01992	ABC-2 type transport system permease protein	50898.8	50966.2	49077	50029	0.911084	0.685462	0.81596	1	0.973008	0.864295
K13924	two-component system, chemotaxis family, CheB/CheR fusion protein [EC:2.1.1.80 3.1.1.61]	50928	51056.8	48890.8	50049	0.995683	0.596205	0.663742	1	0.973008	0.746656
K01126	glycerophosphoryl diester phosphodiesterase [EC:3.1.4.46]	50874.5	50969	48871.8	50226.3	0.950728	0.964112	0.433608	1	0.988982	0.708578
K03530	DNA-binding protein HU-beta	50900.2	51028.8	48833.5	50099.7	0.995647	0.690546	0.53896	1	0.973008	0.708578
K02231	adenosylcobinamide kinase / adenosylcobinamide-phosphate guanylyltransferase [EC:2.7.1.156 2.7.7.62]	50870	50972	48775.8	50153.3	0.961396	0.8508	0.418428	1	0.973008	0.708578
K07566	tRNA threonylcarbamoyladenosine biosynthesis protein;putative translation factor	50853.2	50954.2	48794.5	50169.3	0.960285	0.90001	0.420207	1	0.973008	0.708578
K01462	peptide deformylase [EC:3.5.1.88]	50844	50991	48810.8	50045.7	0.965824	0.673985	0.592781	1	0.973008	0.709738
K13038	phosphopantothenoylcysteine decarboxylase / phosphopantothenate--cysteine ligase [EC:4.1.1.36 6.3.2.5]	50854.8	50965.2	48736.8	50140.7	0.974974	0.840619	0.404553	1	0.973008	0.708578
K03424	TatD DNase family protein [EC:3.1.21.-]	50837	50934.5	48692	50241.7	0.954624	0.961796	0.293841	1	0.988982	0.708578
K02435	aspartyl-tRNA(Asn)/glutamyl-tRNA (Gln) amidotransferase subunit C [EC:6.3.5.6 6.3.5.7]	50855.2	50975	48849.5	49935.7	0.991321	0.557713	0.720355	1	0.973008	0.791791
K01465	dihydroorotase [EC:3.5.2.3]	50850.2	50954	48720.8	50120.7	0.963857	0.828253	0.402245	1	0.973008	0.708578
K07058	membrane protein	50832.5	50912.8	48756.2	50107.7	0.927866	0.870457	0.428094	1	0.973008	0.708578
K00074	3-hydroxybutyryl-CoA dehydrogenase [EC:1.1.1.157]	50826.2	50937.2	48776	50038	0.977316	0.735966	0.534396	1	0.973008	0.708578
K11717	cysteine desulfurase / selenocysteine lyase [EC:2.8.1.7 4.4.1.16]	50811.8	50898.2	48631.5	50292.7	0.936993	0.836678	0.230405	1	0.973008	0.708578
K00620	glutamate N-acetyltransferase / amino-acid N-acetyltransferase [EC:2.3.1.35 2.3.1.1]	50841.2	50960	48819.2	49906	0.989556	0.540584	0.717767	1	0.973008	0.79005
K01990	ABC-2 type transport system ATP-binding protein	50739.5	50773.5	48957.5	49960.3	0.874568	0.867643	0.742799	1	0.973008	0.804952
K01265	methionyl aminopeptidase [EC:3.4.11.18]	50776.2	50866	48706.2	50075.3	0.943864	0.890685	0.424561	1	0.973008	0.708578
K00632	acetyl-CoA acyltransferase [EC:2.3.1.16]	50796	50866	48664.8	50084.3	0.911497	0.904456	0.366826	1	0.973008	0.708578
K01951	GMP synthase (glutamine-hydrolysing) [EC:6.3.5.2]	50781.8	50867	48572.5	50174.7	0.935414	0.964579	0.259309	1	0.988982	0.708578
K02518	translation initiation factor IF-1	50801.5	50909.5	48665.2	49963.3	0.971863	0.675436	0.500077	1	0.973008	0.708578
K06896	None	50789	50912	48656.5	49957	0.995971	0.664775	0.512767	1	0.973008	0.708578
K06287	septum formation protein	50786.5	50909.2	48669.2	49941.3	0.994788	0.645209	0.535527	1	0.973008	0.708578
K01467	beta-lactamase [EC:3.5.2.6]	50779.2	50877.5	48698.5	49946.3	0.95765	0.694406	0.53722	1	0.973008	0.708578
K02434	aspartyl-tRNA(Asn)/glutamyl-tRNA (Gln) amidotransferase subunit B [EC:6.3.5.6 6.3.5.7]	50787.2	50916.2	48713.8	49845.7	0.995007	0.526578	0.683351	1	0.973008	0.761252
K01845	glutamate-1-semialdehyde 2,1-aminomutase [EC:5.4.3.8]	50743.5	50852	48725.2	49954.7	0.974914	0.742561	0.568681	1	0.973008	0.708578
K00548	5-methyltetrahydrofolate--homocysteine methyltransferase [EC:2.1.1.13]	50761.8	50932.2	48616.8	49937.3	0.931868	0.613145	0.535676	1	0.973008	0.708578
K07056	;16S rRNA (cytidine1402-2'-O)-methyltransferase [EC:2.1.1.198]	50743.5	50867.8	48622.5	49916.3	0.99797	0.669374	0.521214	1	0.973008	0.708578
K01625	2-dehydro-3-deoxyphosphogluconate aldolase / 4-hydroxy-2-oxoglutarate aldolase [EC:4.1.2.14 4.1.3.16]	50753.8	50853.8	48564.2	49973	0.959342	0.76429	0.403748	1	0.973008	0.708578
K00798	cob(I)alamin adenosyltransferase [EC:2.5.1.17]	50745.5	50850.2	48538.5	50011.3	0.967182	0.825339	0.360899	1	0.973008	0.708578
K00951	GTP pyrophosphokinase [EC:2.7.6.5]	50740.8	50865.2	48600.8	49912	0.998389	0.667877	0.506705	1	0.973008	0.708578
K00790	UDP-N-acetylglucosamine 1-carboxyvinyltransferase [EC:2.5.1.7]	50732	50837	48636.8	49908.7	0.968483	0.70125	0.526005	1	0.973008	0.708578
K03671	thioredoxin 1	50734.2	50847	48614.5	49902.3	0.979965	0.678691	0.517928	1	0.973008	0.708578
K01626	3-deoxy-7-phosphoheptulonate synthase [EC:2.5.1.54]	50735.8	50836.5	48451.8	50094.3	0.960725	0.963479	0.254757	1	0.988982	0.708578
K03455	monovalent cation:H+ antiporter-2, CPA2 family	50731	50840	48603.2	49875.3	0.973794	0.651191	0.525709	1	0.973008	0.708578
K02224	cobyrinic acid a,c-diamide synthase [EC:6.3.5.9 6.3.1.-];cobyrinic acid a,c-diamide synthase [EC:6.3.5.9 6.3.5.11]	50731.5	50811.8	48547.5	49984.3	0.92949	0.8409	0.373021	1	0.973008	0.708578
K01649	2-isopropylmalate synthase [EC:2.3.3.13]	50718.5	50838.2	48528	49991.3	0.990332	0.813317	0.380872	1	0.973008	0.708578
K13821	proline dehydrogenase / delta 1-pyrroline-5-carboxylate dehydrogenase [EC:1.5.99.8 1.5.1.12]	50727.2	50859	48496	49984	0.991788	0.774932	0.37038	1	0.973008	0.708578
K06023	HPr kinase/phosphorylase [EC:2.7.11.- 2.7.4.-]	50693	50861.5	48598	49775.7	0.935493	0.519504	0.679601	1	0.973008	0.759694
K00648	3-oxoacyl-[acyl-carrier-protein] synthase III [EC:2.3.1.180]	50683.8	50820.2	48593	49848.7	0.983251	0.642209	0.568501	1	0.973008	0.708578
K01104	protein-tyrosine phosphatase [EC:3.1.3.48]	50711	50784.8	48581.5	49859.7	0.920578	0.705384	0.495624	1	0.973008	0.708578
K01681	aconitate hydratase 1 [EC:4.2.1.3]	50697.2	50819.5	48483	49954.7	0.994031	0.788642	0.376223	1	0.973008	0.708578
K00795	geranyltranstransferase [EC:2.5.1.10];farnesyl diphosphate synthase [EC:2.5.1.1 2.5.1.10]	50708	50833.2	48465.2	49941.7	0.997622	0.753206	0.374164	1	0.973008	0.708578
K02355	elongation factor EF-G [EC:3.6.5.3];elongation factor G	50691	50797.8	48476.8	49949.7	0.970123	0.810814	0.366667	1	0.973008	0.708578
K02227	adenosylcobinamide-phosphate synthase [EC:6.3.1.10];adenosylcobinamide-phosphate synthase CobD [EC:6.3.1.10]	50689	50814.8	48499.2	49845.7	0.999976	0.654167	0.483135	1	0.973008	0.708578
K07259	D-alanyl-D-alanine carboxypeptidase / D-alanyl-D-alanine-endopeptidase (penicillin-binding protein 4) [EC:3.4.16.4 3.4.99.-];D-alanyl-D-alanine carboxypeptidase / D-alanyl-D-alanine-endopeptidase (penicillin-binding protein 4) [EC:3.4.16.4 3.4.21.-]	50655.8	50829.2	48395.8	49956	0.928787	0.781669	0.359297	1	0.973008	0.708578
K02066	putative ABC transport system permease protein	50676.8	50805.2	48484.2	49819.7	0.996278	0.630587	0.493458	1	0.973008	0.708578
K02067	putative ABC transport system substrate-binding protein	50671.2	50799.5	48471.8	49813.3	0.996572	0.631053	0.489021	1	0.973008	0.708578
K02065	putative ABC transport system ATP-binding protein	50663	50797.5	48465.8	49814	0.987316	0.634993	0.489003	1	0.973008	0.708578
K03500	ribosomal RNA small subunit methyltransferase B [EC:2.1.1.-]	50659.5	50813.5	48429.5	49804.3	0.958442	0.606295	0.484796	1	0.973008	0.708578
K00573	protein-L-isoaspartate(D-aspartate) O-methyltransferase [EC:2.1.1.77]	50653.2	50804	48410.5	49792	0.963798	0.604485	0.477689	1	0.973008	0.708578
K14260	alanine-synthesizing transaminase [EC:2.6.1.66 2.6.1.2]	50643.8	50759.8	48368.8	49902.7	0.985432	0.80392	0.339508	1	0.973008	0.708578
K14170	chorismate mutase / prephenate dehydratase [EC:5.4.99.5 4.2.1.51]	50632.2	50753.5	48356.8	49915	0.992954	0.82909	0.327823	1	0.973008	0.708578
K03594	bacterioferritin	50656.8	50770.8	48415.2	49771.7	0.982032	0.620741	0.469993	1	0.973008	0.708578
K03750	molybdopterin biosynthesis protein MoeA	50642	50776.2	48391.2	49796.7	0.988023	0.644722	0.447339	1	0.973008	0.708578
K02654	leader peptidase (prepilin peptidase) / N-methyltransferase [EC:3.4.23.43 2.1.1.-]	50657.2	50767.5	48460.8	49691.7	0.977485	0.534857	0.580812	1	0.973008	0.709418
K03654	ATP-dependent DNA helicase RecQ [EC:3.6.1.-];ATP-dependent DNA helicase RecQ [EC:3.6.4.12]	50622.8	50738.8	48451.2	49761.7	0.985451	0.64233	0.507726	1	0.973008	0.708578
K10804	acyl-CoA thioesterase I [EC:3.1.2.- 3.1.1.5]	50628.5	50746.2	48334.2	49883.7	0.987896	0.797583	0.332623	1	0.973008	0.708578
K00029	malate dehydrogenase (oxaloacetate-decarboxylating)(NADP+) [EC:1.1.1.40]	50623.5	50782	48379.5	49757.3	0.952558	0.590444	0.487799	1	0.973008	0.708578
K03412	two-component system, chemotaxis family, response regulator CheB [EC:3.1.1.61]	50626.2	50719.2	48487	49636.7	0.951902	0.525226	0.639183	1	0.973008	0.729352
K00012	UDPglucose 6-dehydrogenase [EC:1.1.1.22]	50608	50724.2	48408.8	49746.3	0.98579	0.644565	0.487847	1	0.973008	0.708578
K03306	inorganic phosphate transporter, PiT family	50598.5	50716.8	48396.8	49738.3	0.988669	0.644943	0.486893	1	0.973008	0.708578
K07402	xanthine dehydrogenase accessory factor	50605	50753	48355.5	49719.3	0.967911	0.581304	0.492646	1	0.973008	0.708578
K07397	putative redox protein	50606.2	50727	48346.5	49730	0.992183	0.623473	0.454819	1	0.973008	0.708578
K03821	polyhydroxyalkanoate synthase [EC:2.3.1.-]	50610.5	50714.2	48426.5	49602.7	0.967635	0.496868	0.623322	1	0.973008	0.724161
K00609	aspartate carbamoyltransferase catalytic subunit [EC:2.1.3.2]	50584	50705	48369.2	49725.7	0.992762	0.644759	0.478151	1	0.973008	0.708578
K07665	two-component system, OmpR family, copper resistance phosphate regulon response regulator CusR	50594.8	50713.8	48348.5	49726.7	0.990149	0.639296	0.462107	1	0.973008	0.708578
K06938	None	50584	50734.5	48315.2	49723.3	0.964344	0.613079	0.46364	1	0.973008	0.708578
K00097	4-hydroxythreonine-4-phosphate dehydrogenase [EC:1.1.1.262]	50583.5	50675.8	48224.2	49906.3	0.948829	0.922783	0.243096	1	0.973008	0.708578
K03092	RNA polymerase sigma-54 factor	50570.5	50714.2	48345.5	49706.7	0.974203	0.611934	0.49276	1	0.973008	0.708578
K03286	OmpA-OmpF porin, OOP family	50541	50701.8	48314.5	49696.7	0.949801	0.622024	0.496628	1	0.973008	0.708578
K01919	glutamate--cysteine ligase [EC:6.3.2.2]	50572.2	50690.2	48289.2	49674	0.987889	0.606311	0.457502	1	0.973008	0.708578
K03587	cell division protein FtsI (penicillin-binding protein 3) [EC:2.4.1.129]	50547.2	50666.2	48239.8	49782.3	0.989083	0.769244	0.343615	1	0.973008	0.708578
K11103	aerobic C4-dicarboxylate transport protein	50557.5	50696.8	48276.8	49677.7	0.981112	0.602521	0.46023	1	0.973008	0.708578
K07147	None	50564.2	50699.5	48262.8	49679.3	0.987243	0.603418	0.44692	1	0.973008	0.708578
K03786	3-dehydroquinate dehydratase II [EC:4.2.1.10]	50549	50684	48362	49570.7	0.986655	0.499548	0.624926	1	0.973008	0.72471
K01256	aminopeptidase N [EC:3.4.11.2]	50556	50657.2	48281.5	49648.7	0.963275	0.611565	0.457034	1	0.973008	0.708578
K05874	methyl-accepting chemotaxis protein I, serine sensor receptor	50546.8	50687.8	48302.8	49575.3	0.978171	0.508415	0.577314	1	0.973008	0.709418
K00852	ribokinase [EC:2.7.1.15]	50518.8	50652	48212.5	49767.3	0.990086	0.770636	0.348877	1	0.973008	0.708578
K04755	ferredoxin, 2Fe-2S	50562	50648.8	48263.2	49629.3	0.941235	0.59939	0.445435	1	0.973008	0.708578
K08281	nicotinamidase/pyrazinamidase [EC:3.5.1.19 3.5.1.-]	50511.8	50670.5	48147.2	49749.3	0.954083	0.725717	0.337043	1	0.973008	0.708578
K01816	hydroxypyruvate isomerase [EC:5.3.1.22]	50532	50678.2	48275.5	49534.7	0.971456	0.474859	0.591997	1	0.973008	0.709428
K02484	two-component system, OmpR family, sensor kinase [EC:2.7.13.3]	50511.5	50674.8	48256.2	49545.3	0.947563	0.494782	0.584729	1	0.973008	0.709418
K00163	pyruvate dehydrogenase E1 component [EC:1.2.4.1]	50517.8	50636.2	48210.8	49643	0.989513	0.640436	0.430711	1	0.973008	0.708578
K12262	cytochrome b561	50502.2	50641.8	48197.2	49612	0.981355	0.594226	0.45442	1	0.973008	0.708578
K02334	DNA polymerase bacteriophage-type [EC:2.7.7.7]	50514.8	50654.2	48250	49500.3	0.981817	0.467659	0.595767	1	0.973008	0.709738
K06016	N-carbamoyl-L-amino-acid hydrolase [EC:3.5.1.87]	50497.8	50618.8	48160.8	49589.3	0.992573	0.599651	0.436237	1	0.973008	0.708578
K00124	formate dehydrogenase, beta subunit [EC:1.2.1.2]	50476.2	50641.2	48137.5	49616	0.945827	0.606588	0.432238	1	0.973008	0.708578
K07002	None	50485.5	50613	48174.5	49581.7	0.998378	0.594356	0.454547	1	0.973008	0.708578
K11903	type VI secretion system secreted protein Hcp	50453.8	50534	48038.2	49893	0.936037	0.910843	0.183306	1	0.973008	0.708578
K02283	pilus assembly protein CpaF	50480.2	50619.5	48171.8	49473.7	0.982178	0.477004	0.552752	1	0.973008	0.708578
K08156	MFS transporter, DHA1 family, arabinose polymer transporter	50459.8	50543	48108	49651.7	0.938735	0.76328	0.330946	1	0.973008	0.708578
K11895	type VI secretion system protein ImpH	50426	50511.2	47986	49862.7	0.943251	0.92186	0.179849	1	0.973008	0.708578
K03657	DNA helicase II / ATP-dependent DNA helicase PcrA [EC:3.6.4.12];DNA helicase II / ATP-dependent DNA helicase PcrA [EC:3.6.1.-]	50373.8	50504.8	48227.2	49518.7	0.991686	0.672944	0.581311	1	0.973008	0.709418
K00127	formate dehydrogenase, gamma subunit [EC:1.2.1.2]	50438.2	50571.5	48062	49534	0.990969	0.596419	0.419088	1	0.973008	0.708578
K11893	type VI secretion system protein ImpJ	50392.5	50489.5	47974.2	49716	0.959582	0.917617	0.242593	1	0.973008	0.708578
K11891	type VI secretion system protein ImpL	50391.2	50488	47974.2	49714.3	0.959199	0.917414	0.243168	1	0.973008	0.708578
K11900	type VI secretion system protein ImpC	50390	50487.5	47973	49713	0.960245	0.916354	0.243684	1	0.973008	0.708578
K11901	type VI secretion system protein ImpB	50390	50487.2	47972.2	49712.7	0.959894	0.916273	0.243372	1	0.973008	0.708578
K11906	type VI secretion system protein VasD	50379.5	50473.8	47897.8	49813.7	0.955912	0.938509	0.173992	1	0.97655	0.708578
K00102	D-lactate dehydrogenase (cytochrome) [EC:1.1.2.4]	50413	50556.8	48085	49398	0.976473	0.474732	0.554182	1	0.973008	0.708578
K03119	taurine dioxygenase [EC:1.14.11.17]	50406.2	50488	48057.2	49466.7	0.937719	0.611236	0.427362	1	0.973008	0.708578
K12511	tight adherence protein C	50403.2	50533.5	48062	49371	0.995177	0.470036	0.546337	1	0.973008	0.708578
K02279	pilus assembly protein CpaB	50396.2	50525	48051	49359.3	0.997213	0.467705	0.545827	1	0.973008	0.708578
K02280	pilus assembly protein CpaC	50394.8	50524	48048.2	49358	0.99656	0.467714	0.545278	1	0.973008	0.708578
K00822	beta-alanine--pyruvate transaminase [EC:2.6.1.18]	50338	50486.2	47996	49320	0.971014	0.478755	0.557159	1	0.973008	0.708578
K11907	type VI secretion system protein VasG	50318	50439.2	47944	49412.7	0.993453	0.617817	0.426931	1	0.973008	0.708578
K05712	3-(3-hydroxy-phenyl)propionate hydroxylase [EC:1.14.13.-];3-(3-hydroxy-phenyl)propionate hydroxylase [EC:1.14.13.127]	50309.5	50415	47892	49382.3	0.97178	0.612029	0.402483	1	0.973008	0.708578
K11902	type VI secretion system protein ImpA	50274.5	50409.5	47918.8	49255.7	0.988339	0.496498	0.542314	1	0.973008	0.708578
K11897	type VI secretion system protein ImpF	50267.8	50404	47906.5	49249	0.986798	0.496394	0.539698	1	0.973008	0.708578
K07112	None	50237.2	50386.5	47885.2	49300.7	0.971208	0.58506	0.513217	1	0.973008	0.708578
K07304	peptide-methionine (S)-S-oxide reductase [EC:1.8.4.11]	50198.2	50305.8	47903.2	49225.3	0.977796	0.589748	0.552704	1	0.973008	0.708578
K02358	elongation factor EF-Tu [EC:3.6.5.3];elongation factor Tu	50178.2	50323.5	47744.2	49342	0.977606	0.700186	0.406735	1	0.973008	0.708578
K01507	inorganic pyrophosphatase [EC:3.6.1.1]	50183	50271.5	47757	49303.3	0.955128	0.71076	0.402465	1	0.973008	0.708578
K09458	3-oxoacyl-[acyl-carrier-protein] synthase II [EC:2.3.1.179]	50165.8	50261.2	47689.8	49404.3	0.964347	0.832925	0.323976	1	0.973008	0.708578
K01358	ATP-dependent Clp protease, protease subunit [EC:3.4.21.92]	50156.2	50282.5	47807	49215.3	0.998978	0.612147	0.514161	1	0.973008	0.708578
K03284	metal ion transporter, MIT family	50157.2	50275.5	47746	49304	0.991026	0.708907	0.414392	1	0.973008	0.708578
K00432	glutathione peroxidase [EC:1.11.1.9]	50182	50286.5	47715.5	49294.3	0.974285	0.688362	0.392827	1	0.973008	0.708578
K04564	superoxide dismutase, Fe-Mn family [EC:1.15.1.1]	50141	50225.2	47717.8	49262	0.950762	0.718155	0.404786	1	0.973008	0.708578
K00873	pyruvate kinase [EC:2.7.1.40]	50112.8	50260.8	47652.8	49259.7	0.974902	0.68488	0.410021	1	0.973008	0.708578
K03782	catalase/peroxidase [EC:1.11.1.6 1.11.1.7]	50108.5	50243	47670.5	49247	0.990712	0.685505	0.414753	1	0.973008	0.708578
K07007	None	50105.5	50261.8	47673.8	49122.7	0.965305	0.552812	0.510904	1	0.973008	0.708578
K00567	methylated-DNA-[protein]-cysteine S-methyltransferase [EC:2.1.1.63]	50078.8	50211.2	47638	49122.3	0.992089	0.602038	0.478276	1	0.973008	0.708578
K00031	isocitrate dehydrogenase [EC:1.1.1.42]	50078.8	50203.2	47655	49089	0.99838	0.577635	0.504701	1	0.973008	0.708578
K02454	general secretion pathway protein E	50080.5	50175.5	47593	49196.7	0.965164	0.711954	0.391835	1	0.973008	0.708578
K03469	ribonuclease HI [EC:3.1.26.4]	50082	50183.8	47657.5	49095.3	0.972038	0.600737	0.487567	1	0.973008	0.708578
K00981	phosphatidate cytidylyltransferase [EC:2.7.7.41]	50060.2	50205.2	47655.8	49096.3	0.978278	0.584149	0.515263	1	0.973008	0.708578
K01092	myo-inositol-1(or 4)-monophosphatase [EC:3.1.3.25]	50058.2	50213.8	47564.5	49171.3	0.967826	0.652481	0.424406	1	0.973008	0.708578
K00003	homoserine dehydrogenase [EC:1.1.1.3]	50070.2	50199	47683.5	48994	0.996474	0.502353	0.59443	1	0.973008	0.709738
K02517	lipid A biosynthesis lauroyl acyltransferase [EC:2.3.1.-]	50071.8	50228.2	47574.8	49096.7	0.96573	0.56887	0.473785	1	0.973008	0.708578
K06131	cardiolipin synthase [EC:2.7.8.-]	50052.2	50158.2	47643	49097.7	0.977786	0.629519	0.483407	1	0.973008	0.708578
K00998	phosphatidylserine synthase [EC:2.7.8.8]	50057	50182.5	47608.2	49065.7	0.999315	0.579428	0.493803	1	0.973008	0.708578
K00111	glycerol-3-phosphate dehydrogenase [EC:1.1.5.3]	50041	50155.5	47543.5	49166.3	0.986665	0.70179	0.392485	1	0.973008	0.708578
K07043	None	50055	50179.2	47582.8	49059	0.997856	0.578275	0.482804	1	0.973008	0.708578
K01760	cystathionine beta-lyase [EC:4.4.1.8]	50043.8	50161.5	47584.5	49059.7	0.990673	0.591878	0.476769	1	0.973008	0.708578
K02042	phosphonate transport system permease protein	50016.8	50119.2	47548	49138.7	0.974243	0.714319	0.410213	1	0.973008	0.708578
K01207	beta-N-acetylhexosaminidase [EC:3.2.1.52]	50043.5	50165.5	47527.8	49035.3	0.994892	0.570724	0.462693	1	0.973008	0.708578
K00616	transaldolase [EC:2.2.1.2]	50012.2	50132.2	47483.8	49127.3	0.992943	0.690354	0.389122	1	0.973008	0.708578
K00362	nitrite reductase (NAD(P)H) large subunit [EC:1.7.1.4]	50011	50109	47492.5	49127.3	0.968711	0.712567	0.382291	1	0.973008	0.708578
K01243	S-adenosylhomocysteine/5'-methylthioadenosine nucleosidase [EC:3.2.2.9]	50008.2	50110	47534.8	49029	0.973082	0.617557	0.462916	1	0.973008	0.708578
K00891	shikimate kinase [EC:2.7.1.71]	49994.8	50122	47454.8	49128.3	0.999281	0.701487	0.378477	1	0.973008	0.708578
K01733	threonine synthase [EC:4.2.3.1]	50002.2	50136.2	47521.5	49009	0.991174	0.575189	0.486178	1	0.973008	0.708578
K00995	CDP-diacylglycerol--glycerol-3-phosphate 3-phosphatidyltransferase [EC:2.7.8.5]	50002.8	50128.2	47507	49017.3	0.999233	0.594281	0.471532	1	0.973008	0.708578
K01118	FMN-dependent NADH-azoreductase [EC:1.7.-.-]	50008.2	50107.5	47529.5	49001.7	0.970438	0.596342	0.476068	1	0.973008	0.708578
K02919	large subunit ribosomal protein L36	49990.5	50116.8	47449	49107.7	0.999658	0.688597	0.387435	1	0.973008	0.708578
K06941	ribosomal RNA large subunit methyltransferase N [EC:2.1.1.-]	49992.8	50122.8	47504.5	48999.3	0.995827	0.580604	0.480963	1	0.973008	0.708578
K02110	F-type H+-transporting ATPase subunit c [EC:3.6.3.14]	49998.8	50116.8	47497.2	48998	0.990582	0.584972	0.470468	1	0.973008	0.708578
K08084	type IV fimbrial biogenesis protein FimT	49998.8	50166.8	47493.8	48911.7	0.953868	0.474912	0.555193	1	0.973008	0.708578
K06182	23S rRNA pseudouridine2604 synthase [EC:5.4.99.21];ribosomal large subunit pseudouridine synthase F [EC:5.4.99.12]	49981	50108.5	47489.5	48995	0.998109	0.591617	0.474444	1	0.973008	0.708578
K00794	6,7-dimethyl-8-ribityllumazine synthase [EC:2.5.1.78];riboflavin synthase beta chain [EC:2.5.1.-]	49980.5	50115	47486	48981.7	0.990852	0.57262	0.483601	1	0.973008	0.708578
K01902	succinyl-CoA synthetase alpha subunit [EC:6.2.1.5]	49975	50110.2	47487.5	48983.7	0.990091	0.579583	0.48485	1	0.973008	0.708578
K01903	succinyl-CoA synthetase beta subunit [EC:6.2.1.5]	49975	50110	47487	48983.7	0.990371	0.579805	0.484395	1	0.973008	0.708578
K00052	3-isopropylmalate dehydrogenase [EC:1.1.1.85]	49976.2	50110.2	47475.8	48981	0.991506	0.577215	0.47859	1	0.973008	0.708578
K01939	adenylosuccinate synthase [EC:6.3.4.4]	49971.5	50109	47474.8	48981.3	0.987601	0.578903	0.480267	1	0.973008	0.708578
K03772	FKBP-type peptidyl-prolyl cis-trans isomerase FkpA [EC:5.2.1.8]	49977.8	50120.8	47425	48984.3	0.981675	0.577062	0.455596	1	0.973008	0.708578
K02048	sulfate transport system substrate-binding protein	49963.2	50101.8	47370.8	49063.3	0.987106	0.667219	0.382983	1	0.973008	0.708578
K03320	ammonium transporter, Amt family	49936.5	50087.8	47356.5	48914.7	0.974134	0.548391	0.46471	1	0.973008	0.708578
K01488	adenosine deaminase [EC:3.5.4.4]	49905.8	50050.5	47403	48928.7	0.979721	0.590624	0.480697	1	0.973008	0.708578
K11741	quaternary ammonium compound-resistance protein SugE	49892.8	50029	47451.8	48905.7	0.988647	0.586384	0.516838	1	0.973008	0.708578
K02655	type IV pilus assembly protein PilE	49924.8	50100.2	47393	48828.3	0.947	0.470418	0.554732	1	0.973008	0.708578
K06890	None	49917.8	50049.2	47298.2	49008.3	0.995433	0.668423	0.376109	1	0.973008	0.708578
K00019	3-hydroxybutyrate dehydrogenase [EC:1.1.1.30]	49915.2	50061.8	47415	48797	0.978397	0.475908	0.571982	1	0.973008	0.709418
K06999	None	49890.5	50044.2	47390.2	48884	0.970726	0.562015	0.507941	1	0.973008	0.708578
K04097	glutathione S-transferase [EC:2.5.1.18]	49943.8	50078.5	47363.5	48774.7	0.991852	0.444476	0.543053	1	0.973008	0.708578
K00549	5-methyltetrahydropteroyltriglutamate--homocysteine methyltransferase [EC:2.1.1.14]	49900.8	49985.5	47249.5	49091	0.955733	0.805925	0.29839	1	0.973008	0.708578
K00335	NADH dehydrogenase I subunit F [EC:1.6.5.3];NADH-quinone oxidoreductase subunit F [EC:1.6.5.3]	49905	50043.2	47326.2	48882.3	0.987894	0.56131	0.461742	1	0.973008	0.708578
K07774	two-component system, OmpR family, response regulator TctD	49896.2	50049.5	47316	48893.3	0.971317	0.566929	0.458469	1	0.973008	0.708578
K02672	type IV pilus assembly protein PilW	49902.8	50081	47345	48802	0.944756	0.468712	0.545126	1	0.973008	0.708578
K10979	DNA end-binding protein Ku	49884.2	50050.8	47406.8	48780.3	0.956879	0.473217	0.591471	1	0.973008	0.709428
K12340	outer membrane channel protein TolC	49914	50043.2	47307.8	48874.3	0.997838	0.554083	0.449866	1	0.973008	0.708578
K07119	None	49936.2	50016	47313	48864	0.949527	0.567786	0.430595	1	0.973008	0.708578
K03775	FKBP-type peptidyl-prolyl cis-trans isomerase SlyD [EC:5.2.1.8]	49895	50035.5	47299	48888.7	0.985068	0.577207	0.447498	1	0.973008	0.708578
K13643	Rrf2 family transcriptional regulator, iron-sulfur cluster assembly transcription factor	49892.8	50048.8	47291	48875.7	0.969111	0.556514	0.459037	1	0.973008	0.708578
K07277	outer membrane protein	49888.8	50036.2	47308	48866.3	0.978059	0.55512	0.466748	1	0.973008	0.708578
K07130	None	49871.8	50012	47406.2	48786	0.984531	0.50507	0.569728	1	0.973008	0.708578
K03640	peptidoglycan-associated lipoprotein	49884	50029	47292.8	48861.7	0.980928	0.560189	0.461659	1	0.973008	0.708578
K03549	KUP system potassium uptake protein	49901.8	50006	47296.5	48847.7	0.975798	0.563204	0.444875	1	0.973008	0.708578
K02379	FdhD protein	49884.5	50026.2	47284	48856	0.984391	0.55788	0.458033	1	0.973008	0.708578
K01826	5-carboxymethyl-2-hydroxymuconate isomerase [EC:5.3.3.10]	49877	50020.8	47280.8	48866	0.981746	0.572329	0.453048	1	0.973008	0.708578
K07165	transmembrane sensor	49898	49985.2	47292.5	48826.3	0.957688	0.562494	0.445882	1	0.973008	0.708578
K08304	membrane-bound lytic murein transglycosylase A [EC:3.2.1.-]	49865.2	49990.8	47249.5	48836	0.998587	0.572547	0.443307	1	0.973008	0.708578
K09796	hypothetical protein	49852.2	50027.8	47272.2	48701.3	0.949654	0.442713	0.56752	1	0.973008	0.708578
K07117	None	49830.8	49979	47277	48719	0.976991	0.491636	0.543835	1	0.973008	0.708578
K05973	poly(3-hydroxybutyrate) depolymerase [EC:3.1.1.75]	49839	49993.8	47259	48690.7	0.971023	0.460367	0.554191	1	0.973008	0.708578
K06134	ubiquinone biosynthesis monooxygenase Coq7 [EC:1.14.13.-]	49830.5	49967	47255.2	48682.7	0.989738	0.474094	0.546215	1	0.973008	0.708578
K09005	hypothetical protein	49815.8	49974.8	47205.8	48668	0.967117	0.462136	0.540945	1	0.973008	0.708578
K00363	nitrite reductase (NAD(P)H) small subunit [EC:1.7.1.4]	49818.8	49924	47180.2	48761.3	0.977851	0.572423	0.442891	1	0.973008	0.708578
K10040	putative glutamine transport system permease protein	49789.8	49961.8	47204.8	48680.7	0.953252	0.481965	0.541924	1	0.973008	0.708578
K07006	None	49801	49924.8	47139.8	48754.7	0.996759	0.569235	0.43647	1	0.973008	0.708578
K07045	None	49786.5	49928.2	47185.5	48658.3	0.984568	0.493247	0.529243	1	0.973008	0.708578
K12510	tight adherence protein B	49794.8	49938.8	47168.8	48626	0.982811	0.458899	0.536569	1	0.973008	0.708578
K00090	gluconate 2-dehydrogenase [EC:1.1.1.215]	49749	49903.8	47085.5	48709	0.972097	0.555408	0.45408	1	0.973008	0.708578
K09017	TetR/AcrR family transcriptional regulator	49751.2	49906.5	47085.5	48698	0.971989	0.545262	0.461107	1	0.973008	0.708578
K12508	feruloyl-CoA synthase [EC:6.2.1.34]	49698	49846.8	47100	48573	0.977703	0.497815	0.539259	1	0.973008	0.708578
K09983	hypothetical protein	49694	49840.8	47082.2	48542.7	0.979882	0.482548	0.547072	1	0.973008	0.708578
K00830	alanine-glyoxylate transaminase / serine-glyoxylate transaminase / serine-pyruvate transaminase [EC:2.6.1.44 2.6.1.45 2.6.1.51]	49677	49907	47041.2	48526.7	0.899881	0.429812	0.581697	1	0.973008	0.709418
K07093	None	49699.2	49838.5	47079.8	48536.7	0.987362	0.477725	0.543413	1	0.973008	0.708578
K00903	protein-tyrosine kinase [EC:2.7.10.-]	49686.2	49844.5	46998.8	48643	0.96922	0.555188	0.450675	1	0.973008	0.708578
K01555	fumarylacetoacetase [EC:3.7.1.2]	49678.2	49829.5	47023.5	48503	0.976231	0.462808	0.538177	1	0.973008	0.708578
K06893	None	49666.5	49815.2	47024.8	48511.7	0.978408	0.480291	0.533973	1	0.973008	0.708578
K07025	putative hydrolase of the HAD superfamily	49619.5	49722.2	46929.2	48728.7	0.978656	0.749225	0.394643	1	0.973008	0.708578
K11890	type VI secretion system protein ImpM	49639.8	49793.2	46975.5	48483.3	0.974019	0.482055	0.52933	1	0.973008	0.708578
K06991	None	49642	49795.8	46969.5	48479.7	0.973916	0.477065	0.527411	1	0.973008	0.708578
K03924	MoxR-like ATPase [EC:3.6.3.-]	49496.8	49604	46866	48412.3	0.983962	0.605169	0.524316	1	0.973008	0.708578
K00046	gluconate 5-dehydrogenase [EC:1.1.1.69]	49368.2	49494.5	46521	48325.3	0.999226	0.638914	0.429547	1	0.973008	0.708578
K01081	5'-nucleotidase [EC:3.1.3.5]	49368	49487	46564.2	48220.7	0.99362	0.574245	0.493866	1	0.973008	0.708578
K06177	tRNA pseudouridine32 synthase / 23S rRNA pseudouridine746 synthase [EC:5.4.99.28 5.4.99.29];ribosomal large subunit pseudouridine synthase A [EC:5.4.99.12]	49335.5	49481.8	46361.8	48510.3	0.9855	0.78908	0.322402	1	0.973008	0.708578
K00647	3-oxoacyl-[acyl-carrier-protein] synthase I [EC:2.3.1.41]	49323.2	49500.5	46436.2	48298.7	0.959469	0.621505	0.43085	1	0.973008	0.708578
K07793	putative tricarboxylic transport membrane protein	49295.5	49443.2	46464	48148	0.983234	0.564001	0.50083	1	0.973008	0.708578
K00248	butyryl-CoA dehydrogenase [EC:1.3.8.1];butyryl-CoA dehydrogenase [EC:1.3.99.2]	49297.8	49450.8	46463.8	48046.3	0.979349	0.496515	0.551115	1	0.973008	0.708578
K01422	None	49281.2	49489.2	46439.5	48047	0.935197	0.474491	0.562412	1	0.973008	0.708578
K07114	uncharacterized protein	49253.2	49441.8	46517.5	48033.3	0.949891	0.489922	0.59871	1	0.973008	0.710634
K02671	type IV pilus assembly protein PilV	49255.5	49431.5	46407.5	48002.7	0.960804	0.484852	0.55612	1	0.973008	0.708578
K07795	putative tricarboxylic transport membrane protein	49229	49382.8	46370.2	48074.3	0.978888	0.561652	0.500357	1	0.973008	0.708578
K07027	None	49213.8	49362.8	46294	48064	0.982882	0.571517	0.473513	1	0.973008	0.708578
K01295	glutamate carboxypeptidase [EC:3.4.17.11]	49203.5	49353.5	46361.8	47933	0.981776	0.491641	0.557688	1	0.973008	0.708578
K07343	DNA transformation protein and related proteins	49147.2	49312.2	46219.8	47994.7	0.970934	0.563733	0.481682	1	0.973008	0.708578
K01470	creatinine amidohydrolase [EC:3.5.2.10]	49144.2	49291.2	46191.8	47965.3	0.984891	0.561517	0.477475	1	0.973008	0.708578
K01453	None	49104.8	49286.2	46164.8	47811.3	0.959054	0.475601	0.547146	1	0.973008	0.708578
K07116	acyl-homoserine-lactone acylase [EC:3.5.1.97];	49049.2	49211.5	46109.2	47753.3	0.973768	0.492525	0.546764	1	0.973008	0.708578
K09950	hypothetical protein	49028	49194.2	46070.2	47732	0.971101	0.492743	0.542351	1	0.973008	0.708578
K01075	4-hydroxybenzoyl-CoA thioesterase [EC:3.1.2.23]	49027	49193.8	46062	47729.7	0.970786	0.492161	0.540261	1	0.973008	0.708578
K00179	indolepyruvate ferredoxin oxidoreductase, alpha subunit [EC:1.2.7.8]	49016.2	49190.2	46055.2	47742.7	0.96556	0.502567	0.53612	1	0.973008	0.708578
K00180	indolepyruvate ferredoxin oxidoreductase, beta subunit [EC:1.2.7.8]	49016.2	49190.2	46055.2	47742.7	0.96556	0.502567	0.53612	1	0.973008	0.708578
K11475	GntR family transcriptional regulator, vanillate catabolism transcriptional regulator	49010.8	49181.8	46043.2	47716.7	0.967765	0.492886	0.540512	1	0.973008	0.708578
K00615	transketolase [EC:2.2.1.1]	28957.2	28844.2	29215	30450.7	0.902802	0.194512	0.729493	1	0.973008	0.794778
K03497	chromosome partitioning protein, ParB family	28604.5	28523	28979.2	28795.7	0.907017	0.592205	0.715946	1	0.973008	0.788306
K03446	MFS transporter, DHA2 family, multidrug resistance protein B	28546	28509.5	28881	28821.3	0.94037	0.595596	0.75921	1	0.973008	0.818546
K03543	multidrug resistance protein A	28029.8	28001.5	28160	28179.3	0.933892	0.606016	0.760425	1	0.973008	0.818694
K00020	3-hydroxyisobutyrate dehydrogenase [EC:1.1.1.31]	27866	27879.2	27915.2	27895	0.962508	0.693597	0.713437	1	0.973008	0.785916
K07062	None	27697	27716.5	27718	27743.7	0.965933	0.675873	0.724623	1	0.973008	0.792694
K00537	arsenate reductase [EC:1.20.4.1]	27572	27531.8	27645.2	27658.3	0.909022	0.570654	0.728389	1	0.973008	0.794601
K00425	cytochrome d ubiquinol oxidase subunit I [EC:1.10.3.-];cytochrome bd-I oxidase subunit I [EC:1.10.3.-]	27341.8	27304.5	27192.8	27636.3	0.901236	0.390071	0.993249	1	0.973008	0.994573
K00426	cytochrome d ubiquinol oxidase subunit II [EC:1.10.3.-];cytochrome bd-I oxidase subunit II [EC:1.10.3.-]	27325	27290	27157.5	27618.3	0.902785	0.389842	0.995719	1	0.973008	0.997051
K03808	paraquat-inducible protein A	27186.5	27228.2	26886	27353	0.978535	0.511889	0.962012	1	0.973008	0.973287
K00130	betaine-aldehyde dehydrogenase [EC:1.2.1.8]	27166.5	27202.5	26895.5	27179.3	0.972189	0.63446	0.833998	1	0.973008	0.877481
K02002	glycine betaine/proline transport system substrate-binding protein	27152	27209.8	26900	27180.7	0.995563	0.63538	0.81463	1	0.973008	0.864201
K01809	mannose-6-phosphate isomerase [EC:5.3.1.8]	27159.5	27182.2	26883.2	27186.3	0.95809	0.612231	0.856895	1	0.973008	0.895401
K00121	S-(hydroxymethyl)glutathione dehydrogenase / alcohol dehydrogenase [EC:1.1.1.284 1.1.1.1]	27161	27093.5	26930.5	27189.7	0.846639	0.491124	0.885357	1	0.973008	0.914902
K01534	Cd2+/Zn2+-exporting ATPase [EC:3.6.3.3 3.6.3.5]	26977	26951.5	26759	27006.3	0.877087	0.45315	0.827904	1	0.973008	0.872135
K03413	two-component system, chemotaxis family, response regulator CheY	26915.5	26957	26691.8	26785	0.97418	0.730651	0.648009	1	0.973008	0.733446
K01673	carbonic anhydrase [EC:4.2.1.1]	26932	26892.2	26566.5	26960	0.865097	0.471557	0.980968	1	0.973008	0.986199
K00627	pyruvate dehydrogenase E2 component (dihydrolipoamide acetyltransferase) [EC:2.3.1.12]	26902	26887.5	26563	26967.7	0.898211	0.458323	0.967678	1	0.973008	0.977793
K01895	acetyl-CoA synthetase [EC:6.2.1.1]	26895.2	26925.5	26608	26863.7	0.958897	0.604833	0.793024	1	0.973008	0.845599
K03798	cell division protease FtsH [EC:3.4.24.-]	26862.2	26867.5	26479.5	26798	0.922257	0.601811	0.871263	1	0.973008	0.903383
K03327	multidrug resistance protein, MATE family	26817.2	26817.8	26410	26847	0.913511	0.48884	0.988177	1	0.973008	0.991614
K00459	nitronate monooxygenase [EC:1.13.12.16]	26808.2	26819.8	26375.5	26721.3	0.92844	0.627306	0.891505	1	0.973008	0.920133
K00820	glucosamine--fructose-6-phosphate aminotransferase (isomerizing) [EC:2.6.1.16]	26729	26765	26313.2	26654	0.962211	0.632276	0.860755	1	0.973008	0.895459
K07507	putative Mg2+ transporter-C (MgtC) family protein	26717.8	26752.2	26321.2	26667.7	0.96077	0.601457	0.868593	1	0.973008	0.902295
K00240	succinate dehydrogenase iron-sulfur protein [EC:1.3.99.1];succinate dehydrogenase iron-sulfur subunit [EC:1.3.99.1]	26695	26716.5	26264.8	26622	0.940113	0.607988	0.89176	1	0.973008	0.920133
K07275	outer membrane protein	26705.2	26737.8	26217	26639.7	0.956621	0.615604	0.948345	1	0.973008	0.962717
K03111	single-strand DNA-binding protein	26651.8	26644.5	26228.8	26499.3	0.879814	0.621484	0.818547	1	0.973008	0.865057
K03457	nucleobase:cation symporter-1, NCS1 family	26631.8	26642.8	26105.8	26650.7	0.919906	0.468821	0.895622	1	0.973008	0.923282
K05799	GntR family transcriptional regulator, transcriptional repressor for pyruvate dehydrogenase complex	26625.2	26645	26145.8	26535	0.934868	0.615437	0.928301	1	0.973008	0.945952
K01533	Cu2+-exporting ATPase [EC:3.6.3.4]	26633.5	26669	26124.8	26470.3	0.951587	0.689132	0.856498	1	0.973008	0.895401
K00854	xylulokinase [EC:2.7.1.17]	26583.5	26573	25922.5	26802.3	0.881001	0.244625	0.52199	1	0.973008	0.708578
K02651	pilus assembly protein Flp/PilA	26576	26599.5	26049.8	26341.3	0.940232	0.814945	0.826263	1	0.973008	0.870512
K07638	two-component system, OmpR family, osmolarity sensor histidine kinase EnvZ [EC:2.7.13.3]	26562	26593.5	25981.5	26443	0.949851	0.653822	0.999718	1	0.973008	1
K01524	guanosine-5'-triphosphate,3'-diphosphate pyrophosphatase [EC:3.6.1.40];exopolyphosphatase / guanosine-5'-triphosphate,3'-diphosphate pyrophosphatase [EC:3.6.1.11 3.6.1.40]	26522.8	26537.8	25906.2	26648	0.911103	0.28939	0.628608	1	0.973008	0.726683
K00529	ferredoxin--NAD+ reductase [EC:1.18.1.3]	26544	26570.8	25975.8	26291.7	0.943007	0.840284	0.847656	1	0.973008	0.88876
K00697	alpha,alpha-trehalose-phosphate synthase (UDP-forming) [EC:2.4.1.15]	26498.5	26506.2	25892.2	26360.7	0.909271	0.641153	0.962386	1	0.973008	0.973287
K06148	ATP-binding cassette, subfamily C, bacterial	26447.2	26418.2	25847.2	26591.7	0.821542	0.204401	0.547711	1	0.973008	0.708578
K09857	hypothetical protein	26466.8	26502.8	25866.8	26362.3	0.955894	0.63058	0.961741	1	0.973008	0.973287
K02495	oxygen-independent coproporphyrinogen III oxidase [EC:1.3.99.22]	26421.2	26433.2	25865.5	26365.3	0.89821	0.455434	0.901777	1	0.973008	0.927422
K00303	sarcosine oxidase, subunit beta [EC:1.5.3.1]	26442.2	26479.2	25831.8	26170	0.956058	0.880242	0.858434	1	0.973008	0.895401
K01711	GDPmannose 4,6-dehydratase [EC:4.2.1.47]	26414.5	26430.5	25818	26170	0.922033	0.807404	0.897863	1	0.973008	0.92381
K04487	cysteine desulfurase [EC:2.8.1.7]	26359.8	26354.8	25837.8	26310.3	0.861784	0.417901	0.913555	1	0.973008	0.936208
K02342	DNA polymerase III subunit epsilon [EC:2.7.7.7]	26378	26425.5	25821	26180.3	0.969438	0.74311	0.853437	1	0.973008	0.893014
K00525	ribonucleoside-diphosphate reductase alpha chain [EC:1.17.4.1]	26258.5	26308.5	25566.5	26190.3	0.970676	0.480197	0.735354	1	0.973008	0.800399
K06153	undecaprenyl-diphosphatase [EC:3.6.1.27]	26249.5	26257.8	25685.8	26078.7	0.882213	0.606186	0.961551	1	0.973008	0.973287
K03569	rod shape-determining protein MreB and related proteins	26239.8	26251	25696.5	26077.7	0.8888	0.596672	0.938696	1	0.973008	0.955624
K03712	MarR family transcriptional regulator	26217	26235.5	25577.2	26177.3	0.900932	0.391593	0.728941	1	0.973008	0.794778
K03466	DNA segregation ATPase FtsK/SpoIIIE, S-DNA-T family	26224.2	26245	25700.5	25962.3	0.911388	0.808073	0.750452	1	0.973008	0.810222
K05520	protease I [EC:3.2.-.-]	26185.8	26207	25486.2	26221.3	0.904826	0.288489	0.534057	1	0.973008	0.708578
K00963	UTP--glucose-1-phosphate uridylyltransferase [EC:2.7.7.9]	26190.5	26198	25506.2	26108.7	0.869128	0.421425	0.691776	1	0.973008	0.770378
K03885	NADH dehydrogenase [EC:1.6.99.3]	26178	26218.2	25557.8	26020.3	0.949584	0.622565	0.970778	1	0.973008	0.979227
K02575	MFS transporter, NNP family, nitrate/nitrite transporter	26194	26197.2	25462.2	26081.7	0.856174	0.457297	0.651469	1	0.973008	0.735088
K01633	dihydroneopterin aldolase [EC:4.1.2.25]	26180.8	26188	25534	25962.3	0.871466	0.678605	0.972786	1	0.973008	0.979714
K04763	integrase/recombinase XerD	26160.2	26186.2	25526.2	25984	0.91339	0.624866	0.953056	1	0.973008	0.96676
K02456	general secretion pathway protein G	26169.8	26160.8	25477.2	26064.3	0.825568	0.418726	0.677092	1	0.973008	0.756788
K00826	branched-chain amino acid aminotransferase [EC:2.6.1.42]	26148.5	26209	25443.8	26068.7	0.993667	0.493208	0.725255	1	0.973008	0.792694
K00604	methionyl-tRNA formyltransferase [EC:2.1.2.9]	26162.5	26208.2	25491	25985.7	0.959761	0.66197	0.921529	1	0.973008	0.942368
K00104	glycolate oxidase [EC:1.1.3.15]	26215.2	26209.8	25510.8	25872.7	0.841844	0.912148	0.945922	1	0.973008	0.961716
K01912	phenylacetate-CoA ligase [EC:6.2.1.30]	26128.8	26162.8	25378.2	26193.3	0.928113	0.236123	0.410284	1	0.973008	0.708578
K01867	tryptophanyl-tRNA synthetase [EC:6.1.1.2]	26143.5	26161.2	25424.5	26052.7	0.887806	0.434212	0.648708	1	0.973008	0.73414
K01638	malate synthase [EC:2.3.3.9]	26139.5	26161.2	25475.5	25933	0.902034	0.674939	0.942752	1	0.973008	0.95918
K00847	fructokinase [EC:2.7.1.4]	26111	26079.8	25201.5	26442.7	0.804791	0.0761437	0.118228	1	0.973008	0.708578
K01586	diaminopimelate decarboxylase [EC:4.1.1.20]	26146.8	26160.8	25452.2	25938.7	0.880024	0.65793	0.879375	1	0.973008	0.910187
K00767	nicotinate-nucleotide pyrophosphorylase (carboxylating) [EC:2.4.2.19]	26133	26181	25425.8	25938	0.964384	0.701677	0.890833	1	0.973008	0.920102
K00645	[acyl-carrier-protein] S-malonyltransferase [EC:2.3.1.39]	26122	26151	25441.5	25914.3	0.916903	0.685146	0.923813	1	0.973008	0.943395
K00600	glycine hydroxymethyltransferase [EC:2.1.2.1]	26123.8	26149.8	25431.8	25916.7	0.908698	0.676527	0.896995	1	0.973008	0.923282
K00162	pyruvate dehydrogenase E1 component subunit beta [EC:1.2.4.1]	26130.5	26123.2	25447.5	25895.3	0.82952	0.67197	0.907721	1	0.973008	0.93258
K00788	thiamine-phosphate pyrophosphorylase [EC:2.5.1.3]	26127.5	26162.8	25405.8	25892.7	0.93082	0.758102	0.909296	1	0.973008	0.933102
K00851	gluconokinase [EC:2.7.1.12]	26103.8	26141.5	25431.8	25915	0.93979	0.664895	0.920943	1	0.973008	0.941853
K00864	glycerol kinase [EC:2.7.1.30]	26108.8	26151.2	25346	26009.3	0.947034	0.480677	0.616014	1	0.973008	0.719995
K06886	hemoglobin	26161.8	26130	25407.2	25882.3	0.769414	0.712298	0.819059	1	0.973008	0.865057
K01338	ATP-dependent Lon protease [EC:3.4.21.53]	26112.8	26143	25410.8	25915	0.918234	0.663092	0.869284	1	0.973008	0.902295
K03086	RNA polymerase primary sigma factor	26106.8	26137.2	25407.8	25902.7	0.919213	0.677442	0.88547	1	0.973008	0.914902
K00906	isocitrate dehydrogenase kinase/phosphatase [EC:2.7.11.5 3.1.3.-]	26112.5	26144	25297	26011.7	0.919637	0.463882	0.520268	1	0.973008	0.708578
K00088	IMP dehydrogenase [EC:1.1.1.205]	26101.5	26135.8	25388.5	25901.3	0.928681	0.677199	0.860004	1	0.973008	0.895401
K04488	nitrogen fixation protein NifU and related proteins	26097.8	26122.5	25372	25917.7	0.903836	0.60888	0.782281	1	0.973008	0.835749
K06979	None	26100.8	26136	25440.2	25790	0.935082	0.933445	0.858716	1	0.973008	0.895401
K04078	chaperonin GroES	26095	26125.5	25377.2	25884.7	0.918159	0.689047	0.860812	1	0.973008	0.895459
K01613	phosphatidylserine decarboxylase [EC:4.1.1.65]	26083.5	26120.2	25366	25872	0.933585	0.704711	0.873284	1	0.973008	0.904468
K03527	4-hydroxy-3-methylbut-2-enyl diphosphate reductase [EC:1.17.1.2]	26075.8	26112.5	25331.2	25865.3	0.932827	0.698727	0.819016	1	0.973008	0.865057
K02970	small subunit ribosomal protein S21	26069.5	26106.5	25341.5	25855.3	0.93352	0.708678	0.856583	1	0.973008	0.895401
K07568	S-adenosylmethionine:tRNA ribosyltransferase-isomerase [EC:5.-.-.-]	26069	26107.5	25328.8	25852	0.937637	0.719614	0.843262	1	0.973008	0.884497
K00937	polyphosphate kinase [EC:2.7.4.1]	26069	26103.2	25325	25839.7	0.92676	0.737573	0.849958	1	0.973008	0.890364
K01247	DNA-3-methyladenine glycosylase II [EC:3.2.2.21]	26066.2	26098	25319.2	25843	0.919247	0.714396	0.825795	1	0.973008	0.870512
K03386	peroxiredoxin (alkyl hydroperoxide reductase subunit C) [EC:1.11.1.15]	26067.8	26062	25249.8	25938	0.817619	0.437777	0.490011	1	0.973008	0.708578
K03666	host factor-I protein	26057.2	26089.5	25295.2	25831.3	0.919954	0.721047	0.803112	1	0.973008	0.853863
K00763	nicotinate phosphoribosyltransferase [EC:2.4.2.11]	26033	26091.2	25287.5	25840.7	0.98914	0.701534	0.815915	1	0.973008	0.864295
K01262	X-Pro aminopeptidase [EC:3.4.11.9];Xaa-Pro aminopeptidase [EC:3.4.11.9]	26057.8	26079.2	25264.2	25811.3	0.889017	0.74108	0.758534	1	0.973008	0.818546
K01495	GTP cyclohydrolase I [EC:3.5.4.16]	26058.8	26036.2	25310	25803.3	0.779198	0.666861	0.784444	1	0.973008	0.837414
K00161	pyruvate dehydrogenase E1 component subunit alpha [EC:1.2.4.1]	26055.8	26058.5	25291.5	25796.3	0.842277	0.731775	0.80674	1	0.973008	0.857155
K02303	uroporphyrin-III C-methyltransferase [EC:2.1.1.107]	26038	26102	25319	25698.7	0.996317	0.932177	0.864014	1	0.973008	0.898087
K06910	None	26022	26053	25213.2	25924.7	0.913092	0.432338	0.493209	1	0.973008	0.708578
K00036	glucose-6-phosphate 1-dehydrogenase [EC:1.1.1.49]	26030.5	26048.2	25276	25797.3	0.880218	0.702657	0.799332	1	0.973008	0.850086
K07644	two-component system, OmpR family, heavy metal sensor histidine kinase CusS [EC:2.7.13.3]	26033.5	26067.2	25237	25805.3	0.92325	0.725901	0.739724	1	0.973008	0.802619
K01515	ADP-ribose pyrophosphatase [EC:3.6.1.13]	26021.5	26041	25270.5	25809.3	0.885565	0.658851	0.771547	1	0.973008	0.828328
K07726	putative transcriptional regulator	26020.8	26068.8	25168.5	25907	0.958353	0.498036	0.476864	1	0.973008	0.708578
K01433	formyltetrahydrofolate deformylase [EC:3.5.1.10]	26044.5	26063.2	25243.2	25781	0.881227	0.774357	0.768357	1	0.973008	0.824969
K02291	phytoene synthase [EC:2.5.1.32]	26027	26072.2	25292.8	25681.7	0.95594	0.961112	0.913041	1	0.988621	0.936208
K03787	5'-nucleotidase [EC:3.1.3.5]	26002.8	26057.2	25174.8	25890.7	0.976426	0.507846	0.520762	1	0.973008	0.708578
K02503	Hit-like protein involved in cell-cycle regulation	26006.5	26055.2	25280.8	25680.3	0.965575	0.996388	0.925862	1	0.998052	0.94442
K09810	lipoprotein-releasing system ATP-binding protein [EC:3.6.3.-]	26008.8	26055.8	25202.5	25780.7	0.956014	0.754042	0.738989	1	0.973008	0.802452
K00067	dTDP-4-dehydrorhamnose reductase [EC:1.1.1.133]	26001.8	26050.8	25193	25763	0.962141	0.786563	0.758284	1	0.973008	0.818398
K00253	isovaleryl-CoA dehydrogenase [EC:1.3.99.10]	26005.5	26057.8	25213.2	25649.3	0.972182	0.915748	0.989115	1	0.973008	0.991614
K07024	None	25894.5	25850.5	25143	26138.3	0.760068	0.0788506	0.195809	1	0.973008	0.708578
K00325	NAD(P) transhydrogenase subunit beta [EC:1.6.1.2]	25981.2	26029	25149	25732	0.957433	0.805599	0.723723	1	0.973008	0.792694
K00381	sulfite reductase (NADPH) hemoprotein beta-component [EC:1.8.1.2]	25983	26027.2	25148.5	25728.3	0.947304	0.810073	0.722752	1	0.973008	0.792694
K05595	multiple antibiotic resistance protein	25970.8	26020	25134	25726.7	0.961505	0.799408	0.713235	1	0.973008	0.785916
K04754	lipoprotein	25972.8	26014.5	25134.5	25730.7	0.939417	0.769715	0.683263	1	0.973008	0.761252
K13993	HSP20 family protein	25963.2	26021.2	25192	25655	0.988398	0.985465	0.972314	1	0.993907	0.979227
K01706	glucarate dehydratase [EC:4.2.1.40]	25968.8	26011	25114.2	25734.7	0.942995	0.754632	0.646595	1	0.973008	0.733189
K07008	glutamine amidotransferase	25950.2	26010.5	25111.2	25714	0.992514	0.801483	0.701933	1	0.973008	0.778768
K05596	LysR family transcriptional regulator, chromosome initiation inhibitor	25956.5	25998.2	25116.8	25713.7	0.939678	0.77005	0.676747	1	0.973008	0.756788
K06895	L-lysine exporter family protein LysE/ArgO	25940	25999.5	25092	25702	0.99011	0.803823	0.685138	1	0.973008	0.763033
K07160	UPF0271 protein	25927	25986.2	25111.8	25703.3	0.990027	0.767757	0.721251	1	0.973008	0.792432
K05524	ferredoxin	25949	26007	25144	25584.7	0.98675	0.875203	0.991944	1	0.973008	0.994096
K00680	None	25865.2	25885.8	25341.5	25572.7	0.885841	0.851002	0.662149	1	0.973008	0.744848
K01800	maleylacetoacetate isomerase [EC:5.2.1.2]	25948	25983	25148.2	25581.7	0.926132	0.927525	0.980839	1	0.973008	0.986199
K07659	two-component system, OmpR family, phosphate regulon response regulator OmpR	25925.8	25989	25070	25687	0.999391	0.814539	0.675656	1	0.973008	0.756788
K00311	electron-transferring-flavoprotein dehydrogenase [EC:1.5.5.1]	25938.5	25996	25119	25570.3	0.985054	0.866297	0.986101	1	0.973008	0.990176
K05836	GntR family transcriptional regulator, histidine utilization repressor	25923.8	25964	25011.2	25776	0.931702	0.52926	0.386374	1	0.973008	0.708578
K06194	lipoprotein NlpD	25923.2	25969	25065.5	25687.7	0.951298	0.763341	0.637324	1	0.973008	0.729263
K07262	D-alanyl-D-alanine endopeptidase (penicillin-binding protein 7) [EC:3.4.99.-];D-alanyl-D-alanine endopeptidase (penicillin-binding protein 7) [EC:3.4.21.-]	25922.5	25967.5	25063.2	25685.3	0.949145	0.765404	0.635862	1	0.973008	0.729263
K07287	lipoprotein-34	25920	25964.5	25054.8	25682.3	0.947419	0.764826	0.623585	1	0.973008	0.724436
K00428	cytochrome c peroxidase [EC:1.11.1.5]	25896	25985.5	25070.2	25665	0.92466	0.864054	0.766681	1	0.973008	0.824362
K13634	LysR family transcriptional regulator, cys regulon transcriptional activator	25919.5	25964.2	25053.8	25682.3	0.948099	0.764137	0.622084	1	0.973008	0.724161
K03394	precorrin-2 C20-methyltransferase / cobalt-factor-2 C20-methyltransferase [EC:2.1.1.130 2.1.1.151];precorrin-2/cobalt-factor-2 C20-methyltransferase [EC:2.1.1.130 2.1.1.151]	25923	25954.8	25004.2	25756	0.903913	0.54639	0.381112	1	0.973008	0.708578
K06192	paraquat-inducible protein B	25910.8	25973	25045	25688.3	0.99802	0.77193	0.628505	1	0.973008	0.726683
K04090	indolepyruvate ferredoxin oxidoreductase [EC:1.2.7.8]	25912.2	25961.8	25097.2	25560	0.964604	0.92443	0.948902	1	0.973008	0.963217
K00001	alcohol dehydrogenase [EC:1.1.1.1]	25888.2	25941.5	25034	25669.3	0.970772	0.73322	0.611179	1	0.973008	0.717974
K03577	TetR/AcrR family transcriptional regulator, acrAB operon repressor	25899	25947.5	25015.5	25660	0.958052	0.777333	0.595087	1	0.973008	0.709738
K07222	putative flavoprotein involved in K+ transport	25884.2	25896.2	25032	25632.3	0.852091	0.716319	0.60599	1	0.973008	0.716094
K07506	AraC family transcriptional regulator	25878	25920	25006.5	25635.7	0.939023	0.769164	0.60712	1	0.973008	0.716094
K10125	two-component system, NtrC family, C4-dicarboxylate transport sensor histidine kinase DctB [EC:2.7.13.3]	25864	25961.8	25045.8	25511.3	0.90302	0.795754	0.971129	1	0.973008	0.979227
K02282	pilus assembly protein CpaE	25890.5	25934	25029.5	25501	0.944656	0.839238	0.914182	1	0.973008	0.936208
K10126	two-component system, NtrC family, C4-dicarboxylate transport response regulator DctD	25862	25939.2	25042.5	25508.7	0.959597	0.845432	0.988971	1	0.973008	0.991614
K02278	prepilin peptidase CpaA [EC:3.4.23.43]	25886.5	25932	25024.8	25498	0.950093	0.836296	0.914012	1	0.973008	0.936208
K03630	DNA repair protein RadC	25833.5	25850	24955.8	25644.3	0.844887	0.523729	0.385178	1	0.973008	0.708578
K00625	phosphate acetyltransferase [EC:2.3.1.8]	25834.5	25897.2	25023.8	25486	0.999729	0.891909	0.967871	1	0.973008	0.977793
K00134	glyceraldehyde 3-phosphate dehydrogenase [EC:1.2.1.12]	25791.8	25833.8	24935.8	25727.3	0.934656	0.341772	0.310404	1	0.973008	0.708578
K11811	arsenical resistance protein ArsH	25851.2	25906.2	24995	25469.3	0.977103	0.825771	0.926497	1	0.973008	0.94442
K01685	altronate hydrolase [EC:4.2.1.7]	25841.2	25856	24886	25683.3	0.850958	0.481599	0.284644	1	0.973008	0.708578
K00948	ribose-phosphate pyrophosphokinase [EC:2.7.6.1]	25827.5	25831.2	24960.8	25627.7	0.807004	0.528262	0.411051	1	0.973008	0.708578
K08169	MFS transporter, DHA2 family, multidrug resistance protein	25847.5	25874.5	24932.8	25576.7	0.89243	0.802358	0.542046	1	0.973008	0.708578
K01448	N-acetylmuramoyl-L-alanine amidase [EC:3.5.1.28]	25773.8	25771	24971.2	25739	0.808934	0.247828	0.314205	1	0.973008	0.708578
K00694	cellulose synthase (UDP-forming) [EC:2.4.1.12]	25832.8	25863.8	24868	25669.7	0.89914	0.527338	0.294176	1	0.973008	0.708578
K07044	None	25824.5	25890.5	24984.8	25466	0.991071	0.858598	0.937189	1	0.973008	0.9541
K03322	manganese transport protein	25794.2	25861	24897.2	25545.3	0.98907	0.850769	0.595886	1	0.973008	0.709738
K01483	ureidoglycolate hydrolase [EC:3.5.3.19]	25796.5	25884.8	24920	25439.3	0.928173	0.800733	0.897167	1	0.973008	0.923282
K00595	precorrin-6Y C5,15-methyltransferase / precorrin-8W decarboxylase [EC:2.1.1.132 1.-.-.-]	25822	25881.2	24910.5	25418.7	0.987191	0.75091	0.859018	1	0.973008	0.895401
K09780	hypothetical protein	25797	25853	24871.8	25536.3	0.977361	0.851559	0.53813	1	0.973008	0.708578
K03169	DNA topoisomerase III [EC:5.99.1.2]	25776.2	25795.5	24971.8	25488.7	0.859351	0.815666	0.723972	1	0.973008	0.792694
K03574	7,8-dihydro-8-oxoguanine triphosphatase [EC:3.6.1.-]	25734.8	25760.8	24989	25477	0.882383	0.754639	0.807159	1	0.973008	0.857155
K00754	None	25764	25848.8	24919.8	25407.7	0.93841	0.810696	0.957717	1	0.973008	0.971313
K07404	6-phosphogluconolactonase [EC:3.1.1.31]	25772.8	25817.8	24857.8	25513.7	0.944891	0.819562	0.54045	1	0.973008	0.708578
K03100	signal peptidase I [EC:3.4.21.89]	25744.8	25770.5	24943.5	25476.3	0.877724	0.780643	0.699642	1	0.973008	0.777914
K03430	2-aminoethylphosphonate-pyruvate transaminase [EC:2.6.1.37]	25766.2	25811.8	24836	25506.3	0.945709	0.821335	0.508967	1	0.973008	0.708578
K01738	cysteine synthase A [EC:2.5.1.47]	25746.2	25737.8	24903.5	25530.7	0.772477	0.550621	0.462411	1	0.973008	0.708578
K01952	phosphoribosylformylglycinamidine synthase [EC:6.3.5.3]	25701.8	25734.2	24888.5	25393	0.899218	0.930342	0.77315	1	0.973008	0.828932
K07258	D-alanyl-D-alanine carboxypeptidase (penicillin-binding protein 5/6) [EC:3.4.16.4]	25686	25685.8	24784.8	25604.7	0.809575	0.312056	0.232843	1	0.973008	0.708578
K00286	pyrroline-5-carboxylate reductase [EC:1.5.1.2]	25657.2	25672.5	24783.8	25474.7	0.844978	0.521971	0.381121	1	0.973008	0.708578
K03408	purine-binding chemotaxis protein CheW	25656.5	25679.5	24843.8	25212.3	0.87393	0.694482	0.947967	1	0.973008	0.962717
K02040	phosphate transport system substrate-binding protein	25627.8	25675	24728.2	25332.3	0.947107	0.933433	0.570386	1	0.973008	0.708578
K03781	catalase [EC:1.11.1.6]	25623	25624.2	24717	25391	0.799867	0.617431	0.381426	1	0.973008	0.708578
K06950	uncharacterized protein	25588.8	25617.2	24747.5	25322.7	0.887958	0.789464	0.603166	1	0.973008	0.713594
K06901	putative MFS transporter, AGZA family, xanthine/uracil permease	25575.5	25585.5	24629.5	25513.7	0.84279	0.304645	0.180721	1	0.973008	0.708578
K07347	outer membrane usher protein	25570.5	25513	24174.8	26199.7	0.819798	0.0734065	0.026572	1	0.973008	0.708578
K01803	triosephosphate isomerase (TIM) [EC:5.3.1.1]	25590	25615	24647.8	25385.7	0.874836	0.604932	0.31411	1	0.973008	0.708578
K03655	ATP-dependent DNA helicase RecG [EC:3.6.1.-];ATP-dependent DNA helicase RecG [EC:3.6.4.12]	25608	25651.5	24659.5	25297	0.934044	0.974006	0.493774	1	0.993907	0.708578
K03101	signal peptidase II [EC:3.4.23.36]	25606.2	25646.8	24663.5	25279	0.923695	0.984627	0.529574	1	0.993907	0.708578
K02406	flagellin	25629.5	25651	24707.5	25165.3	0.864078	0.635739	0.835162	1	0.973008	0.878046
K05846	osmoprotectant transport system permease protein	25549.2	25556.2	24398.8	25774.3	0.875411	0.136283	0.0521805	1	0.973008	0.708578
K01955	carbamoyl-phosphate synthase large subunit [EC:6.3.5.5]	25569	25609.8	24661.8	25263.7	0.926422	0.950149	0.56259	1	0.982025	0.708578
K03722	ATP-dependent DNA helicase DinG [EC:3.6.4.12];ATP-dependent DNA helicase DinG [EC:3.6.1.-]	25589.2	25598.8	24645.2	25258.7	0.8213	0.929281	0.479141	1	0.973008	0.708578
K00928	aspartate kinase [EC:2.7.2.4]	25566.8	25604.8	24658.8	25258.3	0.916349	0.950979	0.560172	1	0.982025	0.708578
K06180	ribosomal large subunit pseudouridine synthase D [EC:5.4.99.12];23S rRNA pseudouridine1911/1915/1917 synthase [EC:5.4.99.23]	25559.8	25603.2	24656.8	25250	0.935241	0.973147	0.584261	1	0.993907	0.709418
K01069	hydroxyacylglutathione hydrolase [EC:3.1.2.6]	25572.5	25630.8	24619.5	25238.7	0.983808	0.906727	0.555751	1	0.973008	0.708578
K01740	O-acetylhomoserine (thiol)-lyase [EC:2.5.1.49]	25595.8	25637.5	24661.8	25139	0.933237	0.605113	0.835961	1	0.973008	0.87861
K01956	carbamoyl-phosphate synthase small subunit [EC:6.3.5.5]	25562.8	25599.5	24645.2	25242.7	0.912786	0.984112	0.562594	1	0.993907	0.708578
K07491	putative transposase	25543.5	25550.2	24453	25585.7	0.842784	0.194471	0.0613627	1	0.973008	0.708578
K01624	fructose-bisphosphate aldolase, class II [EC:4.1.2.13]	25540.8	25570	24450	25554.7	0.905021	0.257657	0.0804802	1	0.973008	0.708578
K03588	cell division protein FtsW	25552.2	25593.5	24638.5	25239	0.927992	0.977163	0.564863	1	0.993907	0.708578
K00566	tRNA (5-methylaminomethyl-2-thiouridylate)-methyltransferase [EC:2.1.1.61];tRNA-specific 2-thiouridylase [EC:2.8.1.-]	25553.2	25592.8	24634.2	25244	0.921695	0.959306	0.5425	1	0.987635	0.708578
K03217	preprotein translocase subunit YidC	25556.5	25592	24635.8	25236.7	0.908432	0.979854	0.552417	1	0.993907	0.708578
K01866	tyrosyl-tRNA synthetase [EC:6.1.1.1]	25551.5	25590.5	24631.8	25234.3	0.920061	0.982531	0.555463	1	0.993907	0.708578
K00796	dihydropteroate synthase [EC:2.5.1.15]	25554.2	25593.2	24626	25233.3	0.920434	0.994561	0.546748	1	0.998052	0.708578
K01775	alanine racemase [EC:5.1.1.1]	25549.5	25581	24569.8	25328	0.895447	0.672529	0.290669	1	0.973008	0.708578
K01755	argininosuccinate lyase [EC:4.3.2.1]	25555.2	25590.8	24624.8	25230.7	0.908332	0.994871	0.542174	1	0.998052	0.708578
K01881	prolyl-tRNA synthetase [EC:6.1.1.15]	25551.2	25588.8	24628.8	25233	0.915046	0.981267	0.549275	1	0.993907	0.708578
K01887	arginyl-tRNA synthetase [EC:6.1.1.19]	25551.2	25588.8	24628.8	25232.3	0.915045	0.983382	0.550567	1	0.993907	0.708578
K01870	isoleucyl-tRNA synthetase [EC:6.1.1.5]	25549.8	25588.8	24628.5	25232	0.920147	0.984443	0.553729	1	0.993907	0.708578
K02954	small subunit ribosomal protein S14	25551	25588.8	24628.8	25229.7	0.915946	0.991863	0.556329	1	0.998052	0.708578
K03703	excinuclease ABC subunit C	25550.2	25588.2	24628.5	25230.7	0.91675	0.987096	0.554452	1	0.994867	0.708578
K01056	peptidyl-tRNA hydrolase, PTH1 family [EC:3.1.1.29]	25550.2	25588.5	24627.5	25231.3	0.917665	0.985787	0.551658	1	0.994387	0.708578
K01255	leucyl aminopeptidase [EC:3.4.11.1]	25561.5	25595	24550	25306.3	0.900335	0.775937	0.294451	1	0.973008	0.708578
K03723	transcription-repair coupling factor (superfamily II helicase) [EC:3.6.4.-];transcription-repair coupling factor (superfamily II helicase) [EC:3.6.1.-]	25549	25590.5	24625.5	25227.7	0.928759	0.996063	0.561807	1	0.998052	0.708578
K02897	large subunit ribosomal protein L25	25549.8	25587.5	24626.5	25228	0.916003	0.993234	0.555286	1	0.998052	0.708578
K02913	large subunit ribosomal protein L33	25551.2	25588.2	24627.8	25223.3	0.913504	0.989935	0.565383	1	0.996831	0.708578
K06199	CrcB protein	25551	25591.8	24616	25233.7	0.926836	0.98857	0.530628	1	0.996353	0.708578
K04075	tRNA(Ile)-lysidine synthase [EC:6.3.4.-]	25548.2	25587	24626	25223.7	0.919346	0.995144	0.564581	1	0.998052	0.708578
K02314	replicative DNA helicase [EC:3.6.4.12];replicative DNA helicase [EC:3.6.1.-]	25551.8	25598	24599.2	25229.7	0.943689	0.978954	0.511077	1	0.993907	0.708578
K04567	lysyl-tRNA synthetase, class II [EC:6.1.1.6]	25534.8	25559.5	24560	25340.3	0.876896	0.585812	0.261811	1	0.973008	0.708578
K00950	2-amino-4-hydroxy-6-hydroxymethyldihydropteridine pyrophosphokinase [EC:2.7.6.3];2-amino-4-hydroxy-6-hydroxymethyldihydropteridine diphosphokinase [EC:2.7.6.3]	25548.2	25588.8	24607.5	25218.3	0.925731	0.972708	0.542388	1	0.993907	0.708578
K04077	chaperonin GroEL	25548	25603.5	24571.5	25219	0.974941	0.927923	0.494538	1	0.973008	0.708578
K00919	4-diphosphocytidyl-2-C-methyl-D-erythritol kinase [EC:2.7.1.148]	25541.8	25580.8	24593.2	25218.7	0.920645	0.998214	0.51123	1	0.998526	0.708578
K07213	;copper chaperone	25540.2	25601.2	24649.2	25114	0.996544	0.639969	0.905969	1	0.973008	0.93103
K00850	6-phosphofructokinase [EC:2.7.1.11]	25522.5	25531.5	24492.8	25415.7	0.834905	0.378613	0.138719	1	0.973008	0.708578
K02238	competence protein ComEC	25535	25574.5	24593.8	25206.7	0.921752	0.980376	0.535019	1	0.993907	0.708578
K06949	ribosome biogenesis GTPase [EC:3.6.1.-]	25516.8	25575	24588	25216	0.986592	0.9928	0.546012	1	0.998052	0.708578
K02160	acetyl-CoA carboxylase biotin carboxyl carrier protein	25527.8	25567.2	24581.2	25200.3	0.921654	0.983309	0.522728	1	0.993907	0.708578
K03797	carboxyl-terminal processing protease [EC:3.4.21.102]	25524.2	25570	24581.5	25177.3	0.9424	0.89874	0.579377	1	0.973008	0.709418
K03769	peptidyl-prolyl cis-trans isomerase C [EC:5.2.1.8]	25524.8	25560.2	24415.2	25400.7	0.91492	0.470071	0.112503	1	0.973008	0.708578
K02356	elongation factor P;elongation factor EF-P	25517	25572.8	24492.2	25289.7	0.975335	0.764456	0.273233	1	0.973008	0.708578
K03768	peptidyl-prolyl cis-trans isomerase B (cyclophilin B) [EC:5.2.1.8]	25508.5	25566.2	24564	25199.3	0.984944	0.982976	0.531322	1	0.993907	0.708578
K06920	queuosine biosynthesis protein QueC	25525.8	25545	24566.5	25195	0.855443	0.964992	0.469621	1	0.988982	0.708578
K01972	DNA ligase (NAD+) [EC:6.5.1.2]	25517.5	25552.5	24495.8	25287.3	0.90769	0.712778	0.254896	1	0.973008	0.708578
K01921	D-alanine-D-alanine ligase [EC:6.3.2.4]	25516.2	25554.2	24484.8	25299	0.917281	0.684347	0.230797	1	0.973008	0.708578
K01676	fumarate hydratase, class I [EC:4.2.1.2]	25517	25524	24435.2	25390.7	0.828979	0.415374	0.115342	1	0.973008	0.708578
K04083	molecular chaperone Hsp33	25519.2	25557	24557	25180	0.916012	0.951797	0.511161	1	0.982025	0.708578
K02909	large subunit ribosomal protein L31	25512.2	25549	24487	25285	0.913457	0.709866	0.249319	1	0.973008	0.708578
K01637	isocitrate lyase [EC:4.1.3.1]	25524.8	25561	24538.5	25179.7	0.910446	0.937721	0.471544	1	0.97655	0.708578
K06969	putative SAM-dependent methyltransferase;ribosomal RNA large subunit methyltransferase I [EC:2.1.1.-]	25529	25571	24515	25172	0.930017	0.883499	0.455199	1	0.973008	0.708578
K11085	ATP-binding cassette, subfamily B, bacterial MsbA [EC:3.6.3.-]	25495.8	25552.5	24555.5	25185.3	0.980762	0.981543	0.537383	1	0.993907	0.708578
K01439	succinyl-diaminopimelate desuccinylase [EC:3.5.1.18]	25505.5	25559.8	24467.5	25272.7	0.970358	0.777897	0.263524	1	0.973008	0.708578
K02821	PTS system, ascorbate-specific IIA component [EC:2.7.1.69]	25489.2	25490.2	24233.2	25691.7	0.862914	0.153148	0.0352692	1	0.973008	0.708578
K06217	phosphate starvation-inducible protein PhoH and related proteins	25505.2	25543.5	24466.5	25274	0.91845	0.726241	0.239994	1	0.973008	0.708578
K01883	cysteinyl-tRNA synthetase [EC:6.1.1.16]	25505.2	25549.5	24527.2	25170	0.938005	0.940443	0.486586	1	0.97655	0.708578
K02335	DNA polymerase I [EC:2.7.7.7]	25503.5	25549.2	24528.5	25166	0.943308	0.929384	0.499746	1	0.973008	0.708578
K00575	chemotaxis protein methyltransferase CheR [EC:2.1.1.80]	25505.8	25564.2	24584	25066.3	0.986219	0.606849	0.859203	1	0.973008	0.895401
K03688	ubiquinone biosynthesis protein	25526	25572.2	24482.2	25155.7	0.942918	0.829998	0.431932	1	0.973008	0.708578
K11189	phosphocarrier protein	25497.8	25524.2	24546.2	25158.3	0.881985	0.982668	0.519265	1	0.993907	0.708578
K05810	conserved hypothetical protein	25495.2	25532.8	24450.8	25264.3	0.916405	0.725185	0.234485	1	0.973008	0.708578
K07098	None	25489.2	25558.2	24560.2	25079.7	0.977875	0.656072	0.799079	1	0.973008	0.850086
K01424	L-asparaginase [EC:3.5.1.1]	25493.5	25533.2	24449.8	25252	0.923774	0.761434	0.248699	1	0.973008	0.708578
K04043	molecular chaperone DnaK	25495.5	25541.2	24510.8	25155	0.943161	0.919694	0.486586	1	0.973008	0.708578
K01698	porphobilinogen synthase [EC:4.2.1.24]	25495.2	25538.2	24512	25146	0.933931	0.901909	0.50029	1	0.973008	0.708578
K02109	F-type H+-transporting ATPase subunit b [EC:3.6.3.14]	25515.2	25560.2	24541	25047.7	0.940049	0.560791	0.770483	1	0.973008	0.82665
K01187	alpha-glucosidase [EC:3.2.1.20]	25493	25497	24491.5	25227.3	0.810376	0.732616	0.294843	1	0.973008	0.708578
K03525	type III pantothenate kinase [EC:2.7.1.33]	25489.5	25541.5	24563.8	25044.7	0.965819	0.605849	0.845857	1	0.973008	0.887154
K02346	DNA polymerase IV [EC:2.7.7.7]	25487.8	25534.8	24501.5	25139	0.946505	0.88875	0.498875	1	0.973008	0.708578
K02470	DNA gyrase subunit B [EC:5.99.1.3]	25486.2	25534.5	24493.2	25151.3	0.951615	0.928478	0.466904	1	0.973008	0.708578
K01438	acetylornithine deacetylase [EC:3.5.1.16]	25468.8	25529	24363	25355.7	0.991401	0.512452	0.13195	1	0.973008	0.708578
K02469	DNA gyrase subunit A [EC:5.99.1.3]	25485.2	25535.8	24492	25151.3	0.959179	0.924546	0.468565	1	0.973008	0.708578
K01689	enolase [EC:4.2.1.11]	25488.5	25536.2	24492	25144.7	0.949688	0.902843	0.474232	1	0.973008	0.708578
K00208	enoyl-[acyl-carrier protein] reductase I [EC:1.3.1.9]	25487.5	25551.5	24482	25127.3	0.99711	0.807143	0.517504	1	0.973008	0.708578
K01620	threonine aldolase [EC:4.1.2.5]	25485.8	25543	24481.2	25136.3	0.981163	0.856558	0.485185	1	0.973008	0.708578
K02276	cytochrome c oxidase subunit III [EC:1.9.3.1]	25511.5	25539.5	24531.2	25034.7	0.886685	0.581467	0.74015	1	0.973008	0.802619
K03116	sec-independent protein translocase protein TatA	25483	25530.2	24495.8	25131.7	0.947751	0.881241	0.503097	1	0.973008	0.708578
K03564	peroxiredoxin Q/BCP [EC:1.11.1.15]	25482.2	25531	24487.5	25140.3	0.952796	0.905203	0.475437	1	0.973008	0.708578
K01924	UDP-N-acetylmuramate--alanine ligase [EC:6.3.2.8]	25481	25531.2	24489.5	25138.3	0.957888	0.898385	0.485615	1	0.973008	0.708578
K02108	F-type H+-transporting ATPase subunit a [EC:3.6.3.14]	25494	25526.2	24476.2	25140.3	0.897192	0.919789	0.426099	1	0.973008	0.708578
K01840	phosphomannomutase [EC:5.4.2.8]	25496.8	25540.2	24542.5	25028.3	0.937645	0.560937	0.815062	1	0.973008	0.864201
K01874	methionyl-tRNA synthetase [EC:6.1.1.10]	25478.8	25529.5	24481.8	25140.3	0.959668	0.910354	0.469495	1	0.973008	0.708578
K00789	S-adenosylmethionine synthetase [EC:2.5.1.6]	25476.5	25527.8	24475	25144	0.961292	0.92678	0.452151	1	0.973008	0.708578
K02112	F-type H+-transporting ATPase subunit beta [EC:3.6.3.14]	25492.5	25523.8	24472	25130.3	0.894041	0.896841	0.434218	1	0.973008	0.708578
K02111	F-type H+-transporting ATPase subunit alpha [EC:3.6.3.14]	25492.5	25523.8	24472	25130.3	0.894041	0.896841	0.434218	1	0.973008	0.708578
K02115	F-type H+-transporting ATPase subunit gamma [EC:3.6.3.14]	25492.5	25523.8	24472	25130.3	0.894041	0.896841	0.434218	1	0.973008	0.708578
K00215	dihydrodipicolinate reductase [EC:1.3.1.26]	25479.8	25526.2	24477.2	25135.7	0.945488	0.905935	0.46232	1	0.973008	0.708578
K02338	DNA polymerase III subunit beta [EC:2.7.7.7]	25475.5	25525.8	24475.8	25143	0.957825	0.929771	0.45328	1	0.973008	0.708578
K02986	small subunit ribosomal protein S4	25479.2	25526.5	24475	25136	0.947904	0.906371	0.459393	1	0.973008	0.708578
K02337	DNA polymerase III subunit alpha [EC:2.7.7.7]	25476	25527.2	24478.8	25134	0.961217	0.897503	0.476155	1	0.973008	0.708578
K00239	succinate dehydrogenase flavoprotein subunit [EC:1.3.99.1]	25478	25526.2	24477	25133.3	0.951261	0.898456	0.468861	1	0.973008	0.708578
K02493	methyltransferase [EC:2.1.1.-]	25478.5	25525.5	24476.5	25133.7	0.947097	0.901941	0.465218	1	0.973008	0.708578
K00927	phosphoglycerate kinase [EC:2.7.2.3]	25474.5	25526	24474	25141.3	0.962049	0.92391	0.455467	1	0.973008	0.708578
K00939	adenylate kinase [EC:2.7.4.3]	25478	25526.5	24474.2	25134.7	0.952187	0.902188	0.462546	1	0.973008	0.708578
K03070	preprotein translocase subunit SecA	25477	25525.5	24473.2	25134	0.952045	0.903133	0.46144	1	0.973008	0.708578
K00858	NAD+ kinase [EC:2.7.1.23]	25477	25524.5	24473	25133.7	0.948705	0.905165	0.459854	1	0.973008	0.708578
K02945	small subunit ribosomal protein S1	25476.5	25524.5	24472.5	25133.7	0.950459	0.905217	0.460222	1	0.973008	0.708578
K03544	ATP-dependent Clp protease ATP-binding subunit ClpX	25475.5	25524.5	24472	25134	0.953787	0.906242	0.460476	1	0.973008	0.708578
K01923	phosphoribosylaminoimidazole-succinocarboxamide synthase [EC:6.3.2.6]	25475.5	25524.5	24472.8	25133	0.953859	0.90314	0.463729	1	0.973008	0.708578
K06173	tRNA pseudouridine synthase A [EC:5.4.99.12];tRNA pseudouridine38-40 synthase [EC:5.4.99.12]	25475	25523.5	24473.5	25133.7	0.952067	0.908154	0.462562	1	0.973008	0.708578
K00806	undecaprenyl pyrophosphate synthetase [EC:2.5.1.31];undecaprenyl diphosphate synthase [EC:2.5.1.31]	25475.5	25524.8	24471.8	25132.7	0.954661	0.901336	0.46277	1	0.973008	0.708578
K01868	threonyl-tRNA synthetase [EC:6.1.1.3]	25475.2	25523.8	24472.2	25133	0.95206	0.905335	0.461569	1	0.973008	0.708578
K01928	UDP-N-acetylmuramoylalanyl-D-glutamate--2,6-diaminopimelate ligase [EC:6.3.2.13]	25475.2	25523.8	24472.8	25132.3	0.952065	0.903284	0.46372	1	0.973008	0.708578
K02902	large subunit ribosomal protein L28	25475.2	25523.8	24472.2	25132	0.952107	0.902243	0.463401	1	0.973008	0.708578
K01409	O-sialoglycoprotein endopeptidase [EC:3.4.24.57]	25474.5	25523.2	24472.2	25133.3	0.952889	0.907859	0.461424	1	0.973008	0.708578
K02601	transcriptional antiterminator NusG	25475	25524	24471.5	25132.3	0.953795	0.902595	0.462494	1	0.973008	0.708578
K09903	uridylate kinase [EC:2.7.4.22]	25474.2	25524	24471.5	25133	0.956239	0.904588	0.462439	1	0.973008	0.708578
K01892	histidyl-tRNA synthetase [EC:6.1.1.21]	25474.2	25523.8	24471.8	25133	0.955412	0.905328	0.462411	1	0.973008	0.708578
K03531	cell division protein FtsZ	25474.8	25523.5	24472.2	25132	0.952991	0.903098	0.464027	1	0.973008	0.708578
K03628	transcription termination factor Rho	25474.2	25525.2	24471	25131.7	0.96053	0.89661	0.466338	1	0.973008	0.708578
K01929	UDP-N-acetylmuramoylalanyl-D-glutamyl-2,6-diaminopimelate--D-alanyl- D-alanine ligase [EC:6.3.2.10];UDP-N-acetylmuramoylalanyl-D-glutamyl-2,6-diaminopimelate--D-alanyl-D-alanine ligase [EC:6.3.2.10]	25474.5	25523.5	24471.8	25132.3	0.953765	0.904086	0.462835	1	0.973008	0.708578
K03076	preprotein translocase subunit SecY	25474.2	25523.5	24471.5	25132.7	0.954601	0.905097	0.462173	1	0.973008	0.708578
K02563	UDP-N-acetylglucosamine--N-acetylmuramyl-(pentapeptide) pyrophosphoryl-undecaprenol N-acetylglucosamine transferase [EC:2.4.1.227]	25474.2	25523.2	24471.5	25132.3	0.953747	0.904843	0.462283	1	0.973008	0.708578
K00057	glycerol-3-phosphate dehydrogenase (NAD(P)+) [EC:1.1.1.94]	25474.8	25523.8	24471.5	25131	0.953756	0.899134	0.464651	1	0.973008	0.708578
K02313	chromosomal replication initiator protein	25474	25523.5	24472	25131.3	0.95543	0.901053	0.466034	1	0.973008	0.708578
K07478	putative ATPase	25481.5	25526	24459.8	25134	0.938656	0.900579	0.430784	1	0.973008	0.708578
K01889	phenylalanyl-tRNA synthetase alpha chain [EC:6.1.1.20]	25474.5	25523.5	24471	25131.7	0.953788	0.902122	0.462935	1	0.973008	0.708578
K01875	seryl-tRNA synthetase [EC:6.1.1.11]	25474.2	25523.2	24471.2	25131.7	0.953752	0.902785	0.463111	1	0.973008	0.708578
K03687	molecular chaperone GrpE	25473.8	25523.5	24471.5	25131.3	0.956278	0.901044	0.465556	1	0.973008	0.708578
K01783	ribulose-phosphate 3-epimerase [EC:5.1.3.1]	25472.5	25542.5	24456.5	25127.7	0.97722	0.833049	0.480657	1	0.973008	0.708578
K00942	guanylate kinase [EC:2.7.4.8]	25474	25523.5	24471.5	25131	0.955439	0.899959	0.465606	1	0.973008	0.708578
K03470	ribonuclease HII [EC:3.1.26.4]	25474.2	25523.5	24471	25131.3	0.954602	0.901076	0.463809	1	0.973008	0.708578
K01000	phospho-N-acetylmuramoyl-pentapeptide-transferase [EC:2.7.8.13]	25474	25523.5	24471.5	25131	0.955485	0.89996	0.465681	1	0.973008	0.708578
K00226	dihydroorotate oxidase [EC:1.3.3.1];dihydroorotate dehydrogenase (fumarate) [EC:1.3.98.1]	25477.2	25526.5	24462.2	25135	0.954829	0.902841	0.442586	1	0.973008	0.708578
K02963	small subunit ribosomal protein S18	25473.8	25523.2	24471.2	25131.3	0.955435	0.901806	0.464645	1	0.973008	0.708578
K03046	DNA-directed RNA polymerase subunit beta' [EC:2.7.7.6]	25474	25523.5	24470.8	25131.3	0.955451	0.900997	0.463758	1	0.973008	0.708578
K03664	SsrA-binding protein	25474.8	25523.2	24470.8	25130.7	0.952089	0.899703	0.463134	1	0.973008	0.708578
K03438	S-adenosyl-methyltransferase [EC:2.1.1.-];16S rRNA (cytosine1402-N4)-methyltransferase [EC:2.1.1.199]	25474	25523.2	24470.5	25131.7	0.954604	0.902845	0.4623	1	0.973008	0.708578
K03596	GTP-binding protein LepA	25474.2	25523.2	24470.5	25131.3	0.95376	0.901779	0.462472	1	0.973008	0.708578
K02834	ribosome-binding factor A	25473.8	25523.5	24470.8	25131	0.956292	0.900007	0.46481	1	0.973008	0.708578
K03553	recombination protein RecA	25473.8	25523.2	24470.8	25131.3	0.95545	0.901837	0.463843	1	0.973008	0.708578
K01872	alanyl-tRNA synthetase [EC:6.1.1.7]	25473.8	25523.5	24470.8	25130.7	0.956272	0.898932	0.465352	1	0.973008	0.708578
K02863	large subunit ribosomal protein L1	25473.8	25523.2	24470.5	25131	0.955445	0.900796	0.46394	1	0.973008	0.708578
K02867	large subunit ribosomal protein L11	25473.8	25523.2	24470.5	25131	0.955445	0.900796	0.46394	1	0.973008	0.708578
K02864	large subunit ribosomal protein L10	25473.8	25523.2	24470.5	25131	0.955445	0.900796	0.46394	1	0.973008	0.708578
K02884	large subunit ribosomal protein L19	25473.8	25523.2	24470.5	25131	0.955445	0.900796	0.46394	1	0.973008	0.708578
K02886	large subunit ribosomal protein L2	25473.8	25523.2	24470.5	25131	0.955445	0.900796	0.46394	1	0.973008	0.708578
K02881	large subunit ribosomal protein L18	25473.8	25523.2	24470.5	25131	0.955445	0.900796	0.46394	1	0.973008	0.708578
K02961	small subunit ribosomal protein S17	25473.8	25523.2	24470.5	25131	0.955445	0.900796	0.46394	1	0.973008	0.708578
K03218	RNA methyltransferase, TrmH family [EC:2.1.1.-]	25473.8	25523.2	24470.5	25131	0.955445	0.900796	0.46394	1	0.973008	0.708578
K02357	elongation factor EF-Ts;elongation factor Ts	25473.8	25523.2	24470.5	25131	0.955445	0.900796	0.46394	1	0.973008	0.708578
K02982	small subunit ribosomal protein S3	25473.8	25523.2	24470.5	25131	0.955445	0.900796	0.46394	1	0.973008	0.708578
K02988	small subunit ribosomal protein S5	25473.8	25523.2	24470.5	25131	0.955445	0.900796	0.46394	1	0.973008	0.708578
K02967	small subunit ribosomal protein S2	25473.8	25523.2	24470.5	25131	0.955445	0.900796	0.46394	1	0.973008	0.708578
K03040	DNA-directed RNA polymerase subunit alpha [EC:2.7.7.6]	25473.8	25523.2	24470.5	25131	0.955445	0.900796	0.46394	1	0.973008	0.708578
K02948	small subunit ribosomal protein S11	25473.8	25523.2	24470.5	25131	0.955445	0.900796	0.46394	1	0.973008	0.708578
K02946	small subunit ribosomal protein S10	25473.8	25523.2	24470.5	25131	0.955445	0.900796	0.46394	1	0.973008	0.708578
K02906	large subunit ribosomal protein L3	25473.8	25523.2	24470.5	25131	0.955445	0.900796	0.46394	1	0.973008	0.708578
K02520	translation initiation factor IF-3	25473.8	25523.2	24470.8	25130.7	0.955436	0.899709	0.46492	1	0.973008	0.708578
K03106	signal recognition particle subunit SRP54	25473.8	25523.2	24470.5	25131	0.955445	0.900796	0.46394	1	0.973008	0.708578
K01890	phenylalanyl-tRNA synthetase beta chain [EC:6.1.1.20]	25473.8	25523.2	24470.5	25131	0.955445	0.900796	0.46394	1	0.973008	0.708578
K02874	large subunit ribosomal protein L14	25473.8	25523.2	24470.5	25131	0.955445	0.900796	0.46394	1	0.973008	0.708578
K02876	large subunit ribosomal protein L15	25473.8	25523.2	24470.5	25131	0.955445	0.900796	0.46394	1	0.973008	0.708578
K02878	large subunit ribosomal protein L16	25473.8	25523.2	24470.5	25131	0.955445	0.900796	0.46394	1	0.973008	0.708578
K02892	large subunit ribosomal protein L23	25473.8	25523.2	24470.5	25131	0.955445	0.900796	0.46394	1	0.973008	0.708578
K02890	large subunit ribosomal protein L22	25473.8	25523.2	24470.5	25131	0.955445	0.900796	0.46394	1	0.973008	0.708578
K01873	valyl-tRNA synthetase [EC:6.1.1.9]	25474.5	25523	24470.5	25130.3	0.95209	0.899407	0.463235	1	0.973008	0.708578
K02952	small subunit ribosomal protein S13	25473.8	25523.2	24470.5	25131	0.955445	0.900796	0.46394	1	0.973008	0.708578
K02959	small subunit ribosomal protein S16	25473.8	25523.2	24470.5	25131	0.955445	0.900796	0.46394	1	0.973008	0.708578
K02600	N utilization substance protein A	25473.8	25523.2	24470.5	25131	0.955445	0.900796	0.46394	1	0.973008	0.708578
K02931	large subunit ribosomal protein L5	25473.8	25523.2	24470.5	25131	0.955445	0.900796	0.46394	1	0.973008	0.708578
K02933	large subunit ribosomal protein L6	25473.8	25523.2	24470.5	25131	0.955445	0.900796	0.46394	1	0.973008	0.708578
K02838	ribosome recycling factor	25473.8	25523.2	24470.5	25131	0.955445	0.900796	0.46394	1	0.973008	0.708578
K03110	fused signal recognition particle receptor	25473.8	25523.2	24470.5	25131	0.955445	0.900796	0.46394	1	0.973008	0.708578
K02860	16S rRNA processing protein RimM	25473.8	25523.2	24470.2	25131	0.955439	0.900784	0.463451	1	0.973008	0.708578
K06942	None	25473.8	25523.2	24470.5	25130.7	0.955443	0.899724	0.464524	1	0.973008	0.708578
K01869	leucyl-tRNA synthetase [EC:6.1.1.4]	25473.8	25523.2	24470.5	25130.7	0.955443	0.899724	0.464524	1	0.973008	0.708578
K02887	large subunit ribosomal protein L20	25473.8	25523.2	24470.5	25130.7	0.955443	0.899724	0.464524	1	0.973008	0.708578
K03977	GTP-binding protein	25473.8	25523.2	24470.5	25130.7	0.955443	0.899724	0.464524	1	0.973008	0.708578
K02965	small subunit ribosomal protein S19	25473.8	25523	24470.5	25131	0.954626	0.90155	0.463516	1	0.973008	0.708578
K03702	excinuclease ABC subunit B	25473.8	25523.2	24470.5	25130.7	0.955443	0.899724	0.464524	1	0.973008	0.708578
K03545	trigger factor	25473.8	25523.2	24470.5	25130.7	0.955443	0.899724	0.464524	1	0.973008	0.708578
K02926	large subunit ribosomal protein L4	25473.8	25523	24470.5	25131	0.954626	0.90155	0.463516	1	0.973008	0.708578
K02956	small subunit ribosomal protein S15	25473.8	25523.2	24470.5	25130.7	0.955443	0.899724	0.464524	1	0.973008	0.708578
K00554	tRNA (guanine-N1-)-methyltransferase [EC:2.1.1.31]	25473.8	25523	24470.5	25131	0.954626	0.90155	0.463516	1	0.973008	0.708578
K00962	polyribonucleotide nucleotidyltransferase [EC:2.7.7.8]	25473.8	25523.2	24470.5	25130.7	0.955443	0.899724	0.464524	1	0.973008	0.708578
K02835	peptide chain release factor RF-1;peptide chain release factor 1	25473.8	25523.2	24470.5	25130.7	0.955443	0.899724	0.464524	1	0.973008	0.708578
K09761	ribosomal RNA small subunit methyltransferase E [EC:2.1.1.-]	25473.8	25523	24470.5	25131	0.954637	0.901545	0.463535	1	0.973008	0.708578
K02871	large subunit ribosomal protein L13	25473.8	25523.2	24470.5	25130.7	0.955443	0.899724	0.464524	1	0.973008	0.708578
K02899	large subunit ribosomal protein L27	25473.8	25523.2	24470.5	25130.7	0.955443	0.899724	0.464524	1	0.973008	0.708578
K01876	aspartyl-tRNA synthetase [EC:6.1.1.12]	25473.8	25523.2	24470.5	25130.7	0.955443	0.899724	0.464524	1	0.973008	0.708578
K02340	DNA polymerase III subunit delta [EC:2.7.7.7]	25473.8	25523.2	24470.5	25130.7	0.955443	0.899724	0.464524	1	0.973008	0.708578
K02992	small subunit ribosomal protein S7	25473.8	25523.2	24470.5	25130.7	0.955443	0.899724	0.464524	1	0.973008	0.708578
K02996	small subunit ribosomal protein S9	25473.8	25523.2	24470.5	25130.7	0.955443	0.899724	0.464524	1	0.973008	0.708578
K03550	holliday junction DNA helicase RuvA [EC:3.6.4.12];holliday junction DNA helicase RuvA	25473.8	25523.2	24470.5	25130.7	0.955443	0.899724	0.464524	1	0.973008	0.708578
K03551	holliday junction DNA helicase RuvB;holliday junction DNA helicase RuvB [EC:3.6.4.12]	25473.8	25523.2	24470.5	25130.7	0.955443	0.899724	0.464524	1	0.973008	0.708578
K02939	large subunit ribosomal protein L9	25473.8	25523.2	24470.5	25130.7	0.955443	0.899724	0.464524	1	0.973008	0.708578
K01937	CTP synthase [EC:6.3.4.2]	25475.2	25524.2	24470.8	25127	0.953838	0.88603	0.47052	1	0.973008	0.708578
K03625	N utilization substance protein B	25473.8	25523.2	24470.5	25130.7	0.955443	0.899724	0.464524	1	0.973008	0.708578
K02990	small subunit ribosomal protein S6	25473.8	25523.2	24470.5	25130.7	0.955443	0.899724	0.464524	1	0.973008	0.708578
K03979	GTP-binding protein	25473.5	25523.2	24470.5	25130.7	0.95626	0.899764	0.464935	1	0.973008	0.708578
K03043	DNA-directed RNA polymerase subunit beta [EC:2.7.7.6]	25473.5	25523.2	24470.5	25130.7	0.95626	0.899764	0.464935	1	0.973008	0.708578
K02528	16S rRNA (adenine1518-N6/adenine1519-N6)-dimethyltransferase [EC:2.1.1.182];dimethyladenosine transferase [EC:2.1.1.-]	25473.5	25523.2	24470.8	25130.3	0.956251	0.898677	0.465917	1	0.973008	0.708578
K02994	small subunit ribosomal protein S8	25473.5	25523.2	24470.5	25130.7	0.95626	0.899764	0.464935	1	0.973008	0.708578
K04750	PhnB protein	25480.5	25522.5	24458.2	25138.7	0.933652	0.929768	0.424677	1	0.973008	0.708578
K02888	large subunit ribosomal protein L21	25473.8	25523	24470.2	25130.3	0.954597	0.899515	0.464236	1	0.973008	0.708578
K02879	large subunit ribosomal protein L17	25473.8	25523.2	24469.8	25130.7	0.955452	0.899743	0.463234	1	0.973008	0.708578
K02916	large subunit ribosomal protein L35	25473.5	25523	24470.2	25130.7	0.955425	0.900479	0.463973	1	0.973008	0.708578
K00241	succinate dehydrogenase cytochrome b556 subunit;succinate dehydrogenase cytochrome b-556 subunit [EC:1.3.99.1];succinate dehydrogenase cytochrome b-556 subunit	25474	25523.5	24470.8	25128.7	0.955437	0.892747	0.468477	1	0.973008	0.708578
K03118	sec-independent protein translocase protein TatC	25475.8	25523.5	24472.5	25124	0.949737	0.87934	0.477167	1	0.973008	0.708578
K00075	UDP-N-acetylmuramate dehydrogenase [EC:1.1.1.158]	25472.8	25522.5	24470.5	25131.7	0.956247	0.905076	0.463016	1	0.973008	0.708578
K00791	tRNA dimethylallyltransferase [EC:2.5.1.75]	25470	25524	24471	25132.3	0.970552	0.902423	0.470614	1	0.973008	0.708578
K03624	transcription elongation factor GreA	25473.8	25523	24470.2	25129.7	0.9546	0.897492	0.465394	1	0.973008	0.708578
K02895	large subunit ribosomal protein L24	25473.2	25523	24470	25130.3	0.956286	0.899445	0.464657	1	0.973008	0.708578
K02911	large subunit ribosomal protein L32	25472.8	25522.8	24470	25131.3	0.957098	0.903343	0.463342	1	0.973008	0.708578
K02836	peptide chain release factor RF-2;peptide chain release factor 2	25473.8	25523	24469.8	25130	0.954642	0.89839	0.463999	1	0.973008	0.708578
K06207	GTP-binding protein	25473.5	25522.5	24470	25130.3	0.953828	0.901009	0.46346	1	0.973008	0.708578
K03595	GTP-binding protein Era	25473.2	25523	24470	25130	0.956246	0.898479	0.465212	1	0.973008	0.708578
K02950	small subunit ribosomal protein S12	25472.8	25523.2	24469.2	25130.7	0.95882	0.899734	0.464055	1	0.973008	0.708578
K02968	small subunit ribosomal protein S20	25473.5	25522.8	24469.5	25129.3	0.954661	0.897172	0.464856	1	0.973008	0.708578
K03695	ATP-dependent Clp protease ATP-binding subunit ClpB	25473.5	25522	24470	25129	0.952158	0.898574	0.46493	1	0.973008	0.708578
K02904	large subunit ribosomal protein L29	25473.2	25522.5	24469.2	25129	0.954642	0.896936	0.465011	1	0.973008	0.708578
K02113	F-type H+-transporting ATPase subunit delta [EC:3.6.3.14]	25473.5	25522	24469.8	25128.3	0.952088	0.896539	0.465542	1	0.973008	0.708578
K02453	general secretion pathway protein D	25475.2	25495.5	24419.5	25227.7	0.863744	0.729027	0.226661	1	0.973008	0.708578
K09710	ribosome-associated protein;hypothetical protein	25472.8	25521.8	24468.8	25128.7	0.953767	0.898274	0.464032	1	0.973008	0.708578
K00940	nucleoside-diphosphate kinase [EC:2.7.4.6]	25473	25521.2	24469	25127.7	0.951266	0.896825	0.465002	1	0.973008	0.708578
K06187	recombination protein RecR	25470.8	25521.2	24468.5	25130	0.958883	0.903837	0.464257	1	0.973008	0.708578
K03589	cell division protein FtsQ	25471.8	25521	24468.5	25128.7	0.954594	0.900436	0.463956	1	0.973008	0.708578
K03073	preprotein translocase subunit SecE	25470.5	25521.5	24468.5	25129.7	0.960579	0.902029	0.46573	1	0.973008	0.708578
K03210	preprotein translocase subunit YajC	25470.5	25521.2	24468.5	25129.7	0.959699	0.902848	0.465263	1	0.973008	0.708578
K04485	DNA repair protein RadA/Sms	25470.5	25521.2	24469	25127.7	0.959589	0.896536	0.469134	1	0.973008	0.708578
K01778	diaminopimelate epimerase [EC:5.1.1.7]	25475.2	25522.2	24463.8	25126.3	0.947111	0.88942	0.45578	1	0.973008	0.708578
K03593	ATP-binding protein involved in chromosome partitioning	25473.2	25521.5	24468.5	25122	0.951351	0.878704	0.47396	1	0.973008	0.708578
K02072	D-methionine transport system permease protein	25459.5	25513.2	24401.2	25237	0.970696	0.754137	0.2354	1	0.973008	0.708578
K00013	histidinol dehydrogenase [EC:1.1.1.23]	25490	25519.5	24454.2	25116.7	0.888474	0.868316	0.424616	1	0.973008	0.708578
K00605	aminomethyltransferase [EC:2.1.2.10]	25495	25518.8	24454.8	25110	0.870028	0.850883	0.428106	1	0.973008	0.708578
K03685	ribonuclease III [EC:3.1.26.3]	25472.8	25520.2	24466.8	25120.7	0.948906	0.878559	0.472159	1	0.973008	0.708578
K02316	DNA primase [EC:2.7.7.-]	25467.5	25519.8	24466.2	25128.7	0.964681	0.904583	0.466051	1	0.973008	0.708578
K03584	DNA repair protein RecO (recombination protein O)	25467.5	25519.5	24466.2	25128.3	0.963828	0.904286	0.466161	1	0.973008	0.708578
K02343	DNA polymerase III subunit gamma/tau [EC:2.7.7.7]	25467.5	25519.5	24466.2	25128.3	0.963828	0.904286	0.466161	1	0.973008	0.708578
K01772	ferrochelatase [EC:4.99.1.1]	25471.2	25519.5	24464.5	25125.7	0.951423	0.895764	0.460887	1	0.973008	0.708578
K07447	putative holliday junction resolvase [EC:3.1.-.-]	25472.2	25520.2	24466.5	25120.3	0.950566	0.87756	0.473235	1	0.973008	0.708578
K00859	dephospho-CoA kinase [EC:2.7.1.24]	25472.8	25519.8	24466.2	25120.7	0.947293	0.880049	0.470445	1	0.973008	0.708578
K02341	DNA polymerase III subunit delta' [EC:2.7.7.7]	25467	25519.5	24466.2	25127.7	0.96548	0.902238	0.468216	1	0.973008	0.708578
K03075	preprotein translocase subunit SecG	25468.2	25519.2	24465.8	25126.7	0.960568	0.899579	0.466086	1	0.973008	0.708578
K01925	UDP-N-acetylmuramoylalanine--D-glutamate ligase [EC:6.3.2.9]	25466.5	25519.5	24465	25128.3	0.967245	0.904314	0.465764	1	0.973008	0.708578
K10773	endonuclease III [EC:4.2.99.18]	25471.8	25523.2	24461	25121.3	0.961766	0.871287	0.466793	1	0.973008	0.708578
K00764	amidophosphoribosyltransferase [EC:2.4.2.14]	25469.2	25521.2	24456.5	25133	0.963764	0.912605	0.440654	1	0.973008	0.708578
K01599	uroporphyrinogen decarboxylase [EC:4.1.1.37]	25472	25518	24465.8	25121.3	0.943817	0.888016	0.466642	1	0.973008	0.708578
K01810	glucose-6-phosphate isomerase [EC:5.3.1.9]	25471.8	25520.8	24455.5	25126.7	0.953925	0.895054	0.445153	1	0.973008	0.708578
K03644	lipoic acid synthetase [EC:2.8.1.8]	25471.2	25519.2	24463.8	25118	0.950617	0.873591	0.472632	1	0.973008	0.708578
K01657	anthranilate synthase component I [EC:4.1.3.27]	25469	25522.5	24456.2	25126.3	0.96894	0.888831	0.454565	1	0.973008	0.708578
K02437	glycine cleavage system H protein	25475	25519.2	24466.5	25108.7	0.937549	0.844248	0.485631	1	0.973008	0.708578
K03524	BirA family transcriptional regulator, biotin operon repressor / biotin-[acetyl-CoA-carboxylase] ligase [EC:6.3.4.15]	25464.2	25517.2	24464.5	25126.3	0.967278	0.905138	0.46863	1	0.973008	0.708578
K02501	glutamine amidotransferase [EC:2.4.2.-]	25469	25521.2	24456	25125	0.964453	0.888528	0.453467	1	0.973008	0.708578
K01749	hydroxymethylbilane synthase [EC:2.5.1.61]	25470.5	25517	24463	25118.3	0.945456	0.88186	0.467895	1	0.973008	0.708578
K01756	adenylosuccinate lyase [EC:4.3.2.2]	25471	25520.2	24454.8	25123.7	0.954596	0.887072	0.448322	1	0.973008	0.708578
K02500	cyclase HisF [EC:4.1.3.-];cyclase [EC:4.1.3.-]	25463.8	25519.8	24455.8	25132.3	0.97689	0.915561	0.447291	1	0.973008	0.708578
K00943	dTMP kinase [EC:2.7.4.9]	25473.5	25519	24453.8	25122.3	0.942677	0.889021	0.44524	1	0.973008	0.708578
K03665	GTP-binding protein HflX	25469.5	25519.8	24454	25124.7	0.957968	0.891859	0.447496	1	0.973008	0.708578
K06997	None	25468.8	25520	24453.5	25123.7	0.961234	0.887906	0.449886	1	0.973008	0.708578
K00053	ketol-acid reductoisomerase [EC:1.1.1.86]	25470	25518.5	24453.2	25124	0.952111	0.893666	0.443971	1	0.973008	0.708578
K03733	integrase/recombinase XerC	25468.5	25516	24458.5	25122	0.948807	0.895372	0.455491	1	0.973008	0.708578
K00147	glutamate-5-semialdehyde dehydrogenase [EC:1.2.1.41]	25469.8	25516.5	24456.8	25121.3	0.946292	0.891776	0.45181	1	0.973008	0.708578
K03501	glucose inhibited division protein B [EC:2.1.-.-];ribosomal RNA small subunit methyltransferase G [EC:2.1.1.170]	25468.8	25519	24452.2	25123	0.957957	0.88907	0.447402	1	0.973008	0.708578
K07082	UPF0755 protein	25469.8	25518.2	24452	25122.3	0.952095	0.889246	0.444986	1	0.973008	0.708578
K03631	DNA repair protein RecN (Recombination protein N)	25469	25518.5	24452.2	25122.7	0.955469	0.889601	0.446796	1	0.973008	0.708578
K01736	chorismate synthase [EC:4.2.3.5]	25468	25519	24451.8	25124	0.960479	0.892146	0.446057	1	0.973008	0.708578
K00762	orotate phosphoribosyltransferase [EC:2.4.2.10]	25468.5	25520	24449.8	25123.3	0.962257	0.887054	0.444937	1	0.973008	0.708578
K01516	nucleoside-triphosphatase [EC:3.6.1.15]	25468	25518.8	24451.5	25123	0.959649	0.889822	0.446895	1	0.973008	0.708578
K01814	phosphoribosylformimino-5-aminoimidazole carboxamide ribotide isomerase [EC:5.3.1.16]	25469.2	25520	24453.5	25116.7	0.959491	0.867326	0.460703	1	0.973008	0.708578
K00800	3-phosphoshikimate 1-carboxyvinyltransferase [EC:2.5.1.19]	25468	25518.8	24451	25122.7	0.959694	0.888844	0.446813	1	0.973008	0.708578
K00606	3-methyl-2-oxobutanoate hydroxymethyltransferase [EC:2.1.2.11]	25468.5	25518	24451	25122	0.955524	0.889266	0.445987	1	0.973008	0.708578
K01945	phosphoribosylamine--glycine ligase [EC:6.3.4.13]	25467.8	25518.5	24450.5	25122.3	0.959682	0.888544	0.446447	1	0.973008	0.708578
K00954	pantetheine-phosphate adenylyltransferase [EC:2.7.7.3]	25468.5	25518.5	24450.2	25121	0.957199	0.884437	0.447065	1	0.973008	0.708578
K01696	tryptophan synthase beta chain [EC:4.2.1.20]	25468.5	25518.5	24449.8	25121	0.957136	0.884604	0.446074	1	0.973008	0.708578
K00342	NADH-quinone oxidoreductase subunit M [EC:1.6.5.3];NADH dehydrogenase I subunit M [EC:1.6.5.3]	25470.5	25516	24455.5	25113.7	0.942199	0.870316	0.46107	1	0.973008	0.708578
K01417	None	25431.5	25484.5	24512.5	25131.7	0.971398	0.979899	0.563751	1	0.993907	0.708578
K01933	phosphoribosylformylglycinamidine cyclo-ligase [EC:6.3.3.1]	25467.2	25518.2	24450	25122	0.960524	0.888268	0.446584	1	0.973008	0.708578
K01695	tryptophan synthase alpha chain [EC:4.2.1.20]	25468.2	25518	24449.2	25120	0.956321	0.883069	0.446534	1	0.973008	0.708578
K03575	A/G-specific adenine glycosylase [EC:3.2.2.-]	25467	25517.2	24449.2	25121	0.957994	0.888326	0.445705	1	0.973008	0.708578
K00164	2-oxoglutarate dehydrogenase E1 component [EC:1.2.4.2]	25467.8	25514	24457.5	25113	0.944813	0.874601	0.46761	1	0.973008	0.708578
K07239	heavy-metal exporter, HME family	25503	25526.2	24501.8	24990.3	0.87115	0.50173	0.762213	1	0.973008	0.820383
K07042	probable rRNA maturation factor	25467.8	25513.2	24449.8	25123	0.942529	0.907932	0.437208	1	0.973008	0.708578
K04773	protease IV [EC:3.4.21.-]	25473.2	25499.2	24462.2	25117.7	0.878383	0.933018	0.432905	1	0.973008	0.708578
K06168	bifunctional enzyme involved in thiolation and methylation of tRNA	25466.2	25513.8	24453	25119.7	0.948588	0.894857	0.449249	1	0.973008	0.708578
K01776	glutamate racemase [EC:5.1.1.3]	25464.8	25516.2	24449.5	25123	0.962143	0.897341	0.44466	1	0.973008	0.708578
K01591	orotidine-5'-phosphate decarboxylase [EC:4.1.1.23]	25467	25517.2	24448.2	25120.3	0.958064	0.886475	0.445588	1	0.973008	0.708578
K11175	phosphoribosylglycinamide formyltransferase 1 [EC:2.1.2.2]	25467.5	25517.8	24450.2	25115.3	0.958001	0.86999	0.457044	1	0.973008	0.708578
K02907	large subunit ribosomal protein L30	25465.2	25516.2	24449.5	25121	0.960563	0.891394	0.447811	1	0.973008	0.708578
K01662	1-deoxy-D-xylulose-5-phosphate synthase [EC:2.2.1.7]	25467	25515.2	24448.2	25120.7	0.951352	0.893598	0.441461	1	0.973008	0.708578
K03060	DNA-directed RNA polymerase subunit omega [EC:2.7.7.6]	25467.2	25512.8	24449.2	25122	0.942554	0.906448	0.438037	1	0.973008	0.708578
K00765	ATP phosphoribosyltransferase [EC:2.4.2.17]	25467.5	25516.8	24449.5	25114.3	0.954601	0.870141	0.455754	1	0.973008	0.708578
K07126	None	25480.2	25520.8	24427	25121.7	0.926174	0.881854	0.392439	1	0.973008	0.708578
K00331	NADH dehydrogenase I subunit B [EC:1.6.5.3];NADH-quinone oxidoreductase subunit B [EC:1.6.5.3]	25467.8	25514.5	24452.8	25110.7	0.946331	0.865648	0.463464	1	0.973008	0.708578
K00330	NADH-quinone oxidoreductase subunit A [EC:1.6.5.3];NADH dehydrogenase I subunit A [EC:1.6.5.3]	25467.2	25513.8	24452.8	25109.3	0.945505	0.863775	0.46535	1	0.973008	0.708578
K00337	NADH dehydrogenase I subunit H [EC:1.6.5.3];NADH-quinone oxidoreductase subunit H [EC:1.6.5.3]	25467.2	25513.8	24452.8	25109.3	0.945505	0.863775	0.46535	1	0.973008	0.708578
K00343	NADH dehydrogenase I subunit N [EC:1.6.5.3];NADH-quinone oxidoreductase subunit N [EC:1.6.5.3]	25467	25513.8	24452.8	25109.3	0.946343	0.863786	0.465818	1	0.973008	0.708578
K00793	riboflavin synthase [EC:2.5.1.9];riboflavin synthase alpha chain [EC:2.5.1.9]	25466	25516.5	24446.8	25114	0.958857	0.869713	0.45403	1	0.973008	0.708578
K02038	phosphate transport system permease protein	25467.8	25516.2	24442.8	25117	0.952617	0.880841	0.440122	1	0.973008	0.708578
K00773	queuine tRNA-ribosyltransferase [EC:2.4.2.29]	25462.8	25512.5	24450.2	25118.3	0.956011	0.89466	0.450493	1	0.973008	0.708578
K00831	phosphoserine aminotransferase [EC:2.6.1.52]	25464.2	25515.2	24446.8	25117	0.9605	0.882036	0.449649	1	0.973008	0.708578
K00338	NADH-quinone oxidoreductase subunit I [EC:1.6.5.3];NADH dehydrogenase I subunit I [EC:1.6.5.3]	25464.8	25511.2	24451.2	25115.3	0.945353	0.889422	0.45221	1	0.973008	0.708578
K02037	phosphate transport system permease protein	25467.8	25515.8	24442.5	25116.7	0.95098	0.881309	0.439406	1	0.973008	0.708578
K01588	5-(carboxyamino)imidazole ribonucleotide mutase [EC:5.4.99.18]	25466.5	25515.5	24446.8	25112.3	0.953977	0.867484	0.454373	1	0.973008	0.708578
K00340	NADH-quinone oxidoreductase subunit K [EC:1.6.5.3];NADH dehydrogenase I subunit K [EC:1.6.5.3]	25466.5	25513	24451.5	25109	0.945506	0.864972	0.463618	1	0.973008	0.708578
K00278	L-aspartate oxidase [EC:1.4.3.16]	25464.2	25515	24448	25114	0.959674	0.874247	0.45647	1	0.973008	0.708578
K00339	NADH dehydrogenase I subunit J [EC:1.6.5.3];NADH-quinone oxidoreductase subunit J [EC:1.6.5.3]	25465.5	25513	24451.2	25109	0.948851	0.864998	0.465001	1	0.973008	0.708578
K00341	NADH dehydrogenase I subunit L [EC:1.6.5.3];NADH-quinone oxidoreductase subunit L [EC:1.6.5.3]	25466.2	25512.8	24450	25108.3	0.945477	0.863553	0.461995	1	0.973008	0.708578
K02372	3R-hydroxymyristoyl ACP dehydrase [EC:4.2.1.-]	25459.8	25508.5	24458.8	25110	0.952243	0.881328	0.476864	1	0.973008	0.708578
K03517	quinolinate synthase [EC:2.5.1.72]	25463.5	25513.8	24446.5	25113.7	0.958031	0.877149	0.453821	1	0.973008	0.708578
K03536	ribonuclease P protein component [EC:3.1.26.5]	25465.8	25513	24442.2	25114.7	0.947889	0.881866	0.439389	1	0.973008	0.708578
K02036	phosphate transport system ATP-binding protein [EC:3.6.3.27]	25465.2	25516	24438.8	25115	0.959967	0.875553	0.440237	1	0.973008	0.708578
K03526	(E)-4-hydroxy-3-methylbut-2-enyl-diphosphate synthase [EC:1.17.7.1]	25465	25515.5	24435.8	25118.7	0.959168	0.887389	0.429279	1	0.973008	0.708578
K03981	thiol:disulfide interchange protein DsbC [EC:5.3.4.1]	25506.5	25515.2	24402.2	25108.3	0.822565	0.859762	0.327972	1	0.973008	0.708578
K00099	1-deoxy-D-xylulose-5-phosphate reductoisomerase [EC:1.1.1.267]	25464.2	25514.8	24435.8	25119.7	0.959109	0.892703	0.427433	1	0.973008	0.708578
K07636	two-component system, OmpR family, phosphate regulon sensor histidine kinase PhoR [EC:2.7.13.3]	25458.5	25509.2	24458	25104	0.958786	0.859667	0.489404	1	0.973008	0.708578
K03570	rod shape-determining protein MreC	25460.5	25511	24448	25110.3	0.958542	0.875035	0.461626	1	0.973008	0.708578
K02039	phosphate transport system protein	25465.2	25514.8	24437	25113	0.955889	0.873253	0.439094	1	0.973008	0.708578
K01259	proline iminopeptidase [EC:3.4.11.5]	25447	25504.2	24400	25200.3	0.980812	0.83369	0.279583	1	0.973008	0.708578
K07462	single-stranded-DNA-specific exonuclease [EC:3.1.-.-]	25460	25510.5	24446.8	25110.7	0.958502	0.877816	0.459146	1	0.973008	0.708578
K03789	ribosomal-protein-alanine N-acetyltransferase [EC:2.3.1.128]	25467	25511	24433.8	25118	0.937571	0.899323	0.416267	1	0.973008	0.708578
K03495	glucose inhibited division protein A;tRNA uridine 5-carboxymethylaminomethyl modification enzyme	25460	25510.5	24446.8	25110.3	0.958504	0.876826	0.459724	1	0.973008	0.708578
K01494	dCTP deaminase [EC:3.5.4.13]	25466	25508.8	24442.8	25108.7	0.93377	0.878462	0.445581	1	0.973008	0.708578
K03650	tRNA modification GTPase [EC:3.6.-.-];tRNA modification GTPase	25460	25510.2	24446.8	25108.7	0.957657	0.872567	0.462153	1	0.973008	0.708578
K03590	cell division protein FtsA	25459.8	25510.5	24445.5	25109.3	0.959356	0.873774	0.459698	1	0.973008	0.708578
K09748	ribosome maturation factor RimP;hypothetical protein	25463	25511.5	24438.2	25113	0.951856	0.881218	0.437035	1	0.973008	0.708578
K00024	malate dehydrogenase [EC:1.1.1.37]	25459.5	25509.8	24443	25113.3	0.957726	0.887761	0.447764	1	0.973008	0.708578
K03439	tRNA (guanine-N7-)-methyltransferase [EC:2.1.1.33]	25461.2	25511.8	24443.2	25107.7	0.958793	0.864489	0.458361	1	0.973008	0.708578
K06158	ATP-binding cassette, sub-family F, member 3	25461.8	25509.2	24444	25107.7	0.948233	0.871838	0.453418	1	0.973008	0.708578
K03978	GTP-binding protein	25459.5	25510.2	24444.5	25108	0.959363	0.870549	0.460472	1	0.973008	0.708578
K00989	ribonuclease PH [EC:2.7.7.56]	25461.8	25507.8	24442	25110.3	0.944433	0.886462	0.446848	1	0.973008	0.708578
K09747	hypothetical protein	25461.8	25507.5	24443.8	25108	0.942744	0.879175	0.450565	1	0.973008	0.708578
K03431	phosphoglucosamine mutase [EC:5.4.2.10]	25464.8	25510	24431.5	25116.7	0.941822	0.898477	0.41736	1	0.973008	0.708578
K01356	repressor LexA [EC:3.4.21.88]	25464.2	25510.8	24431.5	25115.7	0.946049	0.893264	0.421129	1	0.973008	0.708578
K05349	beta-glucosidase [EC:3.2.1.21]	25457.5	25444.5	24370.2	25294.3	0.773183	0.464169	0.128885	1	0.973008	0.708578
K04751	nitrogen regulatory protein P-II 1	25461	25530	24417	25113.3	0.981317	0.829626	0.437089	1	0.973008	0.708578
K07391	magnesium chelatase family protein	25455.8	25509.2	24439.5	25113	0.96904	0.888494	0.449562	1	0.973008	0.708578
K02301	protoheme IX farnesyltransferase [EC:2.5.1.-]	25466.5	25490	24453.2	25105.3	0.871432	0.924472	0.436882	1	0.973008	0.708578
K01589	5-(carboxyamino)imidazole ribonucleotide synthase [EC:6.3.4.18]	25461.2	25508.8	24438	25104.7	0.948971	0.865024	0.450048	1	0.973008	0.708578
K04047	starvation-inducible DNA-binding protein	25461.5	25486.5	24457.8	25107	0.873964	0.938729	0.440081	1	0.97655	0.708578
K01012	biotin synthetase [EC:2.8.1.6]	25459.5	25507.8	24434.5	25111.7	0.951003	0.888849	0.432806	1	0.973008	0.708578
K03555	DNA mismatch repair protein MutS	25453.2	25506.8	24442.2	25107	0.968508	0.878355	0.463525	1	0.973008	0.708578
K03572	DNA mismatch repair protein MutL	25453.5	25506.8	24441.5	25106.7	0.967718	0.877352	0.46247	1	0.973008	0.708578
K07738	transcriptional repressor NrdR	25458.5	25506.8	24428.2	25113	0.951786	0.897078	0.422939	1	0.973008	0.708578
K00560	thymidylate synthase [EC:2.1.1.45]	25459.2	25491.8	24441.5	25114	0.900061	0.943997	0.415575	1	0.978529	0.708578
K06958	UPF0042 nucleotide-binding protein	25458	25507.2	24427.5	25111	0.954926	0.889345	0.426201	1	0.973008	0.708578
K09808	lipoprotein-releasing system permease protein	25457.8	25499.5	24372.8	25194.3	0.930264	0.837353	0.231834	1	0.973008	0.708578
K06178	ribosomal large subunit pseudouridine synthase B [EC:5.4.99.12];23S rRNA pseudouridine2605 synthase [EC:5.4.99.22]	25460.5	25506	24425.2	25111.7	0.942263	0.894512	0.41402	1	0.973008	0.708578
K13628	iron-sulfur cluster assembly protein	25459.5	25507	24436.8	25095.3	0.948905	0.842771	0.464524	1	0.973008	0.708578
K08998	hypothetical protein	25444.8	25513.8	24433	25109.7	0.979656	0.866521	0.473498	1	0.973008	0.708578
K13292	phosphatidylglycerol:prolipoprotein diacylglycerol transferase [EC:2.-.-.-]	25457.5	25502	24429.2	25104.7	0.938977	0.88672	0.431307	1	0.973008	0.708578
K02914	large subunit ribosomal protein L34	25437.5	25505.8	24438.5	25113.3	0.981884	0.900605	0.476001	1	0.973008	0.708578
K11749	regulator of sigma E protease [EC:3.4.24.-]	25455.2	25506	24428.2	25101.7	0.959341	0.864061	0.443352	1	0.973008	0.708578
K00390	phosphoadenosine phosphosulfate reductase [EC:1.8.4.8]	25461.5	25504	24430.8	25091.7	0.932137	0.839936	0.450244	1	0.973008	0.708578
K00287	dihydrofolate reductase [EC:1.5.1.3]	25459	25489.2	24438.8	25104	0.892909	0.921208	0.424313	1	0.973008	0.708578
K00946	thiamine-monophosphate kinase [EC:2.7.4.16]	25453.8	25488	24436.5	25110.7	0.90647	0.945437	0.417491	1	0.978529	0.708578
K06867	None	25461.8	25555	24424	25024.3	0.904657	0.5351	0.673906	1	0.973008	0.756108
K09888	cell division protein ZapA	25454	25504	24426	25097.7	0.956818	0.858157	0.445083	1	0.973008	0.708578
K01745	histidine ammonia-lyase [EC:4.3.1.3]	25447	25482	24383.8	25191.7	0.911194	0.796939	0.246372	1	0.973008	0.708578
K02687	ribosomal protein L11 methyltransferase [EC:2.1.1.-]	25451	25504.2	24425.8	25098.7	0.96765	0.860175	0.448325	1	0.973008	0.708578
K00997	holo-[acyl-carrier protein] synthase [EC:2.7.8.7]	25454.5	25499.8	24422.5	25100.7	0.941881	0.881543	0.429485	1	0.973008	0.708578
K01735	3-dehydroquinate synthase [EC:4.2.3.4]	25454	25504	24415.5	25104	0.957122	0.876897	0.418628	1	0.973008	0.708578
K01879	glycyl-tRNA synthetase beta chain [EC:6.1.1.14]	25452.8	25499.5	24423.5	25098.3	0.946439	0.875094	0.436315	1	0.973008	0.708578
K01878	glycyl-tRNA synthetase alpha chain [EC:6.1.1.14]	25452.8	25499.5	24423.5	25098.3	0.946439	0.875094	0.436315	1	0.973008	0.708578
K01963	acetyl-CoA carboxylase carboxyl transferase subunit beta [EC:6.4.1.2]	25455	25502.2	24423.2	25091	0.947883	0.843791	0.447452	1	0.973008	0.708578
K03565	regulatory protein	25458.5	25485.2	24429.8	25099	0.881516	0.918065	0.412278	1	0.973008	0.708578
K01737	6-pyruvoyl tetrahydrobiopterin synthase [EC:4.2.3.12]	25432.2	25472.8	24453	25118.3	0.928614	0.985231	0.448025	1	0.993907	0.708578
K12573	ribonuclease R [EC:3.1.-.-]	25452.5	25503.2	24422.5	25090.7	0.959514	0.839469	0.452625	1	0.973008	0.708578
K00783	hypothetical protein	25452.2	25501	24422.5	25090	0.952793	0.844313	0.450236	1	0.973008	0.708578
K03648	uracil-DNA glycosylase [EC:3.2.2.-];uracil-DNA glycosylase [EC:3.2.2.27]	25453.2	25483.2	24433.2	25097.7	0.892154	0.919953	0.42529	1	0.973008	0.708578
K03925	MraZ protein	25445.5	25501.5	24418.8	25102.3	0.9773	0.880267	0.438724	1	0.973008	0.708578
K01007	pyruvate, water dikinase [EC:2.7.9.2]	25449.5	25516	24380.5	25126.7	0.988704	0.91289	0.35784	1	0.973008	0.708578
K01962	acetyl-CoA carboxylase carboxyl transferase subunit alpha [EC:6.4.1.2]	25452.5	25500.2	24420.5	25088.7	0.949526	0.842748	0.44759	1	0.973008	0.708578
K02622	topoisomerase IV subunit B [EC:5.99.1.-]	25449.8	25501.2	24420.5	25086.3	0.961935	0.832332	0.457732	1	0.973008	0.708578
K03458	nucleobase:cation symporter-2, NCS2 family	25448.5	25491	24351.5	25191.7	0.934945	0.82363	0.219988	1	0.973008	0.708578
K02232	adenosylcobyric acid synthase [EC:6.3.5.10]	25447	25516.8	24403.8	25089	0.978873	0.797104	0.457633	1	0.973008	0.708578
K02621	topoisomerase IV subunit A [EC:5.99.1.-]	25449.5	25498.8	24420.2	25085	0.954403	0.835959	0.455802	1	0.973008	0.708578
K04087	membrane protease subunit HflC [EC:3.4.-.-]	25447.5	25496.2	24418.2	25093.3	0.953142	0.870275	0.440006	1	0.973008	0.708578
K00133	aspartate-semialdehyde dehydrogenase [EC:1.2.1.11]	25447.5	25491.8	24345.8	25195.7	0.939141	0.814062	0.209579	1	0.973008	0.708578
K01885	glutamyl-tRNA synthetase [EC:6.1.1.17]	25456.2	25514.2	24400	25079	0.981618	0.771156	0.445976	1	0.973008	0.708578
K01419	ATP-dependent HslUV protease, peptidase subunit HslV [EC:3.4.25.2];ATP-dependent HslUV protease, peptidase subunit HslV [EC:3.4.25.-]	25446.8	25496	24412	25094.7	0.954881	0.875117	0.428664	1	0.973008	0.708578
K03667	ATP-dependent HslUV protease ATP-binding subunit HslU	25446.8	25496	24412	25094.7	0.954881	0.875117	0.428664	1	0.973008	0.708578
K02116	ATP synthase protein I	25449	25496.8	24409.5	25092	0.949649	0.864194	0.42478	1	0.973008	0.708578
K08311	putative (di)nucleoside polyphosphate hydrolase [EC:3.6.1.-]	25447	25493.8	24415.5	25083	0.946622	0.846654	0.448919	1	0.973008	0.708578
K03216	RNA methyltransferase, TrmH family, group 2 [EC:2.1.1.-];tRNA (cytidine/uridine-2'-O-)-methyltransferase [EC:2.1.1.207]	25447.2	25475.5	24418.8	25097.3	0.885937	0.942838	0.398966	1	0.978529	0.708578
K00797	spermidine synthase [EC:2.5.1.16]	25439.5	25470.2	24419.8	25113	0.898899	0.993712	0.392725	1	0.998052	0.708578
K00411	ubiquinol-cytochrome c reductase iron-sulfur subunit [EC:1.10.2.2]	25469	25526.5	24427.8	24977.3	0.982216	0.490081	0.704264	1	0.973008	0.779165
K08591	glycerol-3-phosphate acyltransferase PlsY [EC:2.3.1.15]	25442.8	25495.2	24396.5	25091.7	0.965462	0.868048	0.413343	1	0.973008	0.708578
K04088	membrane protease subunit HflK [EC:3.4.-.-]	25440.5	25490.5	24406.2	25087	0.957273	0.86865	0.43316	1	0.973008	0.708578
K09773	hypothetical protein	25447.8	25473.2	24417.5	25084.7	0.878116	0.912559	0.415118	1	0.973008	0.708578
K03571	rod shape-determining protein MreD	25444	25492	24400.2	25081.3	0.950754	0.846642	0.427894	1	0.973008	0.708578
K03621	glycerol-3-phosphate acyltransferase PlsX [EC:2.3.1.15]	25446	25493.5	24394	25081.3	0.949199	0.842792	0.418103	1	0.973008	0.708578
K03149	thiamine biosynthesis ThiG	25448	25475.2	24406	25084.7	0.884269	0.906038	0.400213	1	0.973008	0.708578
K07345	major type 1 subunit fimbrin (pilin)	25406.8	25415.5	24116	25597.7	0.882012	0.178518	0.0359052	1	0.973008	0.708578
K03637	molybdenum cofactor biosynthesis protein C	25450.2	25503.2	24363.8	25083.7	0.966866	0.821746	0.37722	1	0.973008	0.708578
K00979	3-deoxy-manno-octulosonate cytidylyltransferase (CMP-KDO synthetase) [EC:2.7.7.38]	25437.5	25484.5	24390.5	25080	0.947731	0.864451	0.414086	1	0.973008	0.708578
K01627	2-dehydro-3-deoxyphosphooctonate aldolase (KDO 8-P synthase) [EC:2.5.1.55]	25437.2	25484	24390.2	25079.3	0.946888	0.863975	0.414383	1	0.973008	0.708578
K06041	arabinose-5-phosphate isomerase [EC:5.3.1.13]	25436	25484.2	24389.5	25078.7	0.951812	0.861388	0.416779	1	0.973008	0.708578
K00768	nicotinate-nucleotide--dimethylbenzimidazole phosphoribosyltransferase [EC:2.4.2.21]	25436	25486	24385.8	25078	0.95787	0.855035	0.415499	1	0.973008	0.708578
K01487	guanine deaminase [EC:3.5.4.3]	25422.8	25486	24399.2	25076	0.998281	0.850327	0.466313	1	0.973008	0.708578
K00845	glucokinase [EC:2.7.1.2]	25432.5	25471.2	24396.2	25080.3	0.923826	0.90354	0.419774	1	0.973008	0.708578
K07657	two-component system, OmpR family, phosphate regulon response regulator PhoB	25453.5	25507	24344.5	25073.7	0.967029	0.78126	0.359337	1	0.973008	0.708578
K03673	thiol:disulfide interchange protein DsbA	25432.5	25472.2	24312.2	25184	0.927215	0.793443	0.189857	1	0.973008	0.708578
K00761	uracil phosphoribosyltransferase [EC:2.4.2.9]	25419.5	25488.8	24385.5	25081	0.978927	0.855848	0.444944	1	0.973008	0.708578
K09001	anhydro-N-acetylmuramic acid kinase [EC:2.7.1.-];anhydro-N-acetylmuramic acid kinase [EC:2.7.1.170]	25418.5	25484	24394.2	25070.3	0.991297	0.83799	0.469623	1	0.973008	0.708578
K04079	molecular chaperone HtpG	25437.2	25460.8	24395.5	25072	0.872845	0.911664	0.399359	1	0.973008	0.708578
K01975	2'-5' RNA ligase [EC:6.5.1.-]	25417.5	25484.5	24383.2	25081.7	0.986687	0.871641	0.436817	1	0.973008	0.708578
K00674	2,3,4,5-tetrahydropyridine-2-carboxylate N-succinyltransferase [EC:2.3.1.117]	25429.5	25473.8	24316.5	25164	0.939356	0.855043	0.21399	1	0.973008	0.708578
K05515	penicillin-binding protein 2	25427.2	25474.2	24315.2	25165.3	0.947768	0.852076	0.212696	1	0.973008	0.708578
K00766	anthranilate phosphoribosyltransferase [EC:2.4.2.18]	25431.2	25495.5	24435	24970	0.995252	0.538506	0.749939	1	0.973008	0.810222
K01653	acetolactate synthase I/III small subunit [EC:2.2.1.6]	25428.8	25474.8	24305.2	25172.3	0.944829	0.834202	0.196699	1	0.973008	0.708578
K02071	D-methionine transport system ATP-binding protein	25416.8	25483.5	24375.8	25081	0.987397	0.872668	0.426529	1	0.973008	0.708578
K02233	adenosylcobinamide-GDP ribazoletransferase [EC:2.7.8.26]	25429.5	25482	24371.8	25069.3	0.966227	0.84127	0.412399	1	0.973008	0.708578
K01297	muramoyltetrapeptide carboxypeptidase [EC:3.4.17.13]	25431.5	25464.8	24381.8	25073.7	0.903688	0.903762	0.38909	1	0.973008	0.708578
K01609	indole-3-glycerol phosphate synthase [EC:4.1.1.48]	25429	25492.2	24432.8	24967.3	0.998493	0.540395	0.74868	1	0.973008	0.810064
K06204	DnaK suppressor protein	25428.8	25481.2	24364	25061.3	0.965431	0.820205	0.413266	1	0.973008	0.708578
K01817	phosphoribosylanthranilate isomerase [EC:5.3.1.24]	25426.2	25488.2	24425.2	24969.7	0.997289	0.556346	0.725896	1	0.973008	0.793331
K07560	D-tyrosyl-tRNA(Tyr) deacylase [EC:3.1.-.-]	25407.5	25479.2	24368.5	25078.7	0.971107	0.876675	0.424922	1	0.973008	0.708578
K02492	glutamyl-tRNA reductase [EC:1.2.1.70]	25415	25462.5	24378.8	25077.3	0.951633	0.922372	0.406542	1	0.973008	0.708578
K06959	uncharacterized protein	25410.8	25478	24367	25070.7	0.985943	0.85753	0.428116	1	0.973008	0.708578
K00641	homoserine O-acetyltransferase [EC:2.3.1.31]	25417	25473.5	24442.2	24963.3	0.981626	0.578794	0.765803	1	0.973008	0.823754
K06940	None	25428	25463.5	24347	25088	0.913522	0.951192	0.332094	1	0.982025	0.708578
K07305	peptide-methionine (R)-S-oxide reductase [EC:1.8.4.12]	25432.2	25494	24350.2	25035	0.994071	0.704864	0.444311	1	0.973008	0.708578
K07127	5-hydroxyisourate hydrolase [EC:3.5.2.17]	25427	25462.8	24301.5	25148.3	0.914058	0.869766	0.209869	1	0.973008	0.708578
K06998	None	25427.8	25447.2	24313.8	25151	0.861722	0.816057	0.199383	1	0.973008	0.708578
K06024	segregation and condensation protein B	25425.8	25486.2	24416	24965	0.992804	0.552999	0.713209	1	0.973008	0.785916
K03529	chromosome segregation protein	25425.8	25485.8	24415.8	24964.7	0.991209	0.5534	0.712356	1	0.973008	0.785916
K05896	segregation and condensation protein A	25425.8	25485.5	24415.5	24964	0.990405	0.552347	0.712659	1	0.973008	0.785916
K02650	type IV pilus assembly protein PilA	25419	25489.5	24410.2	24973.7	0.974954	0.568773	0.704178	1	0.973008	0.779165
K02259	cytochrome c oxidase assembly protein subunit 15;cytochrome c oxidase subunit XV assembly protein	25423.8	25482	24427.5	24948.3	0.985636	0.521715	0.765978	1	0.973008	0.823754
K06925	UPF0079 ATP-binding protein	25408	25462.8	24378.8	25060	0.973368	0.86741	0.442297	1	0.973008	0.708578
K00658	2-oxoglutarate dehydrogenase E2 component (dihydrolipoamide succinyltransferase) [EC:2.3.1.61]	25414.8	25451	24395.5	25042.3	0.913848	0.84986	0.471684	1	0.973008	0.708578
K00925	acetate kinase [EC:2.7.2.1]	25416.5	25441.8	24311.5	25162.7	0.881955	0.771903	0.197411	1	0.973008	0.708578
K00526	ribonucleoside-diphosphate reductase beta chain [EC:1.17.4.1]	25419	25445.5	24307	25159.3	0.884403	0.789123	0.193605	1	0.973008	0.708578
K01029	3-oxoacid CoA-transferase subunit B [EC:2.8.3.5]	25422.5	25478.8	24430.2	24942.7	0.979145	0.512791	0.780157	1	0.973008	0.834081
K01693	imidazoleglycerol-phosphate dehydratase [EC:4.2.1.19]	25423.8	25484.5	24412.8	24955.7	0.993507	0.534764	0.725424	1	0.973008	0.792694
K03437	RNA methyltransferase, TrmH family	25421.8	25467.2	24432.2	24955.3	0.945944	0.569103	0.737081	1	0.973008	0.801656
K01028	3-oxoacid CoA-transferase subunit A [EC:2.8.3.5]	25422.2	25478.2	24430	24942	0.978292	0.512603	0.780395	1	0.973008	0.834081
K07040	uncharacterized protein	25411.5	25458.5	24360.5	25071.7	0.950627	0.917962	0.389198	1	0.973008	0.708578
K00991	2-C-methyl-D-erythritol 4-phosphate cytidylyltransferase [EC:2.7.7.60]	25411	25458.2	24355.2	25077.3	0.951117	0.934805	0.372559	1	0.974558	0.708578
K01679	fumarate hydratase, class II [EC:4.2.1.2]	25410	25448.2	24387	25048.7	0.920977	0.877807	0.452139	1	0.973008	0.708578
K03799	heat shock protein HtpX [EC:3.4.24.-]	25410	25457.2	24355	25078	0.951175	0.940448	0.372252	1	0.97655	0.708578
K01770	2-C-methyl-D-erythritol 2,4-cyclodiphosphate synthase [EC:4.6.1.12]	25409.2	25456.8	24354.5	25075.3	0.951861	0.933342	0.374584	1	0.973008	0.708578
K00901	diacylglycerol kinase [EC:2.7.1.107]	25402.8	25472.2	24357.8	25057.7	0.97875	0.836816	0.438353	1	0.973008	0.708578
K03154	sulfur carrier protein;thiamine biosynthesis ThiS	25407.2	25453.8	24363	25068.7	0.948379	0.922557	0.394532	1	0.973008	0.708578
K11720	lipopolysaccharide export system permease protein	25429.2	25482.5	24329.8	25044.7	0.967545	0.770624	0.386935	1	0.973008	0.708578
K03686	molecular chaperone DnaJ	25415.5	25472.2	24340	25056	0.979588	0.829342	0.392756	1	0.973008	0.708578
K01712	urocanate hydratase [EC:4.2.1.49]	25405.5	25445.5	24307.2	25147.3	0.92726	0.823323	0.220008	1	0.973008	0.708578
K01468	imidazolonepropionase [EC:3.5.2.7]	25390.8	25449.2	24314	25152.3	0.986131	0.820304	0.243185	1	0.973008	0.708578
K00333	NADH dehydrogenase I subunit D [EC:1.6.5.3];NADH-quinone oxidoreductase subunit D [EC:1.6.5.3]	25417.5	25476.8	24411.5	24946	0.988596	0.527985	0.739339	1	0.973008	0.802452
K05808	putative sigma-54 modulation protein	25404	25452.2	24359.8	25065.3	0.953695	0.917033	0.396508	1	0.973008	0.708578
K00332	NADH-quinone oxidoreductase subunit C [EC:1.6.5.3];NADH dehydrogenase I subunit C [EC:1.6.5.3]	25417	25476.2	24411	24945.7	0.988569	0.528466	0.73891	1	0.973008	0.802452
K06996	None	25401	25471.8	24349	25054	0.975256	0.828105	0.432647	1	0.973008	0.708578
K09767	hypothetical protein	25405.5	25451.5	24354.8	25065	0.947518	0.919183	0.389855	1	0.973008	0.708578
K03270	3-deoxy-D-manno-octulosonate 8-phosphate phosphatase (KDO 8-P phosphatase) [EC:3.1.3.45]	25403.5	25451.8	24356.2	25063.7	0.953885	0.913517	0.394397	1	0.973008	0.708578
K01993	HlyD family secretion protein	25419.2	25455.8	24267.8	25150.3	0.914913	0.844659	0.175852	1	0.973008	0.708578
K00969	nicotinate-nucleotide adenylyltransferase [EC:2.7.7.18]	25399	25456.2	24358.2	25050.3	0.981484	0.858317	0.429334	1	0.973008	0.708578
K03602	exodeoxyribonuclease VII small subunit [EC:3.1.11.6]	25408.5	25445.2	24361.2	25045.3	0.917074	0.878062	0.416449	1	0.973008	0.708578
K01886	glutaminyl-tRNA synthetase [EC:6.1.1.18]	25398.8	25449	24355	25059.7	0.960256	0.909762	0.40144	1	0.973008	0.708578
K09117	hypothetical protein	25414.5	25476.5	24403.2	24936	0.997292	0.503819	0.748235	1	0.973008	0.809444
K04565	Cu/Zn superoxide dismutase [EC:1.15.1.1]	25411	25446.5	24354.8	25045.3	0.910974	0.873467	0.394838	1	0.973008	0.708578
K02045	sulfate transport system ATP-binding protein [EC:3.6.3.25]	25397	25463.8	24337.5	25049	0.987738	0.83803	0.418347	1	0.973008	0.708578
K03611	disulfide bond formation protein DsbB	25399.2	25446.5	24343.5	25050.7	0.950977	0.891994	0.395143	1	0.973008	0.708578
K02533	tRNA/rRNA methyltransferase [EC:2.1.1.-]	25408	25453.2	24261	25140	0.942949	0.868017	0.189963	1	0.973008	0.708578
K08483	phosphotransferase system, enzyme I, PtsI [EC:2.7.3.9]	25393	25445.2	24337.8	25067.7	0.967288	0.945308	0.371708	1	0.978529	0.708578
K08218	MFS transporter, PAT family, beta-lactamase induction signal transducer AmpG	25406.2	25442.5	24350.8	25035	0.914153	0.854648	0.408907	1	0.973008	0.708578
K03705	heat-inducible transcriptional repressor	25410.2	25471.2	24387.5	24941	0.994173	0.534069	0.704456	1	0.973008	0.779165
K03639	molybdenum cofactor biosynthesis protein;molybdenum cofactor biosynthesis protein A	25411.2	25463.2	24319.2	25041	0.9643	0.813866	0.37769	1	0.973008	0.708578
K01175	None	25379.2	25467.8	24336.2	25048	0.918032	0.821431	0.449023	1	0.973008	0.708578
K07146	UPF0176 protein	25398.5	25445.5	24356.8	25023.3	0.947998	0.810834	0.453634	1	0.973008	0.708578
K01129	dGTPase [EC:3.1.5.1]	25404	25461.2	24321.5	25041.7	0.98091	0.82014	0.387827	1	0.973008	0.708578
K06183	ribosomal small subunit pseudouridine synthase A [EC:5.4.99.12];16S rRNA pseudouridine516 synthase [EC:5.4.99.19]	25392.5	25445	24340.5	25052.7	0.967998	0.902233	0.396252	1	0.973008	0.708578
K01179	endoglucanase [EC:3.2.1.4]	25395.5	25433.8	24271.5	25143	0.92262	0.80612	0.193762	1	0.973008	0.708578
K03609	septum site-determining protein MinD	25396	25441.8	24335	25046.3	0.946314	0.893435	0.387453	1	0.973008	0.708578
K00297	methylenetetrahydrofolate reductase (NADPH) [EC:1.5.1.20]	25407	25475.5	24296.2	25035.7	0.984658	0.762613	0.37422	1	0.973008	0.708578
K02502	ATP phosphoribosyltransferase regulatory subunit	25404.8	25465.2	24382.2	24925.7	0.992286	0.510869	0.722738	1	0.973008	0.792694
K01095	phosphatidylglycerophosphatase A [EC:3.1.3.27]	25385.8	25455	24320.8	25045.7	0.980402	0.85394	0.403068	1	0.973008	0.708578
K02022	None	25392.8	25441.8	24278.5	25109	0.955307	0.925545	0.247853	1	0.973008	0.708578
K05813	sn-glycerol 3-phosphate transport system substrate-binding protein	25397.5	25460.2	24229.8	25142.7	0.997776	0.881391	0.182139	1	0.973008	0.708578
K02935	large subunit ribosomal protein L7/L12	25398.2	25457.8	24313.8	25031.7	0.988054	0.801601	0.394296	1	0.973008	0.708578
K03177	tRNA pseudouridine55 synthase [EC:5.4.99.25];tRNA pseudouridine synthase B [EC:5.4.99.12]	25398.2	25457.8	24313.8	25031.7	0.988054	0.801601	0.394296	1	0.973008	0.708578
K02455	general secretion pathway protein F	25395.8	25407.2	24297.8	25122.7	0.841445	0.789877	0.212076	1	0.973008	0.708578
K02114	F-type H+-transporting ATPase subunit epsilon [EC:3.6.3.14]	25398.2	25457.5	24314	25030	0.987186	0.797703	0.396756	1	0.973008	0.708578
K01790	dTDP-4-dehydrorhamnose 3,5-epimerase [EC:5.1.3.13]	25398	25457.5	24313.5	25029.7	0.988377	0.795696	0.397147	1	0.973008	0.708578
K02221	YggT family protein	25395	25432.5	24341.2	25028.7	0.919381	0.86648	0.411958	1	0.973008	0.708578
K00973	glucose-1-phosphate thymidylyltransferase [EC:2.7.7.24]	25399.8	25458.2	24309.2	25028	0.985207	0.788093	0.390754	1	0.973008	0.708578
K04517	prephenate dehydrogenase [EC:1.3.1.12]	25382	25464.8	24385.2	24941	0.937995	0.552891	0.74704	1	0.973008	0.808824
K02519	translation initiation factor IF-2	25397	25457.2	24312	25025	0.990403	0.784404	0.40287	1	0.973008	0.708578
K05815	sn-glycerol 3-phosphate transport system permease protein	25395.2	25457.8	24227.2	25138.3	0.997074	0.88664	0.183387	1	0.973008	0.708578
K05814	sn-glycerol 3-phosphate transport system permease protein	25395.2	25457.8	24227.2	25138.3	0.997074	0.88664	0.183387	1	0.973008	0.708578
K00528	ferredoxin--NADP+ reductase [EC:1.18.1.2]	25398.8	25460	24301.5	25031	0.993852	0.794006	0.380503	1	0.973008	0.708578
K03610	septum site-determining protein MinC	25386.2	25436.5	24328.5	25042.7	0.960801	0.898388	0.39138	1	0.973008	0.708578
K01520	dUTP pyrophosphatase [EC:3.6.1.23]	25397	25455.2	24310.5	25023.3	0.984059	0.785554	0.400342	1	0.973008	0.708578
K05788	integration host factor subunit beta	25396.5	25454.5	24310.2	25022.7	0.982876	0.786648	0.400684	1	0.973008	0.708578
K03642	rare lipoprotein A	25402	25438	24317.2	25019	0.912477	0.819781	0.37954	1	0.973008	0.708578
K00334	NADH-quinone oxidoreductase subunit E [EC:1.6.5.3];NADH dehydrogenase I subunit E [EC:1.6.5.3]	25394	25450.2	24304.8	25030	0.977316	0.818698	0.378909	1	0.973008	0.708578
K01159	crossover junction endodeoxyribonuclease RuvC [EC:3.1.22.4]	25390.2	25452.5	24307.2	25026	0.996843	0.80102	0.398519	1	0.973008	0.708578
K04066	primosomal protein N' (replication factor Y) (superfamily II helicase) [EC:3.6.1.-];primosomal protein N' (replication factor Y) (superfamily II helicase) [EC:3.6.4.-]	25388	25452.8	24307.5	25028	0.995162	0.806132	0.399723	1	0.973008	0.708578
K03601	exodeoxyribonuclease VII large subunit [EC:3.1.11.6]	25395.2	25454.2	24298.2	25027.7	0.986566	0.80214	0.379269	1	0.973008	0.708578
K03801	lipoyl(octanoyl) transferase [EC:2.3.1.181]	25395.8	25453.2	24306	25016.3	0.981761	0.771132	0.403382	1	0.973008	0.708578
K03820	apolipoprotein N-acyltransferase [EC:2.3.1.-]	25393	25452	24296.2	25031.7	0.986475	0.820062	0.371189	1	0.973008	0.708578
K04096	DNA processing protein	25395.2	25454	24297.2	25024	0.985693	0.790294	0.380134	1	0.973008	0.708578
K01918	pantoate--beta-alanine ligase [EC:6.3.2.1]	25392.8	25454.2	24297	25023.3	0.994574	0.7884	0.386093	1	0.973008	0.708578
K06916	None	25395.2	25449.8	24304.5	25010.7	0.972488	0.767983	0.407897	1	0.973008	0.708578
K02653	type IV pilus assembly protein PilC	25386	25443.2	24369.8	24943.7	0.984191	0.6152	0.66171	1	0.973008	0.744848
K03474	pyridoxine 5-phosphate synthase [EC:2.6.99.2]	25391.8	25452.2	24302	25014.3	0.991178	0.76794	0.403724	1	0.973008	0.708578
K00652	8-amino-7-oxononanoate synthase [EC:2.3.1.47]	25393.2	25453	24303	25008.3	0.989058	0.74872	0.413299	1	0.973008	0.708578
K01940	argininosuccinate synthase [EC:6.3.4.5]	25391.8	25452	24292.8	25020.7	0.990365	0.787129	0.381153	1	0.973008	0.708578
K07460	putative endonuclease	25391.2	25451.8	24291.8	25020.3	0.991291	0.786819	0.380962	1	0.973008	0.708578
K03980	virulence factor	25393.8	25447.8	24294.5	25017.3	0.970662	0.792347	0.382318	1	0.973008	0.708578
K03179	4-hydroxybenzoate octaprenyltransferase [EC:2.5.1.-]	25388.2	25445.5	24301	25016.7	0.980335	0.793358	0.393523	1	0.973008	0.708578
K02460	general secretion pathway protein K	25381.2	25420.5	24249.5	25126.3	0.926029	0.816033	0.188782	1	0.973008	0.708578
K00970	poly(A) polymerase [EC:2.7.7.19]	25389.8	25450	24293.2	25014.7	0.990495	0.777759	0.393179	1	0.973008	0.708578
K03072	preprotein translocase subunit SecD	25387.5	25447.5	24287.5	25019.3	0.989718	0.798298	0.378313	1	0.973008	0.708578
K03074	preprotein translocase subunit SecF	25388.2	25447	24286.8	25019	0.985749	0.798837	0.375951	1	0.973008	0.708578
K09760	DNA recombination protein RmuC	25388	25445	24293.8	25011.3	0.980135	0.781598	0.393406	1	0.973008	0.708578
K00931	glutamate 5-kinase [EC:2.7.2.11]	25387.8	25446.5	24289	25016	0.985592	0.789623	0.380575	1	0.973008	0.708578
K03282	large conductance mechanosensitive channel;large conductance mechanosensitive channel, MscL family	25389.5	25449	24287.2	25009.3	0.988194	0.763471	0.388878	1	0.973008	0.708578
K01595	phosphoenolpyruvate carboxylase [EC:4.1.1.31]	25394.2	25429.8	24300.5	25008	0.912811	0.814172	0.375194	1	0.973008	0.708578
K00033	6-phosphogluconate dehydrogenase [EC:1.1.1.44]	25358.2	25395.8	24352.2	25031	0.922778	0.978871	0.434695	1	0.993907	0.708578
K05837	rod shape determining protein RodA	25384.5	25445.8	24291.5	25009.7	0.993381	0.77368	0.397016	1	0.973008	0.708578
K02458	general secretion pathway protein I	25373.8	25417.2	24244.5	25124.3	0.939359	0.813149	0.190925	1	0.973008	0.708578
K02459	general secretion pathway protein J	25372.8	25416.8	24243.8	25123.7	0.940928	0.813594	0.191245	1	0.973008	0.708578
K01046	triacylglycerol lipase [EC:3.1.1.3]	25382.5	25398.8	24412.8	24909	0.859214	0.633762	0.736914	1	0.973008	0.801656
K02461	general secretion pathway protein L	25372.8	25416.5	24243.5	25123.3	0.940144	0.813835	0.191113	1	0.973008	0.708578
K00336	NADH-quinone oxidoreductase subunit G [EC:1.6.5.3];NADH dehydrogenase I subunit G [EC:1.6.5.3]	25388	25443.5	24291	25000.3	0.975103	0.754542	0.40208	1	0.973008	0.708578
K06980	None	25387.5	25442.5	24283.8	25007	0.973996	0.778256	0.384108	1	0.973008	0.708578
K06891	ATP-dependent Clp protease adaptor protein ClpS	25383.8	25443.8	24282.2	25011	0.989534	0.784066	0.381204	1	0.973008	0.708578
K03635	molybdenum cofactor biosynthesis protein E;molybdopterin synthase catalytic subunit [EC:2.-.-.-]	25387.5	25444.5	24274.8	25013.7	0.980157	0.790844	0.363536	1	0.973008	0.708578
K05807	putative lipoprotein	25382.5	25443.2	24285.5	25005.3	0.991746	0.769187	0.394587	1	0.973008	0.708578
K02523	octaprenyl-diphosphate synthase [EC:2.5.1.-];octaprenyl-diphosphate synthase [EC:2.5.1.90];octaprenyl diphosphate synthase [EC:2.5.1.-]	25382.5	25443	24285.5	25005.7	0.990934	0.77084	0.393673	1	0.973008	0.708578
K01079	phosphoserine phosphatase [EC:3.1.3.3]	25384.8	25443.5	24283.2	25004.7	0.985805	0.766321	0.389381	1	0.973008	0.708578
K01055	3-oxoadipate enol-lactonase [EC:3.1.1.24]	25373.8	25462.5	24261.8	25017	0.920973	0.75486	0.388062	1	0.973008	0.708578
K08300	ribonuclease E [EC:3.1.26.12]	25379.5	25439.8	24282.2	25012	0.990389	0.800268	0.382992	1	0.973008	0.708578
K09800	hypothetical protein	25380	25441.8	24281.2	25004.3	0.994943	0.771117	0.391483	1	0.973008	0.708578
K02452	general secretion pathway protein C	25365	25412	24236.2	25119.7	0.950336	0.81221	0.191958	1	0.973008	0.708578
K03089	RNA polymerase sigma-32 factor	25377.8	25456	24270	24999	0.954513	0.7208	0.410565	1	0.973008	0.708578
K04062	osmotically inducible lipoprotein OsmB	25375.5	25445.8	24264.2	25023.3	0.977307	0.818313	0.357185	1	0.973008	0.708578
K02462	general secretion pathway protein M	25368.2	25412.5	24232.8	25119	0.941852	0.815841	0.187392	1	0.973008	0.708578
K01251	adenosylhomocysteinase [EC:3.3.1.1]	25383.5	25441.5	24276	25001	0.983173	0.762267	0.383213	1	0.973008	0.708578
K02825	pyrimidine operon attenuation protein / uracil phosphoribosyltransferase [EC:2.4.2.9]	25371.2	25432.2	24356.8	24918.3	0.995793	0.577858	0.692684	1	0.973008	0.771039
K08296	phosphohistidine phosphatase [EC:3.1.3.-]	25382	25438.8	24272.5	25005	0.979253	0.781664	0.371598	1	0.973008	0.708578
K01669	deoxyribodipyrimidine photo-lyase [EC:4.1.99.3]	25377.2	25441.5	24273	25005.7	0.996893	0.774603	0.381392	1	0.973008	0.708578
K03771	peptidyl-prolyl cis-trans isomerase SurA [EC:5.2.1.8]	25380.8	25442.5	24271	25002	0.995002	0.762252	0.380279	1	0.973008	0.708578
K04762	ribosome-associated heat shock protein Hsp15	25377.5	25439.8	24275.8	25001.3	0.996711	0.768562	0.389818	1	0.973008	0.708578
K00242	succinate dehydrogenase hydrophobic membrane anchor protein [EC:1.3.99.1];succinate dehydrogenase hydrophobic membrane anchor protein;succinate dehydrogenase membrane anchor subunit	25379.5	25439.5	24276.5	24996.3	0.98961	0.757435	0.396605	1	0.973008	0.708578
K03558	membrane protein required for colicin V production	25376.2	25437.5	24277	25002.3	0.993369	0.777854	0.388397	1	0.973008	0.708578
K00982	glutamate-ammonia-ligase adenylyltransferase [EC:2.7.7.42]	25380	25438.5	24267	25006.3	0.984899	0.787569	0.366276	1	0.973008	0.708578
K03117	sec-independent protein translocase protein TatB	25380	25440	24268.2	25002.3	0.989654	0.772511	0.375877	1	0.973008	0.708578
K06861	lipopolysaccharide export system ATP-binding protein [EC:3.6.3.-]	25378.2	25439.2	24268.2	24998.7	0.992464	0.762157	0.380074	1	0.973008	0.708578
K11927	ATP-dependent RNA helicase RhlE [EC:3.6.1.-];ATP-dependent RNA helicase RhlE [EC:3.6.4.13]	25374.8	25437.2	24274.8	24996.3	0.997041	0.760364	0.394296	1	0.973008	0.708578
K02457	general secretion pathway protein H	25364	25408	24227.5	25107.3	0.941336	0.836186	0.194128	1	0.973008	0.708578
K04764	integration host factor subunit alpha	25374.2	25434.2	24267.2	25004.7	0.9892	0.795314	0.371111	1	0.973008	0.708578
K03770	peptidyl-prolyl cis-trans isomerase D [EC:5.2.1.8]	25376.8	25438.2	24266	24996.3	0.994076	0.758515	0.380852	1	0.973008	0.708578
K04761	LysR family transcriptional regulator, hydrogen peroxide-inducible genes activator	25376.8	25442	24265.5	24990.7	0.994159	0.732638	0.39402	1	0.973008	0.708578
K03168	DNA topoisomerase I [EC:5.99.1.2]	25354	25402.2	24328.2	24986.7	0.952933	0.828367	0.476702	1	0.973008	0.708578
K07735	putative transcriptional regulator	25376.8	25435	24267.5	24993.7	0.98373	0.76011	0.382195	1	0.973008	0.708578
K03147	thiamine biosynthesis protein ThiC	25379.2	25417.8	24268.8	25007.7	0.922254	0.847896	0.336741	1	0.973008	0.708578
K02652	type IV pilus assembly protein PilB	25367.8	25428	24333.2	24921.7	0.993113	0.600719	0.640028	1	0.973008	0.729615
K01989	putative ABC transport system substrate-binding protein	25366.8	25427.8	24345.2	24904.7	0.99583	0.558856	0.69647	1	0.973008	0.773923
K03562	biopolymer transport protein TolQ	25374.8	25431.5	24264.2	24996.3	0.979145	0.780321	0.374907	1	0.973008	0.708578
K03641	TolB protein	25373	25431.2	24263.2	24994.7	0.983852	0.776278	0.377937	1	0.973008	0.708578
K00684	leucyl/phenylalanyl-tRNA--protein transferase [EC:2.3.2.6]	25373	25433.8	24263	24991.7	0.991677	0.758406	0.382609	1	0.973008	0.708578
K02427	ribosomal RNA large subunit methyltransferase E [EC:2.1.1.-]	25372.5	25431	24262.8	24994.3	0.984557	0.775849	0.377763	1	0.973008	0.708578
K14441	ribosomal protein S12 methylthiotransferase [EC:2.-.-.-]	25372.2	25433	24261.2	24993	0.99168	0.764212	0.37815	1	0.973008	0.708578
K01512	acylphosphatase [EC:3.6.1.7]	25364.2	25438.5	24242.2	25021.3	0.965784	0.834202	0.338362	1	0.973008	0.708578
K03071	preprotein translocase subunit SecB	25372.5	25430.8	24262.5	24993.3	0.983773	0.773676	0.378456	1	0.973008	0.708578
K00228	coproporphyrinogen III oxidase [EC:1.3.3.3]	25370.5	25430	24269.5	24985.3	0.987795	0.751895	0.400511	1	0.973008	0.708578
K02463	general secretion pathway protein N	25356	25403.8	24220.5	25102.3	0.952917	0.838676	0.196044	1	0.973008	0.708578
K03636	molybdopterin synthase sulfur carrier subunit;molybdenum cofactor biosynthesis protein D	25373.2	25433.2	24256.2	24989	0.989396	0.754559	0.377421	1	0.973008	0.708578
K06179	23S rRNA pseudouridine955/2504/2580 synthase [EC:5.4.99.24];ribosomal large subunit pseudouridine synthase C [EC:5.4.99.12]	25372.5	25431.5	24260.2	24987	0.98627	0.754156	0.385455	1	0.973008	0.708578
K00990	[protein-PII] uridylyltransferase [EC:2.7.7.59]	25375.2	25432	24251.5	24992.3	0.979129	0.767563	0.362066	1	0.973008	0.708578
K11473	glycolate oxidase iron-sulfur subunit	25358.5	25439.5	24319.8	24912.7	0.945479	0.555234	0.67012	1	0.973008	0.75251
K03743	None	25368.8	25430	24260	24991.3	0.993491	0.769194	0.381761	1	0.973008	0.708578
K00453	tryptophan 2,3-dioxygenase [EC:1.13.11.11]	25354.5	25434.2	24334	24902.7	0.947077	0.531776	0.710907	1	0.973008	0.785916
K00957	sulfate adenylyltransferase subunit 2 [EC:2.7.7.4]	25380.2	25412.5	24267	24986.7	0.902795	0.803333	0.354824	1	0.973008	0.708578
K00832	aromatic-amino-acid transaminase [EC:2.6.1.57]	25372.5	25430.5	24253	24988.7	0.983534	0.763237	0.37336	1	0.973008	0.708578
K03814	monofunctional biosynthetic peptidoglycan transglycosylase [EC:2.4.1.-]	25370.8	25432.8	24256.8	24982.3	0.995716	0.735581	0.389182	1	0.973008	0.708578
K03767	peptidyl-prolyl cis-trans isomerase A (cyclophilin A) [EC:5.2.1.8]	25374.8	25412.5	24265.2	24992.3	0.920036	0.819173	0.35301	1	0.973008	0.708578
K07390	monothiol glutaredoxin	25371	25428.2	24258.8	24984	0.980735	0.755167	0.385458	1	0.973008	0.708578
K05527	BolA protein	25370.5	25428.2	24258.2	24983.3	0.9823	0.753282	0.386315	1	0.973008	0.708578
K09159	hypothetical protein	25371	25428	24258.2	24983	0.979931	0.753017	0.385711	1	0.973008	0.708578
K06132	putative cardiolipin synthase [EC:2.7.8.-]	25369.5	25424.8	24246.2	25004	0.976225	0.824524	0.343038	1	0.973008	0.708578
K08309	soluble lytic murein transglycosylase [EC:3.2.1.-]	25372	25429	24248.2	24991.3	0.979883	0.773177	0.359451	1	0.973008	0.708578
K02041	phosphonate transport system ATP-binding protein	25358	25405.2	24286.2	24990.7	0.952309	0.83999	0.410629	1	0.973008	0.708578
K04744	LPS-assembly protein	25371.2	25429.2	24247.2	24989	0.982976	0.766157	0.363014	1	0.973008	0.708578
K08972	putative membrane protein	25357.5	25418	24330	24911.7	0.994036	0.599947	0.653552	1	0.973008	0.738036
K02806	PTS system, nitrogen regulatory IIA component [EC:2.7.1.69]	25365.5	25428	24242.8	25002.7	0.996847	0.808122	0.345645	1	0.973008	0.708578
K00494	alkanal monooxygenase (FMN-linked) [EC:1.14.14.3]	25367	25410.2	24351.5	24879	0.940636	0.535692	0.725264	1	0.973008	0.792694
K09774	lipopolysaccharide export system protein LptA	25371.2	25428.2	24246	24988.7	0.979864	0.768162	0.360573	1	0.973008	0.708578
K12339	cysteine synthase B [EC:2.5.1.47]	25358.2	25402.5	24202.5	25097.3	0.942789	0.851203	0.184377	1	0.973008	0.708578
K03676	glutaredoxin 3	25367	25426.5	24256.5	24981.3	0.987817	0.75277	0.389686	1	0.973008	0.708578
K05540	tRNA-dihydrouridine synthase B [EC:1.-.-.-]	25367.2	25426.5	24255.2	24981	0.986959	0.751871	0.387958	1	0.973008	0.708578
K07444	putative N6-adenine-specific DNA methylase;putative N6-adenine-specific DNA methylase [EC:2.1.1.-]	25353.8	25421.2	24324.2	24911.7	0.984985	0.591488	0.65538	1	0.973008	0.738286
K02663	type IV pilus assembly protein PilN	25359.5	25419	24320.8	24905	0.990833	0.583166	0.64627	1	0.973008	0.732932
K00275	pyridoxamine 5'-phosphate oxidase [EC:1.4.3.5]	25367.5	25429.8	24247	24976.7	0.996604	0.728725	0.385099	1	0.973008	0.708578
K11719	lipopolysaccharide export system protein LptC	25367.5	25426.2	24244.2	24985	0.985333	0.763412	0.365739	1	0.973008	0.708578
K03694	ATP-dependent Clp protease ATP-binding subunit ClpA	25367	25426.2	24243.2	24985.7	0.986902	0.76546	0.364153	1	0.973008	0.708578
K07399	cytochrome c biogenesis protein	25357.8	25418.8	24319.8	24903.3	0.995515	0.580326	0.650802	1	0.973008	0.735088
K03568	TldD protein	25369	25428	24239	24982.7	0.986294	0.753184	0.363007	1	0.973008	0.708578
K03215	RNA methyltransferase, TrmA family [EC:2.1.1.-]	25369.2	25425.8	24240.8	24979.3	0.978464	0.749667	0.365769	1	0.973008	0.708578
K01920	glutathione synthase [EC:6.3.2.3]	25367	25425.2	24242	24976.7	0.983852	0.743831	0.374086	1	0.973008	0.708578
K01682	aconitate hydratase 2 [EC:4.2.1.3]	25350	25397.5	24198.2	25093	0.952505	0.849412	0.187287	1	0.973008	0.708578
K07712	two-component system, NtrC family, nitrogen regulation response regulator GlnG	25363.2	25424.2	24240.5	24982.3	0.992421	0.762034	0.367938	1	0.973008	0.708578
K01894	glutamyl-Q tRNA(Asp) synthetase [EC:6.1.1.-]	25365.8	25423.2	24239	24975.7	0.981514	0.746463	0.369934	1	0.973008	0.708578
K03592	PmbA protein	25366	25425	24234.8	24978	0.986197	0.748482	0.363379	1	0.973008	0.708578
K09861	hypothetical protein	25350.5	25409.2	24258	24988.3	0.987308	0.818342	0.38339	1	0.973008	0.708578
K09690	lipopolysaccharide transport system permease protein	25346.8	25386	24280.8	24993.7	0.928427	0.899946	0.386655	1	0.973008	0.708578
K06190	intracellular septation protein	25365.2	25423.2	24238.5	24974	0.983045	0.741837	0.372393	1	0.973008	0.708578
K02339	DNA polymerase III subunit chi [EC:2.7.7.7]	25364	25421.8	24238.5	24973.3	0.982325	0.744137	0.373245	1	0.973008	0.708578
K08234	glyoxylase I family protein	25343.2	25382	24285.5	24983	0.926667	0.881524	0.406958	1	0.973008	0.708578
K07708	two-component system, NtrC family, nitrogen regulation sensor histidine kinase GlnL [EC:2.7.13.3]	25361.5	25421	24236.2	24971.7	0.987788	0.742078	0.375142	1	0.973008	0.708578
K07000	None	25347.5	25394.5	24182.5	25089	0.951548	0.853957	0.180509	1	0.973008	0.708578
K03643	LPS-assembly lipoprotein	25358.5	25420.2	24233.5	24971.7	0.994762	0.744422	0.37501	1	0.973008	0.708578
K01935	dethiobiotin synthetase [EC:6.3.3.3]	25347.2	25396	24190.5	25075.3	0.954986	0.89556	0.195033	1	0.973008	0.708578
K01070	S-formylglutathione hydrolase [EC:3.1.2.12]	25356.8	25419	24231.2	24970	0.996459	0.742627	0.37461	1	0.973008	0.708578
K06195	ApaG protein	25359.5	25401	24239.8	24971.3	0.932423	0.79423	0.354422	1	0.973008	0.708578
K02536	UDP-3-O-[3-hydroxymyristoyl] glucosamine N-acyltransferase [EC:2.3.1.-]	25341	25416.8	24237.2	24976.3	0.961167	0.764864	0.394927	1	0.973008	0.708578
K09862	hypothetical protein	25356.8	25418.2	24223	24968.7	0.994121	0.742648	0.36592	1	0.973008	0.708578
K04752	nitrogen regulatory protein P-II 2	25360.8	25401.2	24233.5	24970.3	0.929763	0.791983	0.347336	1	0.973008	0.708578
K02527	3-deoxy-D-manno-octulosonic-acid transferase [EC:2.-.-.-]	25336.2	25436	24214.8	24981.3	0.889881	0.731495	0.394744	1	0.973008	0.708578
K00252	glutaryl-CoA dehydrogenase [EC:1.3.99.7]	25360.2	25426	24289.5	24859.3	0.991903	0.461462	0.682156	1	0.973008	0.761032
K04760	transcription elongation factor GreB	25359.2	25398.5	24234.8	24969.7	0.925425	0.796736	0.346783	1	0.973008	0.708578
K00874	2-dehydro-3-deoxygluconokinase [EC:2.7.1.45]	25341.2	25397.5	24180.5	25067	0.978108	0.924105	0.203986	1	0.973008	0.708578
K07336	PKHD-type hydroxylase [EC:1.14.11.-]	25359.8	25399	24232.2	24970	0.925916	0.797418	0.344605	1	0.973008	0.708578
K07053	None	25335	25418.5	24213.8	24999.7	0.938536	0.829227	0.348674	1	0.973008	0.708578
K09791	hypothetical protein	25342.5	25416.5	24222.5	24976.3	0.967234	0.769816	0.375668	1	0.973008	0.708578
K05816	sn-glycerol 3-phosphate transport system ATP-binding protein [EC:3.6.3.20]	25347.5	25427	24202.5	24980.3	0.95118	0.75621	0.351881	1	0.973008	0.708578
K03752	molybdopterin-guanine dinucleotide biosynthesis protein A	25351.8	25416.5	24212.2	24972.7	0.99624	0.758157	0.349715	1	0.973008	0.708578
K05838	putative thioredoxin	25352	25415.8	24212	24968.3	0.998973	0.748663	0.35507	1	0.973008	0.708578
K00281	glycine dehydrogenase [EC:1.4.4.2]	25339.5	25418	24221.8	24968	0.952836	0.742524	0.392945	1	0.973008	0.708578
K06142	outer membrane protein	25337.2	25406	24225.2	24979.3	0.981804	0.802824	0.365647	1	0.973008	0.708578
K03303	lactate transporter, LctP family	25343	25405.8	24284.2	24893	0.999688	0.588609	0.607783	1	0.973008	0.716828
K01008	selenide, water dikinase [EC:2.7.9.3]	25334	25391	24245	24974.7	0.98199	0.835467	0.390101	1	0.973008	0.708578
K00860	adenylylsulfate kinase [EC:2.7.1.25]	25331.5	25384.2	24250.5	24978.3	0.969554	0.863043	0.3832	1	0.973008	0.708578
K10806	acyl-CoA thioesterase YciA [EC:3.1.2.-]	25355.8	25395.8	24222.5	24967	0.928503	0.799036	0.338197	1	0.973008	0.708578
K07217	Mn-containing catalase	25323.2	25359	24282.2	24974.3	0.91825	0.922274	0.414302	1	0.973008	0.708578
K01619	deoxyribose-phosphate aldolase [EC:4.1.2.4]	25316.8	25368.8	24201.8	25070.3	0.967381	0.838502	0.223436	1	0.973008	0.708578
K01807	ribose 5-phosphate isomerase A [EC:5.3.1.6]	25334	25413.8	24207	24970.7	0.949889	0.763126	0.37226	1	0.973008	0.708578
K00677	UDP-N-acetylglucosamine acyltransferase [EC:2.3.1.129]	25333.8	25411.5	24208.8	24969.7	0.955838	0.765148	0.37165	1	0.973008	0.708578
K00748	lipid-A-disaccharide synthase [EC:2.4.1.182]	25333.8	25411.5	24208.8	24969.7	0.955838	0.765148	0.37165	1	0.973008	0.708578
K02535	UDP-3-O-[3-hydroxymyristoyl] N-acetylglucosamine deacetylase [EC:3.5.1.-]	25333.8	25411.2	24208.5	24969	0.956623	0.764038	0.371926	1	0.973008	0.708578
K03153	glycine oxidase [EC:1.4.3.19]	25341.8	25401.8	24278.8	24874.7	0.992228	0.555726	0.62593	1	0.973008	0.725426
K10543	D-xylose transport system substrate-binding protein	25323.2	25394.5	24230.2	24966.3	0.97473	0.802423	0.398588	1	0.973008	0.708578
K03975	membrane-associated protein	25336	25393.5	24217	24968	0.983664	0.808288	0.35758	1	0.973008	0.708578
K10680	N-ethylmaleimide reductase [EC:1.-.-.-]	25361	25402	24195.5	24948.7	0.9306	0.732333	0.327682	1	0.973008	0.708578
K07115	None	25346.8	25407	24198.8	24954.3	0.990484	0.736522	0.354146	1	0.973008	0.708578
K01658	anthranilate synthase component II [EC:4.1.3.27]	25343	25419	24258.5	24859.7	0.961674	0.478179	0.642441	1	0.973008	0.730578
K07018	None	25345	25415.2	24262.8	24854	0.979084	0.478797	0.651212	1	0.973008	0.735088
K00912	tetraacyldisaccharide 4'-kinase [EC:2.7.1.130]	25326.8	25407.5	24204.2	24965.7	0.946875	0.765919	0.376383	1	0.973008	0.708578
K03841	fructose-1,6-bisphosphatase I [EC:3.1.3.11]	25330.5	25409.5	24204.8	24957	0.951971	0.73666	0.385379	1	0.973008	0.708578
K02299	cytochrome o ubiquinol oxidase subunit III [EC:1.10.3.-]	25345.5	25384.2	24213.5	24958.7	0.925151	0.808247	0.337216	1	0.973008	0.708578
K02297	cytochrome o ubiquinol oxidase subunit II [EC:1.10.3.-]	25344.5	25384	24213	24958.3	0.927444	0.80802	0.337953	1	0.973008	0.708578
K02300	cytochrome o ubiquinol oxidase operon protein cyoD	25344.2	25384	24212.8	24958.3	0.928184	0.807991	0.337871	1	0.973008	0.708578
K02298	cytochrome o ubiquinol oxidase subunit I [EC:1.10.3.-]	25344	25384	24213	24958	0.92897	0.8071	0.339082	1	0.973008	0.708578
K02192	bacterioferritin-associated ferredoxin	25332.8	25388.5	24215	24960.3	0.977833	0.801962	0.362813	1	0.973008	0.708578
K09858	SEC-C motif domain protein	25327.2	25387.5	24210.5	24973	0.991857	0.839448	0.347244	1	0.973008	0.708578
K13288	oligoribonuclease [EC:3.1.-.-]	25330.2	25388.5	24200.5	24973	0.985942	0.838074	0.334368	1	0.973008	0.708578
K01414	oligopeptidase A [EC:3.4.24.70]	25330.5	25388.2	24213.2	24955.7	0.984032	0.78898	0.369026	1	0.973008	0.708578
K07323	putative toluene tolerance protein	25324.5	25405.2	24194	24965.7	0.947279	0.773505	0.363585	1	0.973008	0.708578
K14742	hypothetical protease [EC:3.4.-.-]	25328.2	25386.2	24199.8	24971	0.984766	0.837443	0.333102	1	0.973008	0.708578
K08301	ribonuclease G [EC:3.1.26.-]	25327.2	25388.8	24201	24966	0.995479	0.816636	0.345001	1	0.973008	0.708578
K01496	phosphoribosyl-AMP cyclohydrolase [EC:3.5.4.19]	25341.5	25414.2	24244.2	24850	0.971865	0.474397	0.629446	1	0.973008	0.726683
K03724	ATP-dependent helicase Lhr and Lhr-like helicase [EC:3.6.1.-];ATP-dependent helicase Lhr and Lhr-like helicase [EC:3.6.4.-]	25337.2	25377	24219.8	24932.3	0.928518	0.756206	0.38787	1	0.973008	0.708578
K08973	putative membrane protein	25336.5	25406.5	24258	24834.7	0.9799	0.453109	0.677058	1	0.973008	0.756788
K02237	competence protein ComEA	25330.2	25385	24190.2	24961	0.975319	0.81496	0.331679	1	0.973008	0.708578
K03578	ATP-dependent helicase HrpA [EC:3.6.1.-];ATP-dependent helicase HrpA [EC:3.6.4.13]	25327.5	25382.8	24191	24965.7	0.97674	0.833983	0.328356	1	0.973008	0.708578
K06894	None	25319.5	25400.5	24187.5	24954	0.94654	0.754722	0.371409	1	0.973008	0.708578
K05832	putative ABC transport system permease protein	25325.2	25389.2	24264.2	24858.7	0.996044	0.548769	0.636528	1	0.973008	0.729263
K00412	ubiquinol-cytochrome c reductase cytochrome b subunit;ubiquinol-cytochrome c reductase cytochrome b subunit [EC:1.10.2.2]	25340	25406.2	24247.8	24836.3	0.991206	0.460671	0.648166	1	0.973008	0.733446
K02558	UDP-N-acetylmuramate: L-alanyl-gamma-D-glutamyl-meso-diaminopimelate ligase [EC:6.3.2.-]	25324	25383.2	24194	24959.7	0.988571	0.814994	0.34229	1	0.973008	0.708578
K05833	putative ABC transport system ATP-binding protein	25324.8	25389	24262.8	24858	0.995279	0.547665	0.635395	1	0.973008	0.729263
K07050	None	25327.2	25389.8	24256.5	24862	0.999382	0.556103	0.613309	1	0.973008	0.718259
K14058	tRNA 2-thiocytidine biosynthesis protein TtcA	25319.8	25398.8	24181	24956	0.95288	0.766231	0.358808	1	0.973008	0.708578
K03616	electron transport complex protein RnfB	25324.8	25380.5	24196	24953	0.977935	0.80513	0.349382	1	0.973008	0.708578
K09801	hypothetical protein	25324.5	25380.2	24195.2	24952.7	0.977935	0.804921	0.348883	1	0.973008	0.708578
K02047	sulfate transport system permease protein	25321.2	25398.5	24180.8	24950.3	0.958058	0.752085	0.36374	1	0.973008	0.708578
K02046	sulfate transport system permease protein	25321.2	25398.5	24180.8	24950.3	0.958058	0.752085	0.36374	1	0.973008	0.708578
K07091	lipopolysaccharide export system permease protein	25322.8	25398	24181.2	24947.3	0.964161	0.745306	0.365674	1	0.973008	0.708578
K01950	NAD+ synthase (glutamine-hydrolysing) [EC:6.3.5.1]	25323.2	25394.5	24252.2	24856	0.974764	0.532609	0.635364	1	0.973008	0.729263
K08307	membrane-bound lytic murein transglycosylase D [EC:3.2.1.-]	25322	25383	24187	24959.7	0.993933	0.816102	0.336428	1	0.973008	0.708578
K01523	phosphoribosyl-ATP pyrophosphohydrolase [EC:3.6.1.31]	25338	25408.2	24238	24835.7	0.979257	0.456581	0.639249	1	0.973008	0.729352
K03269	UDP-2,3-diacylglucosamine hydrolase [EC:3.6.1.-]	25316.5	25382	24193	24958	0.992335	0.813806	0.35188	1	0.973008	0.708578
K04082	molecular chaperone HscB	25323.2	25379	24190.5	24951.7	0.978169	0.807018	0.346949	1	0.973008	0.708578
K01969	3-methylcrotonyl-CoA carboxylase beta subunit [EC:6.4.1.4]	25335.5	25404.2	24236	24837.3	0.983797	0.468788	0.630598	1	0.973008	0.727222
K05539	tRNA-dihydrouridine synthase A [EC:1.-.-.-]	25319.5	25396.2	24177.5	24945.7	0.959543	0.745269	0.364709	1	0.973008	0.708578
K03634	outer membrane lipoprotein carrier protein	25321.2	25381.2	24181	24957.7	0.990914	0.816736	0.331916	1	0.973008	0.708578
K04044	molecular chaperone HscA	25321.8	25377.5	24190.2	24949.7	0.978103	0.805639	0.349103	1	0.973008	0.708578
K00413	ubiquinol-cytochrome c reductase cytochrome c1 subunit [EC:1.10.2.2];ubiquinol-cytochrome c reductase cytochrome c1 subunit	25332.5	25402.8	24242.8	24831.3	0.979363	0.458339	0.655945	1	0.973008	0.738974
K06048	carboxylate-amine ligase [EC:6.3.-.-]	25324.8	25378	24181.2	24953.7	0.970873	0.814739	0.329651	1	0.973008	0.708578
K07734	transcriptional regulator	25334.8	25361	24278.2	24833.3	0.891662	0.551186	0.640547	1	0.973008	0.729878
K13894	microcin C transport system permease protein	25316.2	25396.8	24174.2	24949	0.948419	0.752617	0.361223	1	0.973008	0.708578
K03273	D-glycero-D-manno-heptose 1,7-bisphosphate phosphatase [EC:3.1.3.-]	25322.8	25380.2	24177.2	24958	0.983382	0.821121	0.324947	1	0.973008	0.708578
K06189	magnesium and cobalt transporter	25317.5	25396.5	24176.2	24944.7	0.952928	0.74247	0.368004	1	0.973008	0.708578
K08305	membrane-bound lytic murein transglycosylase B [EC:3.2.1.-]	25316.5	25396	24172	24952.3	0.951792	0.764965	0.354092	1	0.973008	0.708578
K05589	cell division protein FtsB	25320.8	25380	24178.5	24957	0.988665	0.818541	0.329008	1	0.973008	0.708578
K01556	kynureninase [EC:3.7.1.3]	25305.8	25392	24269.2	24837.3	0.92996	0.490524	0.727801	1	0.973008	0.794601
K01779	aspartate racemase [EC:5.1.1.13]	25316.5	25339	24229.5	24946	0.877324	0.897273	0.358971	1	0.973008	0.708578
K01458	N-formylglutamate deformylase [EC:3.5.1.68]	25341	25388.2	24232.2	24841.7	0.95496	0.522395	0.585005	1	0.973008	0.709418
K01434	penicillin amidase [EC:3.5.1.11]	25311	25379.8	24266.8	24847	0.982584	0.545387	0.674544	1	0.973008	0.756782
K09158	hypothetical protein	25317.2	25378	24186.5	24944.3	0.993146	0.787859	0.355211	1	0.973008	0.708578
K13893	microcin C transport system substrate-binding protein	25315.5	25394.5	24166	24946.3	0.953305	0.752616	0.353174	1	0.973008	0.708578
K01724	4a-hydroxytetrahydrobiopterin dehydratase [EC:4.2.1.96]	25335.2	25384.8	24241.8	24830.7	0.959607	0.490607	0.61677	1	0.973008	0.720557
K07019	None	25316.5	25375.8	24175.2	24953.7	0.988699	0.821505	0.330204	1	0.973008	0.708578
K02444	DeoR family transcriptional regulator, glycerol-3-phosphate regulon repressor	25315.8	25392	24167.8	24942	0.961379	0.748466	0.35831	1	0.973008	0.708578
K03656	ATP-dependent DNA helicase Rep [EC:3.6.1.-];ATP-dependent DNA helicase Rep [EC:3.6.4.12]	25321.5	25376.5	24175.8	24943.7	0.975847	0.791794	0.33655	1	0.973008	0.708578
K00956	sulfate adenylyltransferase subunit 1 [EC:2.7.7.4]	25314.8	25374	24182.2	24944.3	0.98865	0.799293	0.348697	1	0.973008	0.708578
K03608	cell division topological specificity factor	25319.5	25375	24176.2	24944.3	0.977355	0.798275	0.3379	1	0.973008	0.708578
K02018	molybdate transport system permease protein	25324.5	25371.8	24186.2	24927	0.951475	0.757458	0.361442	1	0.973008	0.708578
K02169	biotin synthesis protein BioC;malonyl-CoA O-methyltransferase [EC:2.1.1.197]	25316	25374.8	24175.5	24947	0.987176	0.806533	0.338241	1	0.973008	0.708578
K00261	glutamate dehydrogenase (NAD(P)+) [EC:1.4.1.3]	25309.5	25390.8	24172.8	24937.7	0.945846	0.737892	0.374961	1	0.973008	0.708578
K06145	LacI family transcriptional regulator, gluconate utilization system Gnt-I transcriptional repressor	25323.2	25355.5	24124.2	25026.7	0.90872	0.923121	0.180701	1	0.973008	0.708578
K07232	cation transport protein ChaC	25313.2	25390.2	24165.8	24938.3	0.959171	0.743588	0.361539	1	0.973008	0.708578
K02498	HemY protein	25311	25391.2	24164.5	24940.3	0.949716	0.746774	0.362246	1	0.973008	0.708578
K09933	hypothetical protein	25311.8	25372.8	24175.8	24948.3	0.993839	0.814235	0.338368	1	0.973008	0.708578
K07646	two-component system, OmpR family, sensor histidine kinase KdpD [EC:2.7.13.3]	25318	25378.5	24175.8	24931.7	0.990923	0.750638	0.355601	1	0.973008	0.708578
K13895	microcin C transport system permease protein	25309.5	25391	24162.8	24943	0.945785	0.752857	0.35666	1	0.973008	0.708578
K09921	hypothetical protein	25310.8	25390.5	24164	24939.7	0.951065	0.746584	0.36114	1	0.973008	0.708578
K07102	None	25328.2	25399.5	24224.2	24824	0.976528	0.451264	0.637407	1	0.973008	0.729263
K13896	microcin C transport system ATP-binding protein	25311.5	25390.5	24164	24935.3	0.953198	0.734547	0.3657	1	0.973008	0.708578
K09989	hypothetical protein	25324.2	25398	24222.2	24830	0.96913	0.467401	0.627857	1	0.973008	0.726683
K01525	bis(5'-nucleosyl)-tetraphosphatase (symmetrical) [EC:3.6.1.41]	25315.2	25373	24172	24942	0.984159	0.797327	0.338519	1	0.973008	0.708578
K07320	putative adenine-specific DNA-methyltransferase [EC:2.1.1.72]	25315	25373.2	24172	24941.3	0.98567	0.79484	0.340065	1	0.973008	0.708578
K09889	ribosome-associated protein;hypothetical protein	25315.2	25373.2	24171.8	24941.3	0.984879	0.7949	0.339419	1	0.973008	0.708578
K06923	None	25328.2	25398.8	24222.5	24822.3	0.978784	0.4496	0.63589	1	0.973008	0.729263
K06186	small protein A	25315	25373	24171.5	24941.3	0.984921	0.795603	0.339236	1	0.973008	0.708578
K03600	stringent starvation protein B	25314.8	25373	24171.8	24941.3	0.98568	0.795562	0.339811	1	0.973008	0.708578
K03806	AmpD protein	25315	25372.8	24171.5	24941.3	0.984142	0.796161	0.338657	1	0.973008	0.708578
K03599	stringent starvation protein A;RNA polymerase-associated protein	25315	25372.8	24171.5	24941.3	0.984153	0.796285	0.338895	1	0.973008	0.708578
K10763	DnaA-homolog protein	25315	25372.8	24171.5	24941.3	0.984153	0.796285	0.338895	1	0.973008	0.708578
K00101	L-lactate dehydrogenase (cytochrome) [EC:1.1.2.3]	25325.5	25362.8	24189.2	24916.7	0.921123	0.753024	0.364639	1	0.973008	0.708578
K02494	outer membrane lipoprotein LolB	25314.5	25372.8	24171	24941	0.985656	0.79545	0.339429	1	0.973008	0.708578
K07157	None	25328.2	25397.2	24221	24823	0.983222	0.455621	0.629905	1	0.973008	0.727222
K03557	Fis family transcriptional regulator, factor for inversion stimulation protein	25314.5	25372.8	24171	24940.7	0.985682	0.794465	0.339887	1	0.973008	0.708578
K02017	molybdate transport system ATP-binding protein [EC:3.6.3.29]	25322	25369.8	24180.2	24922	0.953179	0.749879	0.361796	1	0.973008	0.708578
K01968	3-methylcrotonyl-CoA carboxylase alpha subunit [EC:6.4.1.4]	25326.5	25397.2	24223.2	24821.7	0.977954	0.451083	0.639001	1	0.973008	0.729352
K00685	arginine-tRNA-protein transferase [EC:2.3.2.8]	25325.8	25397	24222.2	24822.3	0.976492	0.453361	0.636917	1	0.973008	0.729263
K14287	methionine aminotransferase [EC:2.6.1.-]	25310.2	25370.5	24174.8	24937.7	0.991553	0.791405	0.349867	1	0.973008	0.708578
K03586	cell division protein FtsL	25311.8	25371.2	24169.8	24940.3	0.989492	0.797809	0.340716	1	0.973008	0.708578
K14682	amino-acid N-acetyltransferase [EC:2.3.1.1]	25311.8	25371.2	24169.2	24940.7	0.98948	0.798655	0.339472	1	0.973008	0.708578
K03690	hypothetical protein	25311.8	25371	24169.8	24940	0.988725	0.797612	0.340795	1	0.973008	0.708578
K06879	7-cyano-7-deazaguanine reductase [EC:1.7.1.13]	25312	25371	24170.2	24939	0.987974	0.794848	0.342488	1	0.973008	0.708578
K03560	biopolymer transport protein TolR	25311.8	25370.8	24169.8	24939	0.987958	0.795658	0.341716	1	0.973008	0.708578
K13652	AraC family transcriptional regulator	25295.2	25358.2	24188.2	24951.7	0.999669	0.862362	0.353389	1	0.973008	0.708578
K02204	homoserine kinase type II [EC:2.7.1.39]	25329.8	25379.2	24223.5	24830.7	0.959789	0.508113	0.586255	1	0.973008	0.709418
K10004	glutamate/aspartate transport system ATP-binding protein [EC:3.6.3.-]	25310.8	25370.5	24168.2	24938.3	0.990207	0.794535	0.341608	1	0.973008	0.708578
K10002	glutamate/aspartate transport system permease protein	25310.8	25370.5	24168	24938.3	0.990209	0.794581	0.341354	1	0.973008	0.708578
K10003	glutamate/aspartate transport system permease protein	25310.8	25370.5	24168	24938.3	0.990209	0.794581	0.341354	1	0.973008	0.708578
K06140	regulator of nucleoside diphosphate kinase	25310.2	25366.5	24176	24933.3	0.978975	0.788348	0.34853	1	0.973008	0.708578
K03774	FKBP-type peptidyl-prolyl cis-trans isomerase SlpA [EC:5.2.1.8]	25311	25370.2	24167.8	24938	0.988711	0.794377	0.34091	1	0.973008	0.708578
K06202	CyaY protein	25314.2	25370.5	24162.2	24939.3	0.979627	0.797858	0.32939	1	0.973008	0.708578
K01246	DNA-3-methyladenine glycosylase I [EC:3.2.2.20]	25298.8	25364.5	24184	24934	0.992234	0.796114	0.378659	1	0.973008	0.708578
K01147	exoribonuclease II [EC:3.1.13.1]	25309.2	25370.2	24155.5	24945.3	0.993768	0.81484	0.320391	1	0.973008	0.708578
K07667	two-component system, OmpR family, KDP operon response regulator KdpE	25331	25369.8	24154.8	24915	0.925216	0.731664	0.323252	1	0.973008	0.708578
K03646	colicin import membrane protein	25309	25368.5	24161.2	24936.7	0.989389	0.796284	0.33582	1	0.973008	0.708578
K00700	1,4-alpha-glucan branching enzyme [EC:2.4.1.18]	25299.8	25350.2	24194.5	24928	0.96213	0.816351	0.377717	1	0.973008	0.708578
K00833	adenosylmethionine-8-amino-7-oxononanoate aminotransferase [EC:2.6.1.62]	25309	25373	24172.2	24914.7	0.998274	0.718521	0.377683	1	0.973008	0.708578
K05591	ATP-independent RNA helicase DbpA [EC:3.6.4.13];ATP-independent RNA helicase DbpA	25308.5	25368.2	24161	24936.3	0.990167	0.795934	0.336267	1	0.973008	0.708578
K09456	putative acyl-CoA dehydrogenase	25309.2	25366	24161.8	24932.7	0.981298	0.791811	0.337809	1	0.973008	0.708578
K09919	hypothetical protein	25320.2	25392	24211.5	24815.7	0.975202	0.451648	0.630852	1	0.973008	0.727222
K03098	outer membrane lipoprotein Blc	25296	25350.5	24124.2	25019.7	0.973943	0.928765	0.204276	1	0.973008	0.708578
K02258	cytochrome c oxidase assembly protein subunit 11;cytochrome c oxidase subunit XI assembly protein	25322.5	25372.8	24224.5	24819.7	0.96216	0.499378	0.609092	1	0.973008	0.717116
K05805	CreA protein	25308	25366.5	24158.5	24934	0.986455	0.794439	0.334709	1	0.973008	0.708578
K03831	molybdopterin biosynthesis protein Mog;molybdopterin adenylyltransferase	25302	25383.5	24149	24931	0.94625	0.74338	0.356962	1	0.973008	0.708578
K15034	ribosome-associated protein	25311.2	25357.5	24173.8	24916.7	0.948417	0.767988	0.358733	1	0.973008	0.708578
K07168	CBS domain-containing membrane protein	25317	25379	24138.2	24923	0.995321	0.732358	0.324486	1	0.973008	0.708578
K08310	dATP pyrophosphohydrolase [EC:3.6.1.-]	25304.5	25365.8	24150	24934	0.994503	0.796728	0.327929	1	0.973008	0.708578
K07220	hypothetical protein	25319	25371.2	24205.8	24831	0.968357	0.529523	0.561839	1	0.973008	0.708578
K03749	DedD protein	25301.5	25363.5	24154.2	24932.3	0.996836	0.79892	0.337278	1	0.973008	0.708578
K09691	lipopolysaccharide transport system ATP-binding protein	25292.5	25331.5	24197.2	24927	0.929501	0.865471	0.371581	1	0.973008	0.708578
K02686	primosomal replication protein N	25303.8	25363.2	24148.2	24930.7	0.989315	0.794844	0.328411	1	0.973008	0.708578
K09788	hypothetical protein	25310.5	25326.5	24112.2	25016.7	0.862666	0.873358	0.167032	1	0.973008	0.708578
K07122	None	25301.2	25362.2	24148	24930.3	0.99384	0.796738	0.330739	1	0.973008	0.708578
K09973	hypothetical protein	25312	25364.5	24154.5	24903	0.96574	0.711051	0.352632	1	0.973008	0.708578
K05501	TetR/AcrR family transcriptional regulator	25300.5	25361.2	24146	24928.3	0.993076	0.794258	0.330563	1	0.973008	0.708578
K13890	glutathione transport system permease protein	25285.8	25346	24170	24931.3	0.992041	0.840894	0.354435	1	0.973008	0.708578
K13889	glutathione transport system substrate-binding protein	25286	25345.5	24168.2	24930.7	0.989791	0.840399	0.35193	1	0.973008	0.708578
K07101	None	25301.2	25369.5	24209.5	24823.3	0.98419	0.518885	0.61168	1	0.973008	0.717974
K07124	None	25300	25325	24178.5	24919.7	0.88802	0.864461	0.338339	1	0.973008	0.708578
K13482	xanthine dehydrogenase large subunit [EC:1.17.1.4]	25296.5	25382.5	24190.8	24808.7	0.934024	0.466951	0.636883	1	0.973008	0.729263
K13481	xanthine dehydrogenase small subunit [EC:1.17.1.4]	25296.2	25382.5	24190.8	24808	0.933326	0.465734	0.638627	1	0.973008	0.729352
K01241	AMP nucleosidase [EC:3.2.2.4]	25296.2	25351.2	24151	24896.3	0.975149	0.733684	0.370527	1	0.973008	0.708578
K01546	K+-transporting ATPase ATPase A chain [EC:3.6.3.12]	25282.8	25362.8	24145.8	24905.3	0.950329	0.727812	0.385925	1	0.973008	0.708578
K09786	hypothetical protein	25275.5	25317	24182	24916.3	0.937501	0.878257	0.371927	1	0.973008	0.708578
K07180	serine protein kinase	25275.5	25317	24182	24916.3	0.937501	0.878257	0.371927	1	0.973008	0.708578
K02001	glycine betaine/proline transport system permease protein	25268.2	25383	24128	24903.3	0.854439	0.681825	0.424564	1	0.973008	0.708578
K09937	hypothetical protein	25282	25368.5	24115.8	24920	0.932978	0.756756	0.339725	1	0.973008	0.708578
K03735	ethanolamine ammonia-lyase large subunit [EC:4.3.1.7]	25279	25330.5	24085.5	25013	0.96615	0.89546	0.181328	1	0.973008	0.708578
K03449	MFS transporter, CP family, cyanate transporter	25271	25301.2	24053	25105.3	0.910082	0.612054	0.107114	1	0.973008	0.708578
K01032	3-oxoadipate CoA-transferase, beta subunit [EC:2.8.3.6]	25290.2	25351	24126.2	24912.3	0.99297	0.779613	0.327908	1	0.973008	0.708578
K01031	3-oxoadipate CoA-transferase, alpha subunit [EC:2.8.3.6]	25290.2	25351	24126.2	24912	0.99297	0.778736	0.328337	1	0.973008	0.708578
K09008	hypothetical protein	25288.8	25378.8	24182.2	24802.3	0.922943	0.461264	0.639963	1	0.973008	0.729615
K03736	ethanolamine ammonia-lyase small subunit [EC:4.3.1.7]	25277.2	25329.8	24084	25013	0.969043	0.893443	0.180741	1	0.973008	0.708578
K00119	None	25299.8	25374.8	24176	24800	0.966449	0.462438	0.604002	1	0.973008	0.714332
K01548	K+-transporting ATPase ATPase C chain [EC:3.6.3.12]	25279.8	25359.2	24135.5	24901	0.952164	0.726889	0.378704	1	0.973008	0.708578
K01547	K+-transporting ATPase ATPase B chain [EC:3.6.3.12]	25279.2	25359	24135.2	24901.3	0.951423	0.728411	0.378183	1	0.973008	0.708578
K07175	PhoH-like ATPase	25290.8	25363.8	24180.8	24816.7	0.970788	0.524606	0.584957	1	0.973008	0.709418
K01690	phosphogluconate dehydratase [EC:4.2.1.12]	25295.5	25344.8	24139.5	24888.3	0.957991	0.730549	0.35895	1	0.973008	0.708578
K07032	None	25287	25339.5	24226	24790.3	0.96912	0.507113	0.673153	1	0.973008	0.755432
K01916	NAD+ synthase [EC:6.3.1.5]	25281	25332	24157.2	24893.7	0.963379	0.775377	0.376098	1	0.973008	0.708578
K03598	sigma-E factor negative regulatory protein RseB	25287.5	25349.2	24118.2	24911	0.995762	0.781317	0.321383	1	0.973008	0.708578
K03597	sigma-E factor negative regulatory protein RseA	25287	25349.8	24118.2	24910.7	0.998732	0.779048	0.323011	1	0.973008	0.708578
K03297	small multidrug resistance protein, SMR family	25272.2	25343.8	24145	24901.3	0.975733	0.768384	0.38265	1	0.973008	0.708578
K06020	sulfate-transporting ATPase [EC:3.6.3.25]	25292	25359.8	24178.2	24805.7	0.98587	0.509812	0.59041	1	0.973008	0.709428
K00380	sulfite reductase (NADPH) flavoprotein alpha-component [EC:1.8.1.2]	25276.2	25344.5	24144.2	24891.3	0.985161	0.739066	0.38935	1	0.973008	0.708578
K00924	None	25282.8	25377.8	24172	24801	0.908412	0.461159	0.6329	1	0.973008	0.729084
K00383	glutathione reductase (NADPH) [EC:1.8.1.7]	25282.2	25352.8	24123.2	24895	0.979371	0.726424	0.354741	1	0.973008	0.708578
K02438	glycogen operon protein GlgX [EC:3.2.1.-]	25281.2	25320.5	24077.8	24993	0.930641	0.925488	0.183636	1	0.973008	0.708578
K02019	molybdate transport system regulatory protein	25292	25339.5	24114	24898.7	0.953474	0.774946	0.317739	1	0.973008	0.708578
K01596	phosphoenolpyruvate carboxykinase (GTP) [EC:4.1.1.32]	25287.2	25355.5	24171	24806	0.984398	0.520068	0.578936	1	0.973008	0.709418
K06013	STE24 endopeptidase [EC:3.4.24.84]	25297.2	25354.8	24164.2	24799.7	0.984021	0.504717	0.557273	1	0.973008	0.708578
K06181	ribosomal large subunit pseudouridine synthase E [EC:5.4.99.12];23S rRNA pseudouridine2457 synthase [EC:5.4.99.20]	25291.8	25324.8	24135.8	24883	0.910605	0.766753	0.339239	1	0.973008	0.708578
K14267	N-succinyldiaminopimelate aminotransferase [EC:2.6.1.17]	25289.2	25355	24171.2	24798	0.991729	0.503394	0.58788	1	0.973008	0.709418
K02666	type IV pilus assembly protein PilQ	25281.2	25354.5	24165.5	24811.7	0.970593	0.535523	0.569069	1	0.973008	0.708578
K02000	glycine betaine/proline transport system ATP-binding protein [EC:3.6.3.32]	25262.2	25372.2	24106.8	24884.3	0.868808	0.663214	0.415473	1	0.973008	0.708578
K04046	hypothetical chaperone protein	25267.8	25348.8	24118.8	24889.3	0.948203	0.725137	0.375188	1	0.973008	0.708578
K07011	None	25276	25346.8	24100.2	24895.7	0.978468	0.743911	0.327456	1	0.973008	0.708578
K07461	putative endonuclease	25285.2	25308	24152	24857.3	0.875602	0.734163	0.371641	1	0.973008	0.708578
K00500	phenylalanine-4-hydroxylase [EC:1.14.16.1]	25291.5	25349	24158.5	24785	0.983443	0.481786	0.569131	1	0.973008	0.708578
K13766	methylglutaconyl-CoA hydratase [EC:4.2.1.18]	25277	25351	24160.5	24791	0.968247	0.498381	0.596062	1	0.973008	0.709738
K06133	4'-phosphopantetheinyl transferase [EC:2.7.8.-]	25268	25318.8	24123.2	24894	0.965033	0.816647	0.342761	1	0.973008	0.708578
K11472	glycolate oxidase FAD binding subunit	25272.8	25364.5	24147.2	24787	0.91958	0.467332	0.611209	1	0.973008	0.717974
K00507	stearoyl-CoA desaturase (delta-9 desaturase) [EC:1.14.19.1]	25278.2	25347.5	24155	24791	0.981966	0.507088	0.57927	1	0.973008	0.709418
K01501	nitrilase [EC:3.5.5.1]	25277	25347.2	24156.8	24789.7	0.979124	0.504583	0.58594	1	0.973008	0.709418
K00492	None	25279.8	25356.2	24154	24777.3	0.962382	0.463934	0.614658	1	0.973008	0.719269
K03518	carbon-monoxide dehydrogenase small subunit [EC:1.2.99.2]	25269.8	25325.2	24112.2	24883	0.977896	0.768459	0.341889	1	0.973008	0.708578
K03189	urease accessory protein	25276.2	25340.5	24093	24875	0.997665	0.710396	0.338997	1	0.973008	0.708578
K03188	urease accessory protein	25276.2	25340.5	24093	24875	0.997665	0.710396	0.338997	1	0.973008	0.708578
K01428	urease alpha subunit [EC:3.5.1.5];urease subunit alpha [EC:3.5.1.5]	25275.8	25340.5	24093	24874.7	0.996213	0.70956	0.340071	1	0.973008	0.708578
K03387	alkyl hydroperoxide reductase subunit F [EC:1.6.4.-]	25283	25314.2	24108.5	24878.3	0.906973	0.785984	0.314745	1	0.973008	0.708578
K01430	urease gamma subunit [EC:3.5.1.5];urease subunit gamma [EC:3.5.1.5]	25276.2	25339.5	24092.5	24874.3	0.999384	0.711329	0.338111	1	0.973008	0.708578
K01429	urease subunit beta [EC:3.5.1.5];urease beta subunit [EC:3.5.1.5]	25276	25339.2	24091.8	24874.3	0.999352	0.712043	0.33721	1	0.973008	0.708578
K03190	urease accessory protein	25274.5	25339.2	24092.5	24873.3	0.99626	0.709387	0.341157	1	0.973008	0.708578
K02612	phenylacetic acid degradation protein	25256.5	25300.8	24140	24883.7	0.946152	0.835201	0.366997	1	0.973008	0.708578
K02611	phenylacetic acid degradation protein	25256.5	25300.8	24140	24883.7	0.946152	0.835201	0.366997	1	0.973008	0.708578
K02609	phenylacetic acid degradation protein	25256.5	25300.8	24140	24883.7	0.946152	0.835201	0.366997	1	0.973008	0.708578
K02610	phenylacetic acid degradation protein	25256.2	25300.8	24140	24883.3	0.946864	0.834302	0.367744	1	0.973008	0.708578
K00523	CDP-4-dehydro-6-deoxyglucose reductase [EC:1.17.1.1]	25273.2	25344.2	24147.8	24786.7	0.977124	0.505951	0.577814	1	0.973008	0.709418
K03187	urease accessory protein	25272.8	25338	24089.5	24872	0.994805	0.70947	0.340005	1	0.973008	0.708578
K14162	error-prone DNA polymerase [EC:2.7.7.7]	25280.5	25335.8	24160	24770	0.977068	0.484092	0.599919	1	0.973008	0.710931
K01659	2-methylcitrate synthase [EC:2.3.3.5]	25267.5	25344	24150.5	24785.3	0.961289	0.502949	0.593981	1	0.973008	0.709738
K03271	phosphoheptose isomerase [EC:5.-.-.-]	25268.2	25312.8	24098	24885	0.946863	0.809933	0.317058	1	0.973008	0.708578
K00856	adenosine kinase [EC:2.7.1.20]	25269.5	25341	24140	24781	0.975816	0.502033	0.575666	1	0.973008	0.709418
K02480	two-component system, NarL family, sensor kinase [EC:2.7.13.3]	25256	25326.5	24162.8	24786.7	0.977778	0.538452	0.600104	1	0.973008	0.710931
K03795	sirohydrochlorin cobaltochelatase [EC:4.99.1.3]	25269.2	25340.8	24136	24783	0.975981	0.508252	0.566351	1	0.973008	0.708578
K07140	None	25262.8	25325.2	24090.2	24869.3	0.99777	0.739791	0.349614	1	0.973008	0.708578
K01797	None	25250	25331.2	24091.8	24872.3	0.94834	0.72863	0.365073	1	0.973008	0.708578
K01087	trehalose-phosphatase [EC:3.1.3.12]	25272.8	25308.2	24095.5	24864.7	0.919602	0.766301	0.322387	1	0.973008	0.708578
K07010	putative glutamine amidotransferase	25265.2	25336.2	24149	24763.7	0.977607	0.479348	0.623505	1	0.973008	0.724436
K01753	D-serine dehydratase [EC:4.3.1.18]	25251.8	25294.8	24036	24977	0.942791	0.900052	0.172092	1	0.973008	0.708578
K09941	hypothetical protein	25262.5	25336.8	24131.8	24778	0.968182	0.505938	0.572311	1	0.973008	0.709418
K01623	fructose-bisphosphate aldolase, class I [EC:4.1.2.13]	25247.8	25300.2	24042.5	24965	0.96782	0.946207	0.188645	1	0.97903	0.708578
K05367	penicillin-binding protein 1C [EC:2.4.1.-]	25246	25319.5	24088.5	24867.3	0.970836	0.747693	0.362823	1	0.973008	0.708578
K03576	LysR family transcriptional regulator, regulator for metE and metH	25249.2	25320.8	24086.2	24862	0.976447	0.731658	0.364465	1	0.973008	0.708578
K00451	homogentisate 1,2-dioxygenase [EC:1.13.11.5]	25244	25296.8	24189.8	24760	0.971889	0.543028	0.667513	1	0.973008	0.750709
K03464	muconolactone D-isomerase [EC:5.3.3.4]	25260.5	25334.2	24126.8	24769.7	0.969629	0.492559	0.576016	1	0.973008	0.709418
K01785	aldose 1-epimerase [EC:5.1.3.3]	25256.2	25308.2	24098.5	24846.3	0.967203	0.716919	0.370145	1	0.973008	0.708578
K02614	phenylacetic acid degradation protein	25245.5	25314.2	24080	24877	0.983792	0.785577	0.333315	1	0.973008	0.708578
K10544	D-xylose transport system permease protein	25244.8	25328.2	24072	24865.3	0.942319	0.721474	0.355975	1	0.973008	0.708578
K06917	tRNA 2-selenouridine synthase [EC:2.9.1.-]	25250.2	25319.2	24078.2	24860.7	0.983777	0.733633	0.354664	1	0.973008	0.708578
K09975	hypothetical protein	25243.5	25328.5	24071.8	24864	0.938011	0.717376	0.359144	1	0.973008	0.708578
K03761	MFS transporter, MHS family, alpha-ketoglutarate permease	25243	25311.8	24086	24867.7	0.983751	0.765723	0.348842	1	0.973008	0.708578
K01835	phosphoglucomutase [EC:5.4.2.2]	25253.5	25303.2	24088	24858.3	0.960753	0.763663	0.34278	1	0.973008	0.708578
K07346	fimbrial chaperone protein	25234.5	25267.8	23980	25065.7	0.919929	0.636388	0.0999147	1	0.973008	0.708578
K01066	esterase / lipase [EC:3.1.1.-]	25259.8	25317.2	24144.2	24747	0.983849	0.468509	0.612056	1	0.973008	0.717974
K10545	D-xylose transport system ATP-binding protein [EC:3.6.3.17]	25239.5	25325	24067.2	24863	0.936843	0.724488	0.356427	1	0.973008	0.708578
K00151	5-carboxymethyl-2-hydroxymuconic-semialdehyde dehydrogenase [EC:1.2.1.60]	25251.5	25281.2	24097.5	24861	0.903936	0.827458	0.32447	1	0.973008	0.708578
K00883	2-dehydro-3-deoxygalactonokinase [EC:2.7.1.58]	25233.2	25294	24032.8	24951.7	0.992386	0.965349	0.205595	1	0.988982	0.708578
K14161	protein ImuB	25262.2	25319.2	24123.2	24748.7	0.982276	0.482887	0.579945	1	0.973008	0.709418
K09915	hypothetical protein	25250.8	25296	24074.8	24858	0.949254	0.784643	0.324381	1	0.973008	0.708578
K03087	RNA polymerase nonessential primary-like sigma factor	25241	25305.5	24067.8	24863	0.996186	0.772935	0.331067	1	0.973008	0.708578
K13635	LysR family transcriptional regulator, cys regulon transcriptional activator	25239.5	25304	24065.5	24859	0.996093	0.765585	0.332039	1	0.973008	0.708578
K14160	protein ImuA	25253.8	25319.2	24123	24735.7	0.993963	0.454769	0.614508	1	0.973008	0.719269
K08983	putative membrane protein	25249.2	25324.2	24103	24759.3	0.966605	0.495952	0.558055	1	0.973008	0.708578
K09694	lipooligosaccharide transport system permease protein	25249.8	25323.5	24099.2	24760.3	0.970307	0.501088	0.549173	1	0.973008	0.708578
K01796	alpha-methylacyl-CoA racemase [EC:5.1.99.4]	25255	25315.8	24117.2	24739.7	0.992529	0.467729	0.589	1	0.973008	0.709418
K08995	putative membrane protein	25243.5	25299.5	24140.5	24743.3	0.980835	0.510783	0.618104	1	0.973008	0.720557
K09181	hypothetical protein	25239.5	25295	24052	24872	0.978301	0.823888	0.297554	1	0.973008	0.708578
K09695	lipooligosaccharide transport system ATP-binding protein	25247.5	25323.2	24097.8	24758.7	0.964724	0.498114	0.552648	1	0.973008	0.708578
K11073	putrescine transport system substrate-binding protein	25237.8	25280	24082.2	24840	0.941484	0.778427	0.35469	1	0.973008	0.708578
K00481	p-hydroxybenzoate 3-monooxygenase [EC:1.14.13.2]	25245.8	25293.2	24039	24845	0.954931	0.759247	0.300172	1	0.973008	0.708578
K01167	ribonuclease T1 [EC:3.1.27.3]	25238.5	25317.8	24090	24753.7	0.95525	0.501303	0.555094	1	0.973008	0.708578
K07141	None	25246.5	25274.5	24065.2	24827.3	0.899362	0.757738	0.326958	1	0.973008	0.708578
K03776	aerotaxis receptor	25233.8	25329.8	24086.5	24727.3	0.911431	0.432253	0.62336	1	0.973008	0.724161
K01567	None	25227.5	25303.5	24107	24742	0.963287	0.50359	0.597114	1	0.973008	0.710037
K00449	protocatechuate 3,4-dioxygenase, beta subunit [EC:1.13.11.3]	25228.2	25293	24038.5	24845	0.995794	0.761123	0.322183	1	0.973008	0.708578
K13051	beta-aspartyl-peptidase (threonine type) [EC:3.4.19.5]	25224	25297	24034.5	24848	0.972531	0.757887	0.321811	1	0.973008	0.708578
K00299	FMN reductase [EC:1.5.1.29]	25227.2	25274.2	24066.5	24829.3	0.954831	0.765833	0.354385	1	0.973008	0.708578
K01857	3-carboxy-cis,cis-muconate cycloisomerase [EC:5.5.1.2]	25227.2	25292.2	24036	24844.7	0.995091	0.762406	0.320232	1	0.973008	0.708578
K00448	protocatechuate 3,4-dioxygenase, alpha subunit [EC:1.13.11.3]	25226	25292.5	24036.5	24843.7	0.990822	0.759213	0.323773	1	0.973008	0.708578
K07145	None	25197.2	25223.8	24158.5	24806.7	0.917635	0.861195	0.558232	1	0.973008	0.708578
K01631	2-dehydro-3-deoxyphosphogalactonate aldolase [EC:4.1.2.21]	25214	25277.5	23995	24930	0.999695	0.979883	0.198977	1	0.993907	0.708578
K07229	None	25231	25285.5	24045.8	24822.7	0.975406	0.724192	0.348977	1	0.973008	0.708578
K11921	LysR family transcriptional regulator	25227	25278.5	24045	24832.7	0.966918	0.764933	0.328319	1	0.973008	0.708578
K04719	5,6-dimethylbenzimidazole biosynthesis protein BluB;5,6-dimethylbenzimidazole synthase [EC:1.14.99.40]	25248.8	25305	24081.8	24717.7	0.980563	0.455682	0.564363	1	0.973008	0.708578
K01708	galactarate dehydratase [EC:4.2.1.42]	25228	25278.5	24035.2	24833.7	0.964371	0.769642	0.31756	1	0.973008	0.708578
K03519	carbon-monoxide dehydrogenase medium subunit [EC:1.2.99.2]	25227	25296.5	24092.2	24728.7	0.981634	0.48884	0.582935	1	0.973008	0.709418
K07290	hypothetical protein	25217	25296.2	24095.8	24737	0.954688	0.507563	0.592093	1	0.973008	0.709428
K10764	O-succinylhomoserine sulfhydrylase [EC:2.5.1.-]	25220	25302.2	24097	24716.7	0.947303	0.455872	0.634551	1	0.973008	0.729263
K09019	putative NADH dehydrogenase/NAD(P)H nitroreductase RutE [EC:1.-.-.-]	25214.8	25283.8	24020.5	24836.3	0.983907	0.763628	0.31808	1	0.973008	0.708578
K01322	prolyl oligopeptidase [EC:3.4.21.26]	25241.8	25267.2	24099.8	24699	0.894011	0.480163	0.569406	1	0.973008	0.708578
K10039	putative glutamine transport system substrate-binding protein	25208.8	25308	24065.5	24727.7	0.901593	0.47189	0.592288	1	0.973008	0.709428
K13892	glutathione transport system ATP-binding protein	25209.2	25280.5	24011.5	24831	0.977719	0.758926	0.317481	1	0.973008	0.708578
K13891	glutathione transport system permease protein	25208.8	25280.2	24011.5	24831	0.97707	0.759526	0.317734	1	0.973008	0.708578
K09939	hypothetical protein	25224.5	25284.2	24067	24719.7	0.990478	0.498204	0.541034	1	0.973008	0.708578
K00824	D-alanine transaminase [EC:2.6.1.21]	25202.2	25280.8	24087.2	24718.3	0.957585	0.506604	0.610725	1	0.973008	0.717974
K01531	Mg2+-importing ATPase [EC:3.6.3.2]	25198.5	25245.8	23968.5	24919.3	0.956123	0.928333	0.179331	1	0.973008	0.708578
K00355	NAD(P)H dehydrogenase (quinone) [EC:1.6.5.2]	25198.2	25242.8	23962.5	24919.3	0.948551	0.920798	0.173377	1	0.973008	0.708578
K09958	hypothetical protein	25222.8	25253	24013.5	24803.3	0.907701	0.756912	0.305767	1	0.973008	0.708578
K09990	hypothetical protein	25209.2	25285.2	24057.8	24715	0.96436	0.490799	0.562483	1	0.973008	0.708578
K09924	hypothetical protein	25208.8	25284.8	24055.2	24717.7	0.964589	0.499497	0.555431	1	0.973008	0.708578
K00244	fumarate reductase flavoprotein subunit [EC:1.3.99.1]	25195.8	25241.2	23958.8	24918.7	0.951256	0.919113	0.171478	1	0.973008	0.708578
K00154	coniferyl-aldehyde dehydrogenase [EC:1.2.1.68]	25224.5	25272.2	24056.2	24708.7	0.957633	0.504179	0.526454	1	0.973008	0.708578
K05550	benzoate 1,2-dioxygenase beta subunit [EC:1.14.12.10]	25217.2	25276	24050.5	24707	0.987416	0.489132	0.532723	1	0.973008	0.708578
K11177	xanthine dehydrogenase YagR molybdenum-binding subunit [EC:1.17.1.4]	25199.8	25261.2	24094.8	24689.7	0.996377	0.482087	0.643785	1	0.973008	0.731538
K05708	large terminal subunit of phenylpropionate dioxygenase [EC:1.14.12.19]	25232.8	25263.2	24046.5	24694.7	0.90963	0.492452	0.504564	1	0.973008	0.708578
K01608	tartronate-semialdehyde synthase [EC:4.1.1.47]	25200.5	25279	24050.5	24709	0.957748	0.493648	0.566021	1	0.973008	0.708578
K01003	carboxyvinyl-carboxyphosphonate phosphorylmutase [EC:2.7.8.23]	25196.8	25280.8	24046.2	24694	0.944168	0.46523	0.594979	1	0.973008	0.709738
K06188	aquaporin Z	25186.2	25262.2	23995.5	24794.7	0.965199	0.717599	0.355302	1	0.973008	0.708578
K09927	hypothetical protein	25190.5	25243.5	24005	24797	0.972322	0.767737	0.336499	1	0.973008	0.708578
K07118	None	25201.5	25265	24038.2	24696	0.998615	0.499947	0.547543	1	0.973008	0.708578
K07161	None	25195.8	25274	24025.5	24704	0.958903	0.495564	0.535427	1	0.973008	0.708578
K02471	putative ATP-binding cassette transporter	25197	25274	24024.2	24701	0.962557	0.490924	0.536456	1	0.973008	0.708578
K00008	L-iditol 2-dehydrogenase [EC:1.1.1.14]	25193	25239.5	23992	24795.3	0.954331	0.772987	0.316179	1	0.973008	0.708578
K05603	formimidoylglutamate deiminase [EC:3.5.3.13]	25184.2	25257.8	23987.2	24786	0.972298	0.708243	0.353655	1	0.973008	0.708578
K11178	xanthine dehydrogenase YagS FAD-binding subunit [EC:1.17.1.4]	25187.8	25252.2	24065.5	24676.7	0.995407	0.479777	0.623145	1	0.973008	0.724161
K01266	D-aminopeptidase [EC:3.4.11.19]	25185.5	25290	24016.5	24694.7	0.889528	0.449977	0.577299	1	0.973008	0.709418
K02613	phenylacetic acid degradation NADH oxidoreductase	25183	25236.8	23998.2	24786	0.974087	0.755829	0.340636	1	0.973008	0.708578
K13483	xanthine dehydrogenase YagT iron-sulfur-binding subunit	25185	25250.5	24064.2	24673.7	0.992705	0.47748	0.627952	1	0.973008	0.726683
K09471	gamma-glutamylputrescine oxidase [EC:1.4.3.-]	25179.8	25252.8	23975.5	24781.7	0.974073	0.710452	0.344426	1	0.973008	0.708578
K06044	(1->4)-alpha-D-glucan 1-alpha-D-glucosylmutase [EC:5.4.99.15]	25181.8	25237.8	23984.8	24784.7	0.98053	0.752216	0.332417	1	0.973008	0.708578
K02431	L-fucose mutarotase [EC:5.1.3.-]	25176.5	25250.5	23975.8	24786.3	0.971295	0.728425	0.343642	1	0.973008	0.708578
K01561	haloacetate dehalogenase [EC:3.8.1.3]	25187.8	25266.8	24018.5	24692	0.957253	0.48862	0.545333	1	0.973008	0.708578
K09386	hypothetical protein	25190	25266.2	24017.2	24689	0.964532	0.482664	0.543297	1	0.973008	0.708578
K03382	hydroxyatrazine ethylaminohydrolase [EC:3.5.99.3]	25182	25262.5	24039.8	24674.7	0.953348	0.466341	0.61317	1	0.973008	0.718259
K01505	1-aminocyclopropane-1-carboxylate deaminase [EC:3.5.99.7]	25188	25254	24031.5	24683	0.99207	0.495814	0.561452	1	0.973008	0.708578
K07225	putative hemin transport protein	25172.8	25250.2	23974	24780	0.961728	0.71366	0.352278	1	0.973008	0.708578
K02230	cobaltochelatase CobN [EC:6.6.1.2]	25190.2	25258.5	24023	24679.3	0.986944	0.480832	0.558036	1	0.973008	0.708578
K01707	5-dehydro-4-deoxyglucarate dehydratase [EC:4.2.1.41]	25192.2	25254.8	24021.8	24683	0.998465	0.497765	0.54245	1	0.973008	0.708578
K01584	arginine decarboxylase [EC:4.1.1.19]	25183	25265.5	24013.2	24690.7	0.948005	0.489573	0.545257	1	0.973008	0.708578
K00114	alcohol dehydrogenase (acceptor) [EC:1.1.99.8];alcohol dehydrogenase (cytochrome c) [EC:1.1.2.8]	25222	25248	24010.5	24659	0.89661	0.454283	0.497592	1	0.973008	0.708578
K00146	phenylacetaldehyde dehydrogenase [EC:1.2.1.39]	25172.5	25227	23983.5	24777.7	0.975765	0.760035	0.334647	1	0.973008	0.708578
K00966	mannose-1-phosphate guanylyltransferase [EC:2.7.7.13]	25191.5	25239.2	24033.5	24665.3	0.958168	0.485055	0.561189	1	0.973008	0.708578
K12976	lipid A 3-O-deacylase [EC:3.1.-.-]	25182.8	25249.5	24014.5	24678	0.990213	0.500038	0.546642	1	0.973008	0.708578
K00450	gentisate 1,2-dioxygenase [EC:1.13.11.4]	25172.2	25225.2	23973.5	24777	0.971776	0.764239	0.323916	1	0.973008	0.708578
K01473	N-methylhydantoinase A [EC:3.5.2.14]	25185	25250.5	24023	24659.3	0.994716	0.451979	0.581115	1	0.973008	0.709418
K07334	proteic killer suppression protein	25190.5	25234.5	24018.8	24678.7	0.948226	0.52585	0.514964	1	0.973008	0.708578
K05343	maltose alpha-D-glucosyltransferase [EC:5.4.99.16]	25174.8	25229.5	23963	24776	0.977114	0.75316	0.318778	1	0.973008	0.708578
K13255	ferric iron reductase protein FhuF	25169.2	25226	23967.8	24774.3	0.982569	0.757652	0.328345	1	0.973008	0.708578
K07799	putative multidrug efflux transporter MdtA	25177	25227.2	23956	24774	0.964768	0.754135	0.308406	1	0.973008	0.708578
K12371	dipeptide transport system ATP-binding protein	25169.2	25243.5	23951.2	24767.7	0.971115	0.702102	0.338077	1	0.973008	0.708578
K04102	4,5-dihydroxyphthalate decarboxylase [EC:4.1.1.55]	25172.2	25257	23999	24680.3	0.942309	0.487972	0.544019	1	0.973008	0.708578
K06015	N-acyl-D-amino-acid deacylase [EC:3.5.1.81]	25167.5	25228.2	23962	24773	0.99342	0.748121	0.326949	1	0.973008	0.708578
K05875	methyl-accepting chemotaxis protein II, aspartate sensor receptor	25177	25244.5	24004.2	24674.3	0.988352	0.503927	0.538405	1	0.973008	0.708578
K14578	naphthalene 1,2-dioxygenase system ferredoxin subunit	25177.2	25244.5	24004	24673	0.989006	0.501677	0.539996	1	0.973008	0.708578
K07789	RND superfamily, multidrug transport protein MdtC	25173.2	25224.2	23951	24770.3	0.966821	0.752992	0.308686	1	0.973008	0.708578
K12369	dipeptide transport system permease protein	25171.2	25223.8	23954.2	24769	0.970964	0.750927	0.315527	1	0.973008	0.708578
K08289	phosphoribosylglycinamide formyltransferase 2 [EC:2.1.2.2]	25164	25221.2	23959.8	24774	0.983587	0.767199	0.319211	1	0.973008	0.708578
K07788	RND superfamily, multidrug transport protein MdtB	25171.8	25224.5	23950.8	24770.3	0.971624	0.752408	0.310455	1	0.973008	0.708578
K10230	sorbitol/mannitol transport system ATP-binding protein	25163.5	25246.8	24009	24656.7	0.946967	0.466829	0.599095	1	0.973008	0.710634
K12368	dipeptide transport system substrate-binding protein	25168	25221.2	23948.2	24765.3	0.972923	0.748341	0.313938	1	0.973008	0.708578
K12372	dipeptide transport system ATP-binding protein	25167.8	25221.2	23948.2	24765	0.973569	0.747567	0.314645	1	0.973008	0.708578
K12370	dipeptide transport system permease protein	25167.8	25221.2	23948.2	24765	0.973569	0.747567	0.314645	1	0.973008	0.708578
K05375	MbtH protein	25169.2	25230.5	24017	24658.7	0.995765	0.498343	0.573225	1	0.973008	0.709418
K00098	L-idonate 5-dehydrogenase [EC:1.1.1.264]	25160.5	25220	23950.5	24766.7	0.99004	0.755874	0.324563	1	0.973008	0.708578
K01474	N-methylhydantoinase B [EC:3.5.2.14]	25175	25243.2	23999.5	24647.3	0.987464	0.448426	0.569705	1	0.973008	0.708578
K03825	putative acetyltransferase [EC:2.3.1.-]	25159.2	25217.5	23945.8	24763.7	0.986488	0.754124	0.320034	1	0.973008	0.708578
K02234	cobalamin biosynthesis protein CobW	25174	25240.8	23993.8	24646.3	0.991127	0.455307	0.562398	1	0.973008	0.708578
K07308	anaerobic dimethyl sulfoxide reductase subunit C (DMSO reductase anchor subunit)	25154	25233.8	23933.5	24757.3	0.956704	0.702923	0.338836	1	0.973008	0.708578
K08261	D-sorbitol dehydrogenase (acceptor) [EC:1.1.99.21]	25153.5	25239	24005.5	24650	0.94108	0.466232	0.606564	1	0.973008	0.716094
K09705	hypothetical protein	25177.5	25224.5	23996.5	24648.3	0.956956	0.489165	0.533635	1	0.973008	0.708578
K03288	MFS transporter, MHS family, citrate/tricarballylate:H+ symporter;MFS transporter, MHS family, metabolite:H+ symporter, other	25156.5	25215	23940.2	24759	0.987137	0.749037	0.319583	1	0.973008	0.708578
K00786	None	25146.5	25236.5	23988.2	24664.3	0.929889	0.501981	0.56575	1	0.973008	0.708578
K06160	putative ATP-binding cassette transporter	25157.5	25222.5	24001.2	24650.3	0.994437	0.500835	0.569198	1	0.973008	0.708578
K09882	cobaltochelatase CobS [EC:6.6.1.2]	25164	25236.8	23981.8	24636.7	0.975668	0.444264	0.567535	1	0.973008	0.708578
K09883	cobaltochelatase CobT [EC:6.6.1.2]	25163.8	25236.8	23981.8	24636.3	0.975	0.443641	0.568486	1	0.973008	0.708578
K09712	hypothetical protein	25151.5	25211.2	23930.8	24754.7	0.9905	0.748477	0.31681	1	0.973008	0.708578
K05709	small terminal subunit of phenylpropionate dioxygenase [EC:1.14.12.19]	25197.2	25211.5	23973.8	24633.7	0.867655	0.480977	0.468726	1	0.973008	0.708578
K00007	D-arabinitol 4-dehydrogenase [EC:1.1.1.11]	25150.8	25210	23929.2	24753.3	0.989136	0.748371	0.316044	1	0.973008	0.708578
K06995	None	25154.8	25234	23970.5	24637.3	0.958534	0.45926	0.564628	1	0.973008	0.708578
K12658	4-hydroxyproline epimerase [EC:5.1.1.8]	25148.5	25219.2	23985.2	24639.7	0.979467	0.486744	0.569962	1	0.973008	0.708578
K02377	GDP-L-fucose synthase [EC:1.1.1.271]	25150.2	25216	23983.2	24643.3	0.99273	0.500137	0.553632	1	0.973008	0.708578
K10227	sorbitol/mannitol transport system substrate-binding protein	25146.5	25232.5	23973	24637	0.940849	0.461812	0.57987	1	0.973008	0.709418
K10228	sorbitol/mannitol transport system permease protein	25145.8	25232.2	23971.8	24635.7	0.939574	0.459923	0.580803	1	0.973008	0.709418
K10229	sorbitol/mannitol transport system permease protein	25145.2	25232.2	23971.8	24635.7	0.938262	0.459903	0.581552	1	0.973008	0.709418
K07023	putative hydrolases of HD superfamily	25140.8	25232	23966.5	24643.7	0.927749	0.476941	0.568898	1	0.973008	0.708578
K00155	None	25153.2	25223.8	23963.2	24626	0.98171	0.455072	0.556091	1	0.973008	0.708578
K01236	maltooligosyltrehalose trehalohydrolase [EC:3.2.1.141]	25145	25214	23970.2	24634.3	0.984303	0.489681	0.554023	1	0.973008	0.708578
K03405	magnesium chelatase subunit I [EC:6.6.1.1]	25135	25226.8	23956.2	24632.3	0.926096	0.463162	0.570306	1	0.973008	0.708578
K03299	gluconate:H+ symporter, GntP family	25144.5	25209.5	23956.8	24630.7	0.994967	0.493231	0.534044	1	0.973008	0.708578
K10531	L-ornithine N5-oxygenase [EC:1.13.12.-]	25139	25207.2	23964	24629.7	0.986385	0.495334	0.551371	1	0.973008	0.708578
K02525	LacI family transcriptional regulator, kdg operon repressor	25139	25206.8	23963.8	24629.7	0.987723	0.496461	0.550307	1	0.973008	0.708578
K03208	colanic acid biosynthesis glycosyl transferase WcaI	25132.8	25201.5	23953.2	24624.3	0.985231	0.49812	0.545254	1	0.973008	0.708578
K01463	None	25133.8	25201.5	23947.5	24629.3	0.988091	0.507867	0.527107	1	0.973008	0.708578
K01601	ribulose-bisphosphate carboxylase large chain [EC:4.1.1.39]	25126	25238	23929.2	24615	0.876969	0.421347	0.589229	1	0.973008	0.709418
K10253	DOPA 4,5-dioxygenase [EC:1.14.99.-]	25148.5	25198.5	23942.5	24618.7	0.965249	0.489664	0.506679	1	0.973008	0.708578
K09165	hypothetical protein	25130	25199.5	23951.5	24625.3	0.983515	0.502214	0.541647	1	0.973008	0.708578
K10220	4-oxalmesaconate hydratase [EC:4.2.1.83]	25143.5	25198	23935.2	24614.7	0.976847	0.484358	0.509214	1	0.973008	0.708578
K05882	aryl-alcohol dehydrogenase (NADP+) [EC:1.1.1.91]	25128	25199.5	23941.5	24620.3	0.978303	0.497971	0.540135	1	0.973008	0.708578
K00126	formate dehydrogenase, delta subunit [EC:1.2.1.2]	25139	25212.5	23923.8	24610	0.974501	0.453639	0.529162	1	0.973008	0.708578
K06137	pyrroloquinoline-quinone synthase [EC:1.3.3.11]	25130	25196.5	23934	24615.7	0.991436	0.493295	0.527077	1	0.973008	0.708578
K00183	molybdopterin oxidoreductase, molybdopterin binding subunit [EC:1.2.7.-]	25119.2	25212.5	23923.8	24617.7	0.924043	0.471182	0.550127	1	0.973008	0.708578
K06136	pyrroloquinoline quinone biosynthesis protein B	25126.8	25194.2	23931	24613	0.988918	0.49334	0.52864	1	0.973008	0.708578
K03852	sulfoacetaldehyde acetyltransferase [EC:2.3.3.15]	25116.8	25211	23921.5	24615.3	0.921537	0.46997	0.552042	1	0.973008	0.708578
K06139	pyrroloquinoline quinone biosynthesis protein E	25125.2	25194	23930	24612	0.985707	0.492127	0.530621	1	0.973008	0.708578
K06138	pyrroloquinoline quinone biosynthesis protein D	25125.2	25194	23930	24612	0.985707	0.492127	0.530621	1	0.973008	0.708578
K01574	acetoacetate decarboxylase [EC:4.1.1.4]	25121.8	25192	23926.2	24617.7	0.981947	0.507844	0.520393	1	0.973008	0.708578
K10218	4-hydroxy-4-methyl-2-oxoglutarate aldolase [EC:4.1.3.17]	25134.5	25188.8	23920.5	24606.3	0.976629	0.490384	0.503097	1	0.973008	0.708578
K13580	magnesium chelatase subunit ChlD-like protein	25120.8	25191.2	23927	24609.3	0.981151	0.492494	0.533058	1	0.973008	0.708578
K01713	prephenate dehydratase [EC:4.2.1.51]	25120	25189	23918.8	24605	0.985111	0.489359	0.525588	1	0.973008	0.708578
K09957	hypothetical protein	25116.8	25188.2	23920.5	24605.7	0.978696	0.492361	0.531066	1	0.973008	0.708578
K03230	type III secretion protein SctV	25116.5	25187.5	23919.2	24606	0.980039	0.494942	0.528352	1	0.973008	0.708578
K03228	type III secretion protein SctT	25116.5	25187.5	23919.2	24606	0.980039	0.494942	0.528352	1	0.973008	0.708578
K03229	type III secretion protein SctU	25116.5	25187.5	23919.2	24606	0.980039	0.494942	0.528352	1	0.973008	0.708578
K03222	type III secretion protein SctJ	25116.5	25187.5	23919.2	24606	0.980039	0.494942	0.528352	1	0.973008	0.708578
K03226	type III secretion protein SctR	25116.5	25187.5	23919.2	24606	0.980039	0.494942	0.528352	1	0.973008	0.708578
K03224	ATP synthase in type III secretion protein SctN [EC:3.6.3.14]	25116.5	25187.2	23919	24606	0.980699	0.495486	0.527663	1	0.973008	0.708578
K03227	type III secretion protein SctS	25116.2	25187.2	23918.2	24605.7	0.980031	0.494517	0.527205	1	0.973008	0.708578
K09965	hypothetical protein	25115.8	25187.2	23917.5	24605	0.978754	0.493562	0.527996	1	0.973008	0.708578
K05351	D-xylulose reductase [EC:1.1.1.9]	25114.8	25186.2	23916	24604	0.978765	0.494091	0.527627	1	0.973008	0.708578
K06989	aspartate dehydrogenase [EC:1.4.1.21]	25114.2	25186.8	23916.2	24603.3	0.976214	0.491608	0.530231	1	0.973008	0.708578
K04099	protocatechuate 4,5-dioxygenase [EC:1.13.11.8]	25113.5	25185.8	23914.8	24603	0.976862	0.493141	0.528409	1	0.973008	0.708578
K03324	phosphate:Na+ symporter;phosphate:Na+ symporter, PNaS family	24981.8	25021.5	23809.8	24559	0.954852	0.787614	0.490599	1	0.973008	0.708578
K03734	thiamine biosynthesis lipoprotein	24971.8	25054.2	23659.8	24610.3	0.962892	0.827729	0.34628	1	0.973008	0.708578
K01153	type I restriction enzyme, R subunit [EC:3.1.21.3]	24937.8	24989	23629	24588.3	0.97723	0.904529	0.320088	1	0.973008	0.708578
K03744	LemA protein	24972	25008.8	23664	24468	0.948226	0.655564	0.432923	1	0.973008	0.708578
K02006	cobalt/nickel transport system ATP-binding protein	24882.5	24949.2	23569.2	24692.7	0.99369	0.855399	0.251308	1	0.973008	0.708578
K07029	None	24895	24900.8	23702.8	24436	0.892248	0.787892	0.491913	1	0.973008	0.708578
K06915	None	24909.2	24939	23590.8	24375.7	0.934989	0.625212	0.4565	1	0.973008	0.708578
K01847	methylmalonyl-CoA mutase [EC:5.4.99.2]	24839.2	24890.5	23575.8	24360.3	0.978136	0.684028	0.48889	1	0.973008	0.708578
K07047	None	24862.5	24860.8	23523.2	24437.3	0.88173	0.865942	0.335287	1	0.973008	0.708578
K06872	None	24851.2	24926.2	23514.2	24223.7	0.978805	0.44492	0.597854	1	0.973008	0.710336
K02669	twitching motility protein PilT	24800	24862.5	23463	24341.3	0.999306	0.713507	0.427137	1	0.973008	0.708578
K01090	protein phosphatase [EC:3.1.3.16]	24794	24840.5	23539.8	24223	0.97232	0.569265	0.608811	1	0.973008	0.717116
K02008	cobalt/nickel transport system permease protein	24769	24856.2	23390	24419	0.960063	0.853852	0.343379	1	0.973008	0.708578
K01719	uroporphyrinogen-III synthase [EC:4.2.1.75]	24793.2	24847.2	23476.8	24279	0.983541	0.636214	0.485724	1	0.973008	0.708578
K01611	S-adenosylmethionine decarboxylase [EC:4.1.1.50]	24779	24822	23466.5	24298.7	0.96523	0.710344	0.453353	1	0.973008	0.708578
K02837	peptide chain release factor 3;peptide chain release factor RF-3	24785	24836.5	23449.2	24273.7	0.979018	0.648749	0.466507	1	0.973008	0.708578
K00975	glucose-1-phosphate adenylyltransferase [EC:2.7.7.27]	24768.2	24816.5	23464.8	24285	0.973758	0.695666	0.468899	1	0.973008	0.708578
K07054	None	24786.2	24852.2	23406.8	24265.3	0.995705	0.616693	0.449634	1	0.973008	0.708578
K02670	twitching motility protein PilU	24786.8	24853.2	23440.2	24167.3	0.993678	0.485949	0.583893	1	0.973008	0.709418
K00676	ribosomal-protein-alanine N-acetyltransferase [EC:2.3.1.128]	24740.8	24797	23521.5	24180.3	0.989319	0.567241	0.644537	1	0.973008	0.732235
K03523	putative biotin biosynthesis protein BioY	24748	24845.2	23468.8	24174.3	0.940907	0.507888	0.643035	1	0.973008	0.731278
K02664	type IV pilus assembly protein PilO	24756.2	24829.2	23438.2	24165	0.982154	0.512783	0.591258	1	0.973008	0.709428
K01476	arginase [EC:3.5.3.1]	24750	24843.2	23432.5	24154	0.947523	0.481763	0.617727	1	0.973008	0.720557
K02662	type IV pilus assembly protein PilM	24754	24825.2	23431.8	24161.3	0.985337	0.514	0.586977	1	0.973008	0.709418
K01113	phosphodiesterase/alkaline phosphatase D [EC:3.1.4.1];alkaline phosphatase D [EC:3.1.3.1]	24771.8	24810.5	23434.2	24121	0.957933	0.479139	0.598149	1	0.973008	0.710336
K00050	hydroxypyruvate reductase [EC:1.1.1.81]	24745.5	24861.8	23381	24154.7	0.909902	0.467726	0.589398	1	0.973008	0.709418
K09125	hypothetical protein	24757.2	24822.8	23330	24221.3	0.997707	0.601553	0.424579	1	0.973008	0.708578
K01966	propionyl-CoA carboxylase beta chain [EC:6.4.1.3]	24746.2	24809.5	23428.8	24121.7	0.999923	0.48296	0.618265	1	0.973008	0.720557
K00688	starch phosphorylase [EC:2.4.1.1]	24728.8	24777	23301	24340	0.97455	0.854146	0.316542	1	0.973008	0.708578
K12410	NAD-dependent deacetylase [EC:3.5.1.-]	24735.5	24819.8	23323	24242.7	0.965238	0.639128	0.421017	1	0.973008	0.708578
K03802	cyanophycin synthetase [EC:6.-.-.-]	24746.5	24823.2	23373.8	24129.7	0.976785	0.485673	0.569913	1	0.973008	0.708578
K06200	carbon starvation protein	24714.5	24786	23358.2	24237	0.985516	0.67857	0.445684	1	0.973008	0.708578
K07588	LAO/AO transport system kinase [EC:2.7.-.-]	24714.8	24789.8	23337.5	24223.3	0.980252	0.657444	0.447635	1	0.973008	0.708578
K03670	periplasmic glucans biosynthesis protein	24716.8	24829.8	23273	24199.7	0.918332	0.57304	0.44332	1	0.973008	0.708578
K02674	type IV pilus assembly protein PilY1	24721.5	24817.8	23334.2	24115.7	0.944258	0.476951	0.563559	1	0.973008	0.708578
K07794	putative tricarboxylic transport membrane protein	24707	24777.5	23312.8	24198	0.988176	0.644383	0.449137	1	0.973008	0.708578
K06442	putative hemolysin	24719.2	24765	23370.8	24099.7	0.970599	0.520404	0.569135	1	0.973008	0.708578
K01425	glutaminase [EC:3.5.1.2]	24691.8	24735.5	23274.5	24297.7	0.968311	0.85455	0.329552	1	0.973008	0.708578
K07071	None	24692.2	24747.8	23333	24201.3	0.987767	0.68747	0.451409	1	0.973008	0.708578
K02824	uracil permease	24703.2	24759	23310	24200.3	0.987689	0.671936	0.431402	1	0.973008	0.708578
K03760	phosphoethanolamine transferase	24713.5	24768.8	23293	24193	0.986701	0.651148	0.425271	1	0.973008	0.708578
K01239	purine nucleosidase [EC:3.2.2.1]	24685.5	24763.2	23383.2	24092.7	0.974926	0.518302	0.624669	1	0.973008	0.72471
K02510	2,4-dihydroxyhept-2-ene-1,7-dioic acid aldolase [EC:4.1.2.-]	24714.2	24788.2	23258.2	24184.7	0.983464	0.613387	0.416864	1	0.973008	0.708578
K03554	recombination associated protein RdgC	24705	24776.2	23270	24196	0.987122	0.645273	0.416092	1	0.973008	0.708578
K11068	hemolysin III	24686.5	24759	23312.2	24184.3	0.984446	0.649445	0.463993	1	0.973008	0.708578
K09913	hypothetical protein	24701.8	24774.8	23273.5	24192.7	0.984038	0.641784	0.422544	1	0.973008	0.708578
K09954	hypothetical protein	24699	24772.8	23277	24190.7	0.982791	0.639653	0.425422	1	0.973008	0.708578
K01304	pyroglutamyl-peptidase [EC:3.4.19.3]	24689.8	24759.2	23291.5	24197.3	0.989505	0.667674	0.429118	1	0.973008	0.708578
K07238	zinc transporter, ZIP family	24698.8	24741	23309.2	24180.3	0.964756	0.666679	0.43571	1	0.973008	0.708578
K07395	putative proteasome-type protease	24709.2	24789.2	23249.5	24181.3	0.973662	0.607751	0.417311	1	0.973008	0.708578
K07074	None	24686.5	24758	23291.5	24194.7	0.986174	0.665491	0.432932	1	0.973008	0.708578
K03753	molybdopterin-guanine dinucleotide biosynthesis protein B	24698	24772	23263	24198	0.982729	0.655114	0.412572	1	0.973008	0.708578
K01141	exodeoxyribonuclease I [EC:3.1.11.1]	24697.8	24770.5	23265.8	24188	0.984565	0.641897	0.420385	1	0.973008	0.708578
K09781	hypothetical protein	24701.2	24761.5	23281	24161	0.994092	0.613475	0.444289	1	0.973008	0.708578
K00364	GMP reductase [EC:1.7.1.7]	24689.2	24745.2	23290.5	24185	0.988086	0.671687	0.430356	1	0.973008	0.708578
K00703	starch synthase [EC:2.4.1.21]	24683.2	24750	23296.5	24176.7	0.994605	0.648583	0.448607	1	0.973008	0.708578
K00818	acetylornithine aminotransferase [EC:2.6.1.11]	24690.2	24756.8	23349.8	24083.7	0.993795	0.513982	0.587212	1	0.973008	0.709418
K09790	hypothetical protein	24697.8	24763.8	23270	24158	0.996363	0.609537	0.444683	1	0.973008	0.708578
K07693	two-component system, NarL family, response regulator DesR	24680.8	24738.2	23365.8	24086	0.991553	0.542812	0.59467	1	0.973008	0.709738
K03829	putative acetyltransferase [EC:2.3.1.-]	24685	24744	23281.2	24155.7	0.9925	0.633854	0.452409	1	0.973008	0.708578
K03919	alkylated DNA repair protein [EC:1.14.11.-]	24685.5	24759.2	23233.5	24173.7	0.983403	0.641181	0.410221	1	0.973008	0.708578
K01908	propionyl-CoA synthetase [EC:6.2.1.17]	24710.8	24778.8	23272.5	24059.3	0.99334	0.466099	0.538379	1	0.973008	0.708578
K00372	nitrate reductase catalytic subunit [EC:1.7.99.4]	24691.8	24729	23253	24146.7	0.956839	0.643015	0.418623	1	0.973008	0.708578
K06075	MarR family transcriptional regulator, transcriptional regulator for hemolysin	24681.8	24737.2	23175.5	24251.3	0.98631	0.789402	0.310851	1	0.973008	0.708578
K14540	ribosome biogenesis GTPase A	24675.2	24739.2	23315.5	24060.3	0.998242	0.514354	0.578276	1	0.973008	0.709418
K02474	UDP-N-acetyl-D-galactosamine dehydrogenase [EC:1.1.1.-]	24669.8	24736.8	23324.8	24056.7	0.993155	0.509585	0.592304	1	0.973008	0.709428
K04063	osmotically inducible protein OsmC	24675	24734.5	23253	24147	0.993715	0.63588	0.437213	1	0.973008	0.708578
K03556	LuxR family transcriptional regulator, maltose regulon positive regulatory protein	24655.8	24695.2	23146.2	24354.7	0.962196	0.999895	0.233349	1	1	0.708578
K13522	bifunctional NMN adenylyltransferase/nudix hydrolase [EC:2.7.7.1 3.6.1.-]	24684.2	24749.2	23292	24047.3	0.996823	0.489675	0.570452	1	0.973008	0.708578
K06985	aspartyl protease family protein	24691.8	24766.8	23268.8	24044.7	0.98188	0.46779	0.55967	1	0.973008	0.708578
K00472	prolyl 4-hydroxylase [EC:1.14.11.2]	24686.2	24762	23278	24045.3	0.979872	0.464149	0.56194	1	0.973008	0.708578
K03811	nicotinamide mononucleotide transporter	24667.2	24702.2	23206.5	24244.3	0.953664	0.824106	0.315855	1	0.973008	0.708578
K07120	None	24660.5	24730.5	23256.2	24143.3	0.98936	0.638191	0.454011	1	0.973008	0.708578
K11745	glutathione-regulated potassium-efflux system ancillary protein KefC	24670.8	24747.5	23211.5	24157.3	0.978655	0.636762	0.410375	1	0.973008	0.708578
K03672	thioredoxin 2 [EC:1.8.1.8]	24676	24741.2	23218	24139.7	0.997937	0.623665	0.424905	1	0.973008	0.708578
K02668	two-component system, NtrC family, sensor histidine kinase PilS [EC:2.7.13.3]	24670.8	24755.5	23267.2	24055	0.964998	0.492192	0.557396	1	0.973008	0.708578
K02667	two-component system, NtrC family, response regulator PilR	24668.2	24754	23265.8	24054.7	0.963359	0.493885	0.557393	1	0.973008	0.708578
K06892	None	24679.8	24694.8	23186	24222.3	0.921026	0.803401	0.303704	1	0.973008	0.708578
K07095	None	24647	24709.5	23249.8	24158.3	0.998891	0.687344	0.430874	1	0.973008	0.708578
K02656	type IV pilus assembly protein PilF	24670.5	24753.8	23264.2	24046.3	0.967402	0.483586	0.560909	1	0.973008	0.708578
K03862	vanillate monooxygenase [EC:1.14.13.82]	24675.8	24692.2	23263.8	24122	0.919844	0.650473	0.420827	1	0.973008	0.708578
K02676	type IV pilus assembly protein PilZ	24669.2	24753	23262.8	24044.7	0.966581	0.482659	0.561623	1	0.973008	0.708578
K02665	type IV pilus assembly protein PilP	24666.8	24751.8	23261.5	24044.3	0.964521	0.484031	0.562205	1	0.973008	0.708578
K02657	twitching motility two-component system response regulator PilG	24667.5	24752.2	23260.8	24043.7	0.964915	0.482535	0.561631	1	0.973008	0.708578
K02658	twitching motility two-component system response regulator PilH	24667.5	24751.2	23261.5	24043	0.966577	0.483077	0.56224	1	0.973008	0.708578
K02659	twitching motility protein PilI	24666.5	24751	23261	24042.7	0.965354	0.482989	0.562826	1	0.973008	0.708578
K02660	twitching motility protein PilJ	24666.5	24751	23261	24042.7	0.965354	0.482989	0.562826	1	0.973008	0.708578
K06596	chemosensory pili system protein ChpA (sensor histidine kinase/response regulator)	24665.8	24750.8	23259.8	24041.7	0.964566	0.482266	0.56314	1	0.973008	0.708578
K02616	phenylacetic acid degradation operon negative regulatory protein	24647.5	24703	23245.2	24144	0.987665	0.679415	0.436422	1	0.973008	0.708578
K07110	None	24667.8	24771.5	23257.2	23997.3	0.93584	0.405411	0.620705	1	0.973008	0.72361
K02673	type IV pilus assembly protein PilX	24660.2	24747.8	23251.8	24045.7	0.960757	0.492673	0.555746	1	0.973008	0.708578
K07288	uncharacterized membrane protein	24663	24747.8	23251.2	24040.3	0.965187	0.486056	0.557159	1	0.973008	0.708578
K05516	curved DNA-binding protein	24648	24716.5	23217.8	24139.7	0.991718	0.654996	0.427502	1	0.973008	0.708578
K08177	MFS transporter, OFA family, oxalate/formate antiporter	24642	24699.5	23235.2	24136.3	0.99086	0.674036	0.436025	1	0.973008	0.708578
K03745	SlyX protein	24650.8	24731.2	23199.8	24122.7	0.973281	0.617939	0.440369	1	0.973008	0.708578
K03669	membrane glycosyltransferase [EC:2.4.1.-]	24654.5	24736	23186.5	24119.3	0.97185	0.602648	0.426906	1	0.973008	0.708578
K07039	uncharacterized protein	24649	24710.8	23203.5	24121.7	0.997365	0.641322	0.427344	1	0.973008	0.708578
K06955	None	24666.5	24739.2	23227.5	24025	0.985295	0.478493	0.537505	1	0.973008	0.708578
K13069	diguanylate cyclase [EC:2.7.7.65]	24640.2	24697.2	23139	24228.3	0.989364	0.814752	0.307942	1	0.973008	0.708578
K04759	ferrous iron transport protein B	24638.8	24714.5	23203	24118	0.980801	0.627945	0.439125	1	0.973008	0.708578
K05820	MFS transporter, PPP family, 3-phenylpropionic acid transporter	24632.5	24694.5	23216.5	24131.7	0.997917	0.676338	0.430546	1	0.973008	0.708578
K04758	ferrous iron transport protein A	24632.5	24728.5	23197.8	24109.3	0.948979	0.600162	0.460175	1	0.973008	0.708578
K09701	hypothetical protein	24646.5	24705.8	23195.8	24117.3	0.993328	0.643338	0.423719	1	0.973008	0.708578
K00661	maltose O-acetyltransferase [EC:2.3.1.79]	24632	24703	23282.8	24019.3	0.986527	0.509618	0.596348	1	0.973008	0.709738
K01058	phospholipase A1 [EC:3.1.1.32]	24641.2	24706.2	23199	24113.7	0.997398	0.634022	0.430335	1	0.973008	0.708578
K07396	putative protein-disulfide isomerase	24641.5	24746.2	23216.2	24032.3	0.933302	0.47991	0.550096	1	0.973008	0.708578
K09967	hypothetical protein	24656.8	24698.2	23121.8	24199.7	0.964394	0.773383	0.307464	1	0.973008	0.708578
K09962	hypothetical protein	24632	24691.2	23212.2	24120.7	0.993562	0.665299	0.433197	1	0.973008	0.708578
K00016	L-lactate dehydrogenase [EC:1.1.1.27]	24627	24689.5	23208.8	24129.7	0.998816	0.681121	0.427515	1	0.973008	0.708578
K06445	acyl-CoA dehydrogenase [EC:1.3.99.-]	24632.8	24714.2	23181.8	24121.7	0.971218	0.637678	0.42575	1	0.973008	0.708578
K00812	aspartate aminotransferase [EC:2.6.1.1]	24634.5	24722	23187.2	24096	0.963089	0.595366	0.459169	1	0.973008	0.708578
K07137	None	24654.2	24706.8	23247.8	24000	0.982197	0.483104	0.561559	1	0.973008	0.708578
K13529	AraC family transcriptional regulator, regulatory protein of adaptative response / DNA-3-methyladenine glycosylase II [EC:3.2.2.21]	24645.5	24730.5	23213.5	24018	0.965352	0.484567	0.545732	1	0.973008	0.708578
K02496	uroporphyrin-III C-methyltransferase [EC:2.1.1.107]	24637.5	24699.5	23180.8	24112	0.997601	0.646897	0.420638	1	0.973008	0.708578
K04782	isochorismate pyruvate-lyase [EC:4.1.3.-];isochorismate pyruvate lyase [EC:4.2.99.21]	24628.8	24718.8	23177	24102.7	0.958542	0.608311	0.445952	1	0.973008	0.708578
K05834	homoserine/homoserine lactone efflux protein	24638	24698.8	23179.5	24109.7	0.99566	0.64434	0.420126	1	0.973008	0.708578
K06975	None	24632	24703.5	23198.8	24084.7	0.98763	0.596094	0.457831	1	0.973008	0.708578
K01744	aspartate ammonia-lyase [EC:4.3.1.1]	24630.5	24699.8	23172	24121	0.99085	0.659459	0.414083	1	0.973008	0.708578
K05772	putative tungstate transport system substrate-binding protein;tungstate transport system substrate-binding protein	24637.2	24728	23204.2	24020	0.956444	0.491404	0.541537	1	0.973008	0.708578
K06415	stage V sporulation protein R	24622.5	24691	23260.2	24012.7	0.990982	0.524533	0.583068	1	0.973008	0.709418
K00483	4-hydroxyphenylacetate-3-hydroxylase large chain [EC:1.14.13.3]	24619.2	24681.5	23195.8	24111	0.998303	0.667273	0.432112	1	0.973008	0.708578
K06857	tungstate transport system ATP-binding protein;putative tungstate transport system ATP-binding protein	24635.8	24726.8	23202.2	24018.7	0.956081	0.491697	0.541497	1	0.973008	0.708578
K11209	GST-like protein	24644	24693.8	23166	24099.3	0.977635	0.636525	0.407638	1	0.973008	0.708578
K01751	diaminopropionate ammonia-lyase [EC:4.3.1.15]	24627	24705.2	23163.2	24110	0.976714	0.636003	0.419752	1	0.973008	0.708578
K00065	2-deoxy-D-gluconate 3-dehydrogenase [EC:1.1.1.125]	24635	24675.8	23116	24198	0.964118	0.802665	0.306458	1	0.973008	0.708578
K00880	L-xylulokinase [EC:2.7.1.53]	24613.8	24662.8	23064.5	24309.3	0.977425	0.981082	0.232203	1	0.993907	0.708578
K00175	2-oxoglutarate ferredoxin oxidoreductase subunit beta [EC:1.2.7.3]	24630	24694.5	23232	24019	0.998032	0.527652	0.545963	1	0.973008	0.708578
K00174	2-oxoglutarate ferredoxin oxidoreductase subunit alpha [EC:1.2.7.3]	24630	24694.5	23232	24019	0.998032	0.527652	0.545963	1	0.973008	0.708578
K10546	putative multiple sugar transport system substrate-binding protein	24622	24689.2	23252	24003.3	0.992945	0.516753	0.583555	1	0.973008	0.709418
K05794	tellurite resistance protein TerC	24644.8	24716.2	23208	23995.3	0.987704	0.4775	0.553124	1	0.973008	0.708578
K01965	propionyl-CoA carboxylase alpha chain [EC:6.4.1.3]	24638	24713	23220	23979.7	0.982224	0.459386	0.57945	1	0.973008	0.709418
K07577	putative mRNA 3-end processing factor	24626.8	24700.5	23237.2	23988	0.98319	0.480637	0.586251	1	0.973008	0.709418
K03699	putative hemolysin	24639	24718.8	23210.5	23981.7	0.974507	0.454307	0.572314	1	0.973008	0.709418
K00598	trans-aconitate 2-methyltransferase [EC:2.1.1.144]	24626	24690.8	23158.5	24096.7	0.998134	0.639665	0.419104	1	0.973008	0.708578
K06222	2,5-diketo-D-gluconate reductase B [EC:1.1.1.274]	24618	24700.5	23152.8	24101.7	0.970067	0.631683	0.421825	1	0.973008	0.708578
K12990	rhamnosyltransferase [EC:2.4.1.-]	24626.5	24720	23193.5	24005.3	0.952193	0.485182	0.548742	1	0.973008	0.708578
K10547	putative multiple sugar transport system permease protein	24618.8	24684.2	23242.5	23996.7	0.995846	0.515813	0.579861	1	0.973008	0.709418
K10548	putative multiple sugar transport system ATP-binding protein	24618.8	24684.2	23242.5	23996.7	0.995846	0.515813	0.579861	1	0.973008	0.709418
K07645	two-component system, OmpR family, sensor histidine kinase QseC [EC:2.7.13.3]	24623.5	24687.8	23148	24096.3	0.999086	0.643958	0.411439	1	0.973008	0.708578
K07459	putative ATP-dependent endonuclease of the OLD family	24622.8	24687	23141.8	24099	0.999075	0.649373	0.406124	1	0.973008	0.708578
K03893	arsenical pump membrane protein	24608.5	24681.8	23233.2	23984.7	0.983565	0.50211	0.588228	1	0.973008	0.709418
K13888	macrolide-specific efflux protein MacA	24603.2	24679.5	23091	24183	0.981426	0.779357	0.327455	1	0.973008	0.708578
K00433	chloride peroxidase [EC:1.11.1.10]	24628	24669.2	23156.2	24076.7	0.96452	0.640697	0.415245	1	0.973008	0.708578
K09914	putative lipoprotein	24618.5	24683	23142.2	24089	0.998637	0.641154	0.413739	1	0.973008	0.708578
K05812	conserved hypothetical protein	24617.8	24682.5	23140.5	24087.3	0.998258	0.639843	0.41413	1	0.973008	0.708578
K05685	macrolide transport system ATP-binding/permease protein [EC:3.6.3.-];macrolide transport system permease protein	24600.8	24679.2	23089.8	24181.7	0.977935	0.777932	0.32914	1	0.973008	0.708578
K06902	MFS transporter, UMF1 family	24600.5	24694	23217.8	23991.3	0.952163	0.499363	0.588539	1	0.973008	0.709418
K03192	urease accessory protein	24625.5	24718	23177.5	23976.3	0.954536	0.456179	0.561485	1	0.973008	0.708578
K03304	tellurite resistance/dicarboxylate transporter, TDT family	24609.2	24698.5	23129.2	24084.3	0.960649	0.618239	0.428983	1	0.973008	0.708578
K14414	transcriptional regulatory protein RtcR	24606.5	24691.2	23129.8	24093	0.966932	0.63523	0.415329	1	0.973008	0.708578
K07664	two-component system, OmpR family, response regulator BaeR	24612.2	24679.2	23133.2	24091.3	0.994825	0.650503	0.408781	1	0.973008	0.708578
K10844	DNA excision repair protein ERCC-2 [EC:3.6.4.12];DNA excision repair protein ERCC-2 [EC:3.6.1.-]	24606.2	24674.2	23219.8	23980.7	0.992071	0.50959	0.576205	1	0.973008	0.709418
K10805	acyl-CoA thioesterase II [EC:3.1.2.-]	24616	24668.2	23148.2	24067	0.98198	0.628349	0.424471	1	0.973008	0.708578
K08082	two-component system, LytT family, sensor histidine kinase AlgZ [EC:2.7.13.3]	24612.5	24687.2	23199.2	23978.3	0.981822	0.49618	0.567528	1	0.973008	0.708578
K07642	two-component system, OmpR family, sensor histidine kinase BaeS [EC:2.7.13.3]	24609.8	24676	23129.5	24089.7	0.996024	0.653194	0.407292	1	0.973008	0.708578
K13012	O-antigen biosynthesis protein WbqP	24602.5	24674	23218.5	23983	0.986554	0.513745	0.576691	1	0.973008	0.709418
K11746	glutathione-regulated potassium-efflux system ancillary protein KefF	24601	24685.2	23119	24085.7	0.96789	0.634666	0.413506	1	0.973008	0.708578
K14998	surfeit locus 1 family protein	24624.8	24682	23185.8	23967	0.99013	0.487136	0.547512	1	0.973008	0.708578
K06223	DNA adenine methylase [EC:2.1.1.72]	24603.5	24673	23126.5	24074.7	0.99173	0.63956	0.423046	1	0.973008	0.708578
K10041	putative glutamine transport system ATP-binding protein [EC:3.6.3.-]	24600.8	24692	23170.2	23980.3	0.956299	0.493771	0.553677	1	0.973008	0.708578
K03287	outer membrane factor, OMF family	24598	24682.5	23172.2	23981	0.966887	0.50544	0.549729	1	0.973008	0.708578
K03928	carboxylesterase [EC:3.1.1.1]	24596	24668	23194.2	23970.7	0.986041	0.508214	0.567009	1	0.973008	0.708578
K06221	2,5-diketo-D-gluconate reductase A [EC:1.1.1.274]	24586.5	24647.8	23068	24171	0.996052	0.807479	0.314295	1	0.973008	0.708578
K01786	L-ribulose-5-phosphate 4-epimerase [EC:5.1.3.4]	24588.5	24648	23063.2	24170	0.993406	0.805717	0.310896	1	0.973008	0.708578
K12979	beta-hydroxylase [EC:1.14.11.-]	24609	24686.2	23159.5	23960.3	0.978392	0.473897	0.546238	1	0.973008	0.708578
K08083	two-component system, LytT family, response regulator AlgR	24616.8	24676.2	23158	23956.3	0.993409	0.484876	0.535804	1	0.973008	0.708578
K00117	quinoprotein glucose dehydrogenase [EC:1.1.5.2]	24588	24653	23130.5	24057.7	0.997784	0.638458	0.430629	1	0.973008	0.708578
K01041	None	24589.2	24661	23189.2	23967	0.986468	0.512964	0.566097	1	0.973008	0.708578
K02182	crotonobetaine/carnitine-CoA ligase [EC:6.2.1.-]	24601	24673.5	23158.5	23967.7	0.985974	0.502361	0.539708	1	0.973008	0.708578
K01721	nitrile hydratase [EC:4.2.1.84]	24582.8	24643.2	23059	24163	0.994854	0.803242	0.31427	1	0.973008	0.708578
K03113	translation initiation factor 1;translation initiation factor SUI1;translation initiation factor eIF-1	24582.8	24651	23116	24058	0.992697	0.643947	0.424842	1	0.973008	0.708578
K13574	uncharacterized oxidoreductase [EC:1.1.1.-]	24580	24640.2	23051.8	24161.3	0.994449	0.80491	0.310488	1	0.973008	0.708578
K09779	hypothetical protein	24583.5	24656.5	23182.2	23960.3	0.984609	0.511226	0.567505	1	0.973008	0.708578
K01502	aliphatic nitrilase [EC:3.5.5.7]	24602.2	24676	23146	23957	0.984284	0.483318	0.534269	1	0.973008	0.708578
K11712	two-component system, LuxR family, response regulator DctR	24596.2	24671.5	23154.5	23955.3	0.981629	0.493139	0.551024	1	0.973008	0.708578
K11711	two-component system, LuxR family, sensor histidine kinase DctS [EC:2.7.13.3]	24596	24671.5	23154.5	23955.3	0.981239	0.493164	0.55127	1	0.973008	0.708578
K09709	hypothetical protein;mesaconyl-C4 CoA hydratase	24611	24669	23140.5	23945	0.991036	0.482178	0.530309	1	0.973008	0.708578
K01907	acetoacetyl-CoA synthetase [EC:6.2.1.16]	24593.8	24668.2	23141.8	23955	0.983091	0.498934	0.541072	1	0.973008	0.708578
K08282	non-specific serine/threonine protein kinase [EC:2.7.11.1]	24592	24669	23132.5	23957	0.97914	0.500768	0.533245	1	0.973008	0.708578
K03453	bile acid:Na+ symporter, BASS family	24574	24645.8	23093.5	24055.3	0.987398	0.650343	0.416272	1	0.973008	0.708578
K03321	sulfate permease, SulP family	24574	24661	23083.8	24044	0.964729	0.617888	0.428426	1	0.973008	0.708578
K05564	multicomponent K+:H+ antiporter subunit G	24583.2	24682	23131	23940	0.946151	0.467625	0.566269	1	0.973008	0.708578
K05560	multicomponent K+:H+ antiporter subunit C	24583.2	24682	23131	23940	0.946151	0.467625	0.566269	1	0.973008	0.708578
K05563	multicomponent K+:H+ antiporter subunit F	24583.2	24682	23131	23940	0.946151	0.467625	0.566269	1	0.973008	0.708578
K05562	multicomponent K+:H+ antiporter subunit E	24583.2	24682	23131	23940	0.946151	0.467625	0.566269	1	0.973008	0.708578
K05561	multicomponent K+:H+ antiporter subunit D	24583.2	24682	23131	23940	0.946151	0.467625	0.566269	1	0.973008	0.708578
K05559	multicomponent K+:H+ antiporter subunit A	24583.2	24682	23131	23940	0.946151	0.467625	0.566269	1	0.973008	0.708578
K01792	glucose-6-phosphate 1-epimerase [EC:5.1.3.15]	24574.8	24641.8	23093	24050	0.994784	0.650537	0.417642	1	0.973008	0.708578
K03534	L-rhamnose mutarotase [EC:5.1.3.-]	24573	24640.8	23095.5	24039.3	0.993592	0.635414	0.425426	1	0.973008	0.708578
K01457	allophanate hydrolase [EC:3.5.1.54]	24584.5	24653.5	23074	24032.3	0.992664	0.614039	0.417209	1	0.973008	0.708578
K14415	tRNA-splicing ligase RtcB [EC:6.5.1.3];protein RtcB	24575.2	24670.8	23127	23946.7	0.95036	0.48353	0.550718	1	0.973008	0.708578
K07715	two-component system, NtrC family, response regulator YfhA	24570.2	24638.8	23084.5	24045.7	0.992632	0.649825	0.416642	1	0.973008	0.708578
K02509	2-oxo-hept-3-ene-1,7-dioate hydratase [EC:4.2.1.-]	24582.2	24632	23083.5	24032.7	0.978167	0.638744	0.407254	1	0.973008	0.708578
K06726	D-ribose pyranase [EC:5.-.-.-]	24567.8	24637	23087.8	24038	0.991389	0.641439	0.424409	1	0.973008	0.708578
K02618	phenylacetic acid degradation protein	24568.5	24638.2	23085.2	24037	0.990598	0.639188	0.424386	1	0.973008	0.708578
K02336	DNA polymerase II [EC:2.7.7.7]	24567.2	24636	23085	24036.7	0.992144	0.641287	0.423263	1	0.973008	0.708578
K01974	RNA 3'-terminal phosphate cyclase [EC:6.5.1.4]	24571	24669	23116.5	23942.3	0.946715	0.482398	0.548474	1	0.973008	0.708578
K03747	Smg protein	24568	24635.8	23081	24037.3	0.993777	0.643102	0.419524	1	0.973008	0.708578
K07711	two-component system, NtrC family, sensor histidine kinase YfhK [EC:2.7.13.3]	24569.2	24635.8	23080.5	24035.3	0.995668	0.640493	0.419751	1	0.973008	0.708578
K14338	cytochrome P450 / NADPH-cytochrome P450 reductase [EC:1.14.14.1 1.6.2.4]	24567.8	24668.8	23115.2	23942.3	0.942267	0.482725	0.550004	1	0.973008	0.708578
K01578	malonyl-CoA decarboxylase [EC:4.1.1.9]	24578.8	24656.2	23119	23934.3	0.978606	0.491153	0.542903	1	0.973008	0.708578
K05597	glutamin-(asparagin-)ase [EC:3.5.1.38]	24576	24655.2	23122.2	23934.7	0.975803	0.491685	0.546365	1	0.973008	0.708578
K03827	putative acetyltransferase [EC:2.3.1.-]	24562.5	24633	23070.5	24026	0.989611	0.63179	0.421964	1	0.973008	0.708578
K13017	UDP-3-keto-D-GlcNAcA aminotransferase [EC:2.6.1.-]	24570	24650.5	23110.2	23929.3	0.974014	0.492647	0.542577	1	0.973008	0.708578
K09024	putative flavin reductase RutF [EC:1.5.1.-]	24573.8	24626.5	23061	24021.3	0.983046	0.634341	0.404961	1	0.973008	0.708578
K08482	circadian clock protein KaiC	24565.2	24640.5	23131.5	23919	0.981563	0.490606	0.567172	1	0.973008	0.708578
K13016	UDP-D-GlcNAcA oxidase [EC:1.1.1.-]	24567.8	24651.5	23109.8	23929.7	0.968991	0.491963	0.54497	1	0.973008	0.708578
K13018	UDP-D-GlcNAc3NA acetyltransferase [EC:2.3.1.-]	24568.5	24649.2	23109.8	23927.3	0.973665	0.491999	0.544347	1	0.973008	0.708578
K14581	naphthalene 1,2-dioxygenase system ferredoxin--NAD(+) reductase component [EC:1.18.1.3]	24568.5	24649.2	23109.8	23927.3	0.973665	0.491999	0.544347	1	0.973008	0.708578
K07722	CopG family transcriptional regulator, nickel-responsive regulator	24572.8	24625.8	23056.5	24023.7	0.983261	0.638675	0.399943	1	0.973008	0.708578
K11747	glutathione-regulated potassium-efflux system protein KefB	24557	24628.5	23064.8	24024.3	0.988112	0.636214	0.420448	1	0.973008	0.708578
K06143	inner membrane protein	24557.2	24629.8	23059.5	24029	0.986684	0.641231	0.414724	1	0.973008	0.708578
K07641	two-component system, OmpR family, sensor histidine kinase CreC [EC:2.7.13.3]	24559	24628	23062	24021.3	0.991937	0.633042	0.418809	1	0.973008	0.708578
K07663	two-component system, OmpR family, catabolic regulation response regulator CreB	24559	24628	23062	24021.3	0.991937	0.633042	0.418809	1	0.973008	0.708578
K00855	phosphoribulokinase [EC:2.7.1.19]	24550	24642.2	23045.5	24017.7	0.957587	0.614431	0.42942	1	0.973008	0.708578
K00853	L-ribulokinase [EC:2.7.1.16]	24553	24628.8	23052.8	24020.7	0.981686	0.632069	0.418363	1	0.973008	0.708578
K11208	GST-like protein	24551	24622.8	23052.8	24016.7	0.98789	0.635395	0.419178	1	0.973008	0.708578
K09992	hypothetical protein	24583.8	24628	23095	23904.3	0.969918	0.488513	0.519357	1	0.973008	0.708578
K08167	MFS transporter, DHA2 family, methyl viologen resistance protein SmvA	24551.5	24620.5	23047.5	24015.7	0.992079	0.6381	0.415144	1	0.973008	0.708578
K02481	two-component system, NtrC family, response regulator	24563	24630.5	23094.8	23918.3	0.994331	0.505254	0.530293	1	0.973008	0.708578
K07387	putative metalloprotease [EC:3.4.24.-]	24544.8	24619.5	23051.2	24012	0.98324	0.631413	0.421615	1	0.973008	0.708578
K08173	MFS transporter, MHS family, metabolite:H+ symporter	24545.5	24616.8	23040.5	24012	0.98874	0.638697	0.414845	1	0.973008	0.708578
K06934	None	24543.5	24616.5	23039	24011	0.986128	0.637551	0.415457	1	0.973008	0.708578
K11534	DeoR family transcriptional regulator, deoxyribose operon repressor	24542.8	24615.2	23037.5	24010	0.986892	0.63822	0.415158	1	0.973008	0.708578
K05713	2,3-dihydroxyphenylpropionate 1,2-dioxygenase [EC:1.13.11.16]	24541.8	24615.8	23037.2	24009.7	0.984618	0.636979	0.4161	1	0.973008	0.708578
K02853	4-alpha-L-fucosyltransferase [EC:2.4.1.-]	24541.8	24614.8	23035.5	24009	0.986145	0.637602	0.414806	1	0.973008	0.708578
K08151	MFS transporter, DHA1 family, tetracycline resistance protein	24541.2	24639.2	23086.2	23896.7	0.948343	0.474258	0.569966	1	0.973008	0.708578
K07341	death on curing protein	24556.2	24618	23080	23906.7	0.997148	0.508769	0.525243	1	0.973008	0.708578
K06876	None	24549.5	24617.8	23078.2	23882.7	0.993186	0.477759	0.546525	1	0.973008	0.708578
K01506	None	24538.2	24615.5	23083.2	23890.3	0.979139	0.4908	0.553769	1	0.973008	0.708578
K10554	fructose transport system ATP-binding protein	24531.2	24632.2	23067.5	23885	0.944234	0.472444	0.568468	1	0.973008	0.708578
K11159	carotenoid cleavage dioxygenase	24533.8	24616.5	23076.5	23889	0.971061	0.490708	0.555161	1	0.973008	0.708578
K10552	fructose transport system substrate-binding protein	24530.2	24631.2	23065.8	23884.3	0.94428	0.473134	0.567711	1	0.973008	0.708578
K10553	fructose transport system permease protein	24530.2	24631.2	23065.8	23884.3	0.94428	0.473134	0.567711	1	0.973008	0.708578
K07178	RIO kinase 1 [EC:2.7.11.1]	24535	24614.5	23075	23887.3	0.975827	0.491729	0.553079	1	0.973008	0.708578
K01238	None	24529.2	24613.5	23080.5	23884.7	0.968437	0.483776	0.560794	1	0.973008	0.708578
K01725	cyanate lyase [EC:4.2.1.104]	24532.8	24613.2	23073.5	23887	0.974351	0.492898	0.553014	1	0.973008	0.708578
K01858	myo-inositol-1-phosphate synthase [EC:5.5.1.4]	24545.5	24613.2	23057.5	23877.3	0.993806	0.480824	0.535227	1	0.973008	0.708578
K11263	acetyl-/propionyl-CoA carboxylase, biotin carboxylase, biotin carboxyl carrier protein [EC:6.3.4.14];acetyl/propionyl carboxylase subunit alpha	24532.5	24610.8	23059.5	23887.3	0.977936	0.498894	0.54096	1	0.973008	0.708578
K09461	anthraniloyl-CoA monooxygenase [EC:1.14.13.40]	24528.5	24609.2	23065.2	23883.7	0.974114	0.495551	0.55027	1	0.973008	0.708578
K01726	None	24526.5	24609.8	23063	23884.7	0.970412	0.496147	0.549523	1	0.973008	0.708578
K04101	protocatechuate 4,5-dioxygenase, beta chain [EC:1.13.11.8]	24553.8	24604	23043.2	23870.3	0.979222	0.484373	0.514083	1	0.973008	0.708578
K08295	2-aminobenzoate-CoA ligase [EC:6.2.1.32]	24525	24607	23060.2	23880	0.972277	0.494102	0.550264	1	0.973008	0.708578
K04100	protocatechuate 4,5-dioxygenase, alpha chain [EC:1.13.11.8]	24552.8	24603.5	23042.8	23870	0.979964	0.484615	0.514418	1	0.973008	0.708578
K13875	L-arabonate dehydrase [EC:4.2.1.25]	24523.8	24606	23059	23878.7	0.971924	0.493956	0.550748	1	0.973008	0.708578
K07020	None	24525.2	24606.5	23051.2	23884	0.973609	0.500705	0.539547	1	0.973008	0.708578
K09969	general L-amino acid transport system substrate-binding protein	24521.8	24622.8	23043.2	23872.7	0.944869	0.472224	0.559396	1	0.973008	0.708578
K11731	citronellyl-CoA dehydrogenase [EC:1.3.99.-]	24518	24603.8	23046.8	23887.7	0.967073	0.509178	0.53752	1	0.973008	0.708578
K09970	general L-amino acid transport system permease protein	24517.8	24621.2	23040	23870.7	0.941218	0.472192	0.560792	1	0.973008	0.708578
K09971	general L-amino acid transport system permease protein	24517.8	24621.2	23039.2	23870.3	0.941201	0.471685	0.56033	1	0.973008	0.708578
K09980	hypothetical protein	24518.8	24604.5	23051.5	23871.3	0.966758	0.487013	0.5532	1	0.973008	0.708578
K14333	2,3-dihydroxybenzoate decarboxylase [EC:4.1.1.46]	24532.5	24601	23039.5	23868	0.993107	0.487173	0.53005	1	0.973008	0.708578
K12685	subtilase-type serine protease [EC:3.4.21.-]	24518.8	24601.8	23044.5	23870.7	0.971035	0.491066	0.546308	1	0.973008	0.708578
K07131	None	24520.8	24600	23035.2	23876	0.976898	0.500793	0.532172	1	0.973008	0.708578
K03384	None	24514.8	24598.5	23046.5	23869.7	0.969857	0.491739	0.548313	1	0.973008	0.708578
K12454	CDP-paratose 2-epimerase [EC:5.1.3.10]	24516	24603.2	23041	23868.3	0.964623	0.486332	0.54865	1	0.973008	0.708578
K03520	carbon-monoxide dehydrogenase large subunit [EC:1.2.99.2]	24518.8	24601.2	23039.5	23866.3	0.971771	0.487072	0.545498	1	0.973008	0.708578
K00054	hydroxymethylglutaryl-CoA reductase [EC:1.1.1.88]	24514.5	24597.5	23041	23864.7	0.970962	0.48672	0.547003	1	0.973008	0.708578
K01455	formamidase [EC:3.5.1.49]	24516	24597.2	23035	23867.7	0.973862	0.494356	0.54013	1	0.973008	0.708578
K10674	ectoine hydroxylase [EC:1.14.11.-]	24513.5	24596.5	23036	23866.3	0.971173	0.492322	0.542597	1	0.973008	0.708578
K00485	dimethylaniline monooxygenase (N-oxide forming) [EC:1.14.13.8]	24526	24593.8	23027	23861	0.994139	0.490005	0.526784	1	0.973008	0.708578
K06945	None	24515.2	24597	23030	23864.7	0.973089	0.491252	0.53899	1	0.973008	0.708578
K11089	60 kDa SS-A/Ro ribonucleoprotein	24511.8	24596.5	23032.8	23865.3	0.968588	0.492546	0.543341	1	0.973008	0.708578
K13774	citronellol/citronellal dehydrogenase	24511.8	24596.2	23032.8	23864.3	0.968966	0.491682	0.543897	1	0.973008	0.708578
K13777	geranyl-CoA carboxylase alpha subunit [EC:6.4.1.5]	24511.8	24596.2	23033	23864	0.968964	0.491281	0.544388	1	0.973008	0.708578
K13778	geranyl-CoA carboxylase beta subunit [EC:6.4.1.5]	24511.8	24596.2	23033	23864	0.968964	0.491281	0.544388	1	0.973008	0.708578
K10221	2-pyrone-4,6-dicarboxylate lactonase [EC:3.1.1.57]	24525	24592.8	23024.8	23860	0.994149	0.490244	0.5259	1	0.973008	0.708578
K00284	glutamate synthase (ferredoxin) [EC:1.4.7.1]	24508.8	24595.2	23037	23862	0.965707	0.487007	0.549382	1	0.973008	0.708578
K13049	carboxypeptidase PM20D1 [EC:3.4.17.-]	24511	24596.8	23030.8	23863.3	0.9671	0.490458	0.544518	1	0.973008	0.708578
K07219	putative molybdopterin biosynthesis protein	24508.8	24594.8	23028.2	23871.7	0.966897	0.502508	0.53594	1	0.973008	0.708578
K09740	hypothetical protein	24507.8	24594.2	23027.8	23870	0.966184	0.501496	0.537673	1	0.973008	0.708578
K00590	site-specific DNA-methyltransferase (cytosine-N4-specific) [EC:2.1.1.113]	24506.2	24593	23024.8	23867.7	0.965858	0.500724	0.537573	1	0.973008	0.708578
K03225	type III secretion protein SctQ	24507.2	24592	23025.2	23861	0.968737	0.493878	0.541355	1	0.973008	0.708578
K00030	isocitrate dehydrogenase (NAD+) [EC:1.1.1.41]	24508	24592.5	23023.5	23861.3	0.969078	0.493629	0.53923	1	0.973008	0.708578
K08279	carnitine operon protein CaiE	24506.5	24594	23024.2	23860.3	0.964621	0.490673	0.54315	1	0.973008	0.708578
K00103	L-gulonolactone oxidase [EC:1.1.3.8]	24507.5	24592	23025	23860	0.96906	0.492507	0.541601	1	0.973008	0.708578
K00256	isoquinoline 1-oxidoreductase [EC:1.3.99.16]	24506.8	24593	23023.2	23860.7	0.966479	0.492333	0.541027	1	0.973008	0.708578
K03223	type III secretion protein SctL	24506.8	24591.2	23024	23860.3	0.969125	0.494136	0.54074	1	0.973008	0.708578
K13006	UDP-perosamine 4-acetyltransferase [EC:2.3.1.-]	24506.2	24592	23024.2	23859.3	0.967258	0.492056	0.542777	1	0.973008	0.708578
K03219	type III secretion protein SctC	24506.5	24591.5	23023.8	23860	0.968389	0.493459	0.541217	1	0.973008	0.708578
K03220	type III secretion protein SctD	24506.5	24591.2	23022.5	23860	0.968737	0.493628	0.539827	1	0.973008	0.708578
K04110	benzoate-CoA ligase [EC:6.2.1.25]	24506.8	24591.2	23022.5	23859.3	0.969147	0.49306	0.540192	1	0.973008	0.708578
K04098	hydroxyquinol 1,2-dioxygenase [EC:1.13.11.37]	24505.8	24591.5	23023	23859	0.967278	0.492571	0.542155	1	0.973008	0.708578
K07169	FHA domain-containing protein	24506.5	24591.2	23022.5	23859	0.968765	0.492693	0.540768	1	0.973008	0.708578
K00777	None	24506.2	24591.2	23022.5	23859	0.968385	0.492722	0.540998	1	0.973008	0.708578
K11329	two-component system, OmpR family, response regulator RpaB	24506.5	24591	23022.2	23858.7	0.969126	0.492546	0.540595	1	0.973008	0.708578
K00217	maleylacetate reductase [EC:1.3.1.32]	24505.5	24591.2	23023	23858.7	0.96727	0.492518	0.542544	1	0.973008	0.708578
K07123	None	24505.8	24591.5	23021.8	23859.3	0.96726	0.492719	0.540593	1	0.973008	0.708578
K01577	oxalyl-CoA decarboxylase [EC:4.1.1.8]	24505.5	24591.2	23022.5	23858.7	0.967239	0.492204	0.541876	1	0.973008	0.708578
K00596	2,2-dialkylglycine decarboxylase (pyruvate) [EC:4.1.1.64]	24505.8	24590.8	23021.8	23859	0.968394	0.493336	0.540374	1	0.973008	0.708578
K04780	nonribosomal peptide synthetase DhbF	24505.2	24590.5	23021.8	23859.3	0.968028	0.493942	0.540337	1	0.973008	0.708578
K09144	hypothetical protein	24505.2	24591.2	23021.2	23858.7	0.966914	0.492498	0.541131	1	0.973008	0.708578
K13028	aldoxime dehydratase [EC:4.99.1.5]	24505.2	24591	23021.2	23858.3	0.967297	0.492413	0.541237	1	0.973008	0.708578
K11898	type VI secretion system protein ImpE	24505.2	24590.8	23021.2	23858	0.967662	0.492299	0.541337	1	0.973008	0.708578
K07279	hypothetical protein	24505	24590.2	23021	23858	0.968042	0.492882	0.54093	1	0.973008	0.708578
K07092	None	24505	24590	23021	23858	0.968418	0.493174	0.540735	1	0.973008	0.708578
K04054	type III secretion protein SctK	24505	24590	23021	23858	0.968418	0.493174	0.540735	1	0.973008	0.708578
K02293	phytoene dehydrogenase, phytoene desaturase [EC:1.14.99.-]	24505	24590	23021	23858	0.968418	0.493174	0.540735	1	0.973008	0.708578
K07483	transposase	4525.75	4499.25	6665	5517	0.990203	0.609258	0.701883	1	0.973008	0.778768
K03704	cold shock protein (beta-ribbon, CspA family)	3605.5	3446.5	5254.5	5372	0.914019	0.291912	0.974402	1	0.973008	0.980201
K08195	MFS transporter, AAHS family, 4-hydroxybenzoate transporter	3193.25	3083	4596.25	4220.67	0.935719	0.463732	0.872934	1	0.973008	0.904468
K00821	acetylornithine/N-succinyldiaminopimelate aminotransferase [EC:2.6.1.11 2.6.1.17]	2828.5	2742.25	4058	3596.33	0.942243	0.517622	0.823094	1	0.973008	0.868315
K03293	amino acid transporter, AAT family	2745	2666.25	3944.25	3685.33	0.947025	0.450037	0.887415	1	0.973008	0.91647
K03762	MFS transporter, MHS family, proline/betaine transporter	2629.75	2597.25	3833	3328	0.978134	0.555158	0.776401	1	0.973008	0.831679
K07497	putative transposase	2399.25	2488.25	3471.5	2847	0.924523	0.711098	0.6312	1	0.973008	0.727222
K03328	polysaccharide transporter, PST family	2142.75	2054.25	3190.5	2717.33	0.922858	0.5083	0.788961	1	0.973008	0.842281
K03741	arsenate reductase [EC:1.20.4.1]	2151.5	2080.75	3194	2615.67	0.938856	0.580093	0.729678	1	0.973008	0.795411
K03307	solute:Na+ symporter, SSS family	2071.5	2003	3106.25	2644.33	0.939509	0.513283	0.778103	1	0.973008	0.833352
