# Supplementary material for: Effects of Elevated Tropospheric Ozone Concentration on the Bacterial Community in the Phyllosphere and Rhizoplane of Rice
Source: PLoS One. 2016 Sep 19;11(9):e0163178. doi: 10.1371/journal.pone.0163178 (PMC5028031; doi:10.1371/journal.pone.0163178)
Supplement: S7 Table — (XLSX) [file pone.0163178.s009.xlsx]

## Sheet: Sheet1
S7 Table.
Estimated number of genes involved in different pathways in different groups of samples in the rhizoplane.
Number of genes were estimated by PICRUSt programme in each sample in the rhizoplane. A total of 62188 subsampled reads were assigned a taxonomy, and the number of 16S rRNA gene in each bacterial taxon was corrected. The number of genes that the taxon harbours were multiplied with the number of the reads assigned to that taxon. Finally, the genes were assigned to certain metabolic pathways accord…
KEGG ID	KEGG_Description	NB_control	L81_control	NB_ozone	L81_ozone	Raw_G	Raw_T	Raw_TxG	FDR_G	FDR_T	FDR_TxG
K03406	methyl-accepting chemotaxis protein	311946	322993	274002	311105	0.261815	0.54121	0.45038	0.990447	1	1
K02014	iron complex outermembrane recepter protein	208948	199060	209205	205066	0.904235	0.81364	0.771254	0.991444	1	1
K03088	RNA polymerase sigma-70 factor, ECF subfamily	199504	183546	200045	206967	0.620998	0.0782745	0.16115	0.990447	1	1
K01999	branched-chain amino acid transport system substrate-binding protein	196977	188428	198530	181734	0.897756	0.458298	0.590196	0.991369	1	1
K01692	enoyl-CoA hydratase [EC:4.2.1.17]	164820	164740	182390	149415	0.687732	0.398256	0.257505	0.990447	1	1
K00936	None	132462	125188	115811	129272	0.954868	0.822186	0.0875713	0.993853	1	1
K01996	branched-chain amino acid transport system ATP-binding protein	121279	116766	123702	106944	0.896084	0.355452	0.447022	0.99115	1	1
K01998	branched-chain amino acid transport system permease protein	119072	114892	121660	104718	0.873546	0.316285	0.404922	0.990447	1	1
K01997	branched-chain amino acid transport system permease protein	118766	114528	121551	104491	0.877532	0.318561	0.400117	0.990447	1	1
K02004	None	114492	111460	113160	121852	0.685847	0.320665	0.330779	0.990447	1	1
K01995	branched-chain amino acid transport system ATP-binding protein	117319	113386	120683	103733	0.861961	0.336062	0.396414	0.990447	1	1
K02003	None	109232	108078	104764	113806	0.485917	0.586429	0.323248	0.990447	1	1
K06147	ATP-binding cassette, subfamily B, bacterial	105203	100808	102938	108076	0.819105	0.332466	0.248807	0.990447	1	1
K00626	acetyl-CoA C-acetyltransferase [EC:2.3.1.9]	96203.8	93976.2	116294	88373.3	0.845644	0.605026	0.210396	0.990447	1	1
K07090	None	100278	97971	96945.2	95391.7	0.516554	0.396375	0.997847	0.990447	1	1
K03413	two-component system, chemotaxis family, response regulator CheY	93338.2	93699.5	82385.5	91654.3	0.377073	0.592266	0.309307	0.990447	1	1
K03496	chromosome partitioning protein	87950.8	86168.2	96735.5	87689.3	0.523341	0.985785	0.26593	0.990447	1	1
K07497	putative transposase	81136.2	76836	93904.8	80312.7	0.993673	0.753133	0.338819	0.997264	1	1
K02051	sulfonate/nitrate/taurine transport system substrate-binding protein	89955.2	85825.2	77407.8	78068.3	0.93236	0.172866	0.660837	0.992795	1	1
K01897	long-chain acyl-CoA synthetase [EC:6.2.1.3]	80717.8	84211.8	87073	77498.7	0.347278	0.357197	0.252415	0.990447	1	1
K00059	3-oxoacyl-[acyl-carrier protein] reductase [EC:1.1.1.100]	84976.8	80445.8	84935.2	79057.3	0.983523	0.612175	0.799508	0.995951	1	1
K02035	peptide/nickel transport system substrate-binding protein	83654	75675	87984.2	77821.3	0.629072	0.909627	0.828748	0.990447	1	1
K00799	glutathione S-transferase [EC:2.5.1.18]	85510.5	73365.8	88836.5	75680	0.117085	0.847112	0.860861	0.990447	1	1
K02483	two-component system, OmpR family, response regulator	84449.5	78846.5	78909.2	79995	0.778897	0.967969	0.313473	0.990447	1	1
K00257	None	75371	73017.5	95797.5	67560	0.927733	0.653264	0.260734	0.992795	1	1
K00540	None	81765	78484.8	72068.2	79760.3	0.854645	0.997645	0.213135	0.990447	1	1
K05366	penicillin-binding protein 1A [EC:2.4.1.- 3.4.-.-]	78491.5	75639.5	79621	77075.7	0.731661	0.969753	0.961331	0.990447	1	1
K03296	hydrophobic/amphiphilic exporter-1 (mainly G- bacteria), HAE1 family	76973.5	72168	74777.5	73981.3	0.808588	0.850059	0.435012	0.990447	1	1
K01834	phosphoglycerate mutase [EC:5.4.2.1]	76086.5	74619.2	70393.8	74831.3	0.507713	0.825581	0.324333	0.990447	1	1
K02034	peptide/nickel transport system permease protein	77073	70494.5	73557.5	72121	0.615898	0.924736	0.527296	0.990447	1	1
K07001	None	74176.2	69338.8	74859.5	74626	0.82864	0.357271	0.49145	0.990447	1	1
K02033	peptide/nickel transport system permease protein	76672	69703.2	73314	71658.7	0.552071	0.87231	0.504821	0.990447	1	1
K02050	sulfonate/nitrate/taurine transport system permease protein	79720.2	73043.2	69207.5	68375.7	0.673918	0.337854	0.565394	0.990447	1	1
K02032	peptide/nickel transport system ATP-binding protein	75489.8	70354.5	72396.2	70978	0.810998	0.921894	0.649985	0.990447	1	1
K07486	transposase	70355.5	63462.8	76570.8	72756.3	0.533399	0.141247	0.690106	0.990447	1	1
K01533	Cu2+-exporting ATPase [EC:3.6.3.4]	68656.2	64262	77175.2	68904.7	0.832787	0.400949	0.516953	0.990447	1	1
K02049	sulfonate/nitrate/taurine transport system ATP-binding protein	75264.8	67790	65389.2	64447.3	0.500358	0.405275	0.451842	0.990447	1	1
K03832	periplasmic protein TonB	69431	67464.2	64864.5	70928.3	0.727869	0.67376	0.306818	0.990447	1	1
K00666	fatty-acyl-CoA synthase [EC:6.2.1.-]	68004.2	67605	71096.5	64166.3	0.519442	0.378884	0.321449	0.990447	1	1
K02025	multiple sugar transport system permease protein	65232.2	59954.5	61587.5	77084	0.780097	0.0421901	0.0522275	0.990447	1	1
K02433	aspartyl-tRNA(Asn)/glutamyl-tRNA (Gln) amidotransferase subunit A [EC:6.3.5.6 6.3.5.7]	67937.5	62380.2	67708.2	61889.7	0.590143	0.703614	0.901985	0.990447	1	1
K01362	None	67478.5	62144.5	63687.5	65933	0.644865	0.499961	0.19709	0.990447	1	1
K02026	multiple sugar transport system permease protein	65055.5	59059.8	61774.8	75605.7	0.691447	0.0425641	0.0565603	0.990447	1	1
K03559	biopolymer transport protein ExbD	63709	59204.2	64977.2	60914.3	0.67143	0.80367	0.972745	0.990447	1	1
K02057	simple sugar transport system permease protein	65740.5	56682.5	62951	57615.3	0.394637	0.996688	0.754751	0.990447	1	1
K03408	purine-binding chemotaxis protein CheW	61858.8	62296.2	58361.8	60717	0.260004	0.481293	0.728753	0.990447	1	1
K01534	Cd2+/Zn2+-exporting ATPase [EC:3.6.3.3 3.6.3.5]	56362.2	53521.2	73222.8	59053	0.989669	0.478852	0.261872	0.997264	1	1
K09686	antibiotic transport system permease protein	61297.5	60959.8	58678.2	60142.7	0.281737	0.558682	0.694479	0.990447	1	1
K00974	tRNA nucleotidyltransferase (CCA-adding enzyme) [EC:2.7.7.25 2.7.7.21 3.1.3.- 3.1.4.-];tRNA nucleotidyltransferase (CCA-adding enzyme) [EC:2.7.7.72 3.1.3.- 3.1.4.-]	59087.5	58868.8	58612	56952.3	0.328536	0.366198	0.674378	0.990447	1	1
K01784	UDP-glucose 4-epimerase [EC:5.1.3.2]	59258.8	61099	55541.8	56970.3	0.191575	0.220947	0.90411	0.990447	1	1
K01652	acetolactate synthase I/II/III large subunit [EC:2.2.1.6]	58408.8	56937.8	60535.5	55344	0.678282	0.536821	0.460941	0.990447	1	1
K02030	polar amino acid transport system substrate-binding protein	59941	54968.5	62976.5	51781.3	0.796218	0.588258	0.539321	0.990447	1	1
K07239	heavy-metal exporter, HME family	58185	55231.5	53645	59898.7	0.975339	0.524576	0.253493	0.994442	1	1
K02342	DNA polymerase III subunit epsilon [EC:2.7.7.7]	57463	53739	57276.2	57432	0.836759	0.419785	0.449229	0.990447	1	1
K03497	chromosome partitioning protein, ParB family	55893	50391.8	64678	54024.3	0.499925	0.511577	0.433882	0.990447	1	1
K03183	ubiquinone/menaquinone biosynthesis methyltransferase [EC:2.1.1.163 2.1.1.-];ubiquinone/menaquinone biosynthesis methyltransferase [EC:2.1.1.-]	57234.2	55876.5	55529.5	54494.3	0.488126	0.3956	0.993865	0.990447	1	1
K02027	multiple sugar transport system substrate-binding protein	56845.8	50795.5	54917.2	61909	0.550222	0.0795862	0.107035	0.990447	1	1
K01091	phosphoglycolate phosphatase [EC:3.1.3.18]	56790.5	52972	57325	55012.7	0.738879	0.673385	0.747952	0.990447	1	1
K02029	polar amino acid transport system permease protein	57942	53322.5	58322.5	48960	0.813154	0.463525	0.590676	0.990447	1	1
K02031	peptide/nickel transport system ATP-binding protein	56234.2	52951.8	56041.5	53370.3	0.938853	0.924964	0.964607	0.992795	1	1
K03561	biopolymer transport protein ExbB	54141.8	51612.2	56211	52918.3	0.914489	0.900646	0.803152	0.992795	1	1
K02078	acyl carrier protein	54144.2	53730.8	48462	54176	0.472462	0.918315	0.221234	0.990447	1	1
K01644	citrate lyase subunit beta [EC:4.1.3.6];citrate lyase subunit beta / citryl-CoA lyase [EC:4.1.3.6 4.1.3.34]	52598.5	45742	60912.5	49041.3	0.341956	0.598664	0.511563	0.990447	1	1
K03111	single-strand DNA-binding protein	49230.8	45801	62382.8	50066	0.842317	0.491055	0.268141	0.990447	1	1
K07181	putative signal transduction protein containing EAL and modified HD-GYP domains	52656.2	52299	48231.5	54521	0.630058	0.812291	0.400278	0.990447	1	1
K00599	None	50837.5	52248.5	49725	52316.7	0.126562	0.817713	0.804852	0.990447	1	1
K00266	glutamate synthase (NADPH/NADH) small chain [EC:1.4.1.13 1.4.1.14]	51785.8	50485.2	50976.2	51616	0.47987	0.881447	0.586904	0.990447	1	1
K00382	dihydrolipoamide dehydrogenase [EC:1.8.1.4]	50180.8	44834.2	59842.5	49167.3	0.477403	0.404387	0.443957	0.990447	1	1
K01524	guanosine-5'-triphosphate,3'-diphosphate pyrophosphatase [EC:3.6.1.40];exopolyphosphatase / guanosine-5'-triphosphate,3'-diphosphate pyrophosphatase [EC:3.6.1.11 3.6.1.40]	51874	48489	50451.8	52058.7	0.878166	0.470897	0.366505	0.990447	1	1
K03704	cold shock protein (beta-ribbon, CspA family)	53035.8	52448.5	46196	50768.3	0.568462	0.575641	0.357675	0.990447	1	1
K01703	3-isopropylmalate/(R)-2-methylmalate dehydratase large subunit [EC:4.2.1.33 4.2.1.35]	50096.2	48436.8	52910.8	49245.3	0.650305	0.99078	0.499979	0.990447	1	1
K01507	inorganic pyrophosphatase [EC:3.6.1.1]	50458	49435.2	49653.8	50801	0.502607	0.832443	0.615205	0.990447	1	1
K01912	phenylacetate-CoA ligase [EC:6.2.1.30]	51310.5	53286.2	45585	48835.3	0.162802	0.147846	0.790738	0.990447	1	1
K01990	ABC-2 type transport system ATP-binding protein	49314.2	51283.5	46691.5	52542	0.143623	0.88097	0.412575	0.990447	1	1
K00575	chemotaxis protein methyltransferase CheR [EC:2.1.1.80]	49653.2	50690.8	49357.8	49066	0.245339	0.486304	0.7219	0.990447	1	1
K00941	phosphomethylpyrimidine kinase [EC:2.7.4.7];hydroxymethylpyrimidine/phosphomethylpyrimidine kinase [EC:2.7.1.49 2.7.4.7]	49030.8	45664.5	54800.2	46802.3	0.806501	0.925804	0.380016	0.990447	1	1
K01011	thiosulfate/3-mercaptopyruvate sulfurtransferase [EC:2.8.1.1 2.8.1.2];3-mercaptopyruvate sulfurtransferase [EC:2.8.1.2]	48513.2	44407.2	54893.5	46971	0.622465	0.605143	0.451197	0.990447	1	1
K06940	None	47679.2	49608.8	49514.8	47460	0.204196	0.4352	0.391037	0.990447	1	1
K03407	two-component system, chemotaxis family, sensor kinase CheA [EC:2.7.13.3]	49648.8	49975	44557	49525	0.351107	0.733089	0.321284	0.990447	1	1
K07088	None	48390.5	46309	49633.8	47664.3	0.847347	0.834515	0.958441	0.990447	1	1
K01768	adenylate cyclase [EC:4.6.1.1]	50783.5	50523.2	41562	48704	0.621001	0.626122	0.282327	0.990447	1	1
K01491	methylenetetrahydrofolate dehydrogenase (NADP+) / methenyltetrahydrofolate cyclohydrolase [EC:1.5.1.5 3.5.4.9]	48012	46497.8	48093.8	47629.7	0.563766	0.838856	0.760825	0.990447	1	1
K01704	3-isopropylmalate/(R)-2-methylmalate dehydratase small subunit [EC:4.2.1.33 4.2.1.35]	47846.2	46808	47598	46773.3	0.424854	0.707867	0.992474	0.990447	1	1
K00249	acyl-CoA dehydrogenase [EC:1.3.99.3]	45132.5	41919	58546	40724.3	0.898083	0.80418	0.258216	0.991369	1	1
K07152	None	48563.2	46260.2	43062.8	48840	0.943695	0.73102	0.259988	0.992795	1	1
K00573	protein-L-isoaspartate(D-aspartate) O-methyltransferase [EC:2.1.1.77]	47624.2	46388	45789.8	46049.7	0.554766	0.659293	0.713536	0.990447	1	1
K00384	thioredoxin reductase (NADPH) [EC:1.8.1.9]	46553.2	43482.5	49422.8	45799.7	0.732445	0.420782	0.829404	0.990447	1	1
K07240	chromate transporter	46517	43589.2	47771	46896.3	0.871378	0.417644	0.672413	0.990447	1	1
K11754	dihydrofolate synthase / folylpolyglutamate synthase [EC:6.3.2.12 6.3.2.17]	46721.8	44993.5	46703.5	45949.7	0.667584	0.898829	0.774861	0.990447	1	1
K08303	putative protease [EC:3.4.-.-]	45219.2	45659.2	46902.5	46589.7	0.268504	0.956047	0.77879	0.990447	1	1
K02302	uroporphyrin-III C-methyltransferase / precorrin-2 dehydrogenase / sirohydrochlorin ferrochelatase [EC:2.1.1.107 1.3.1.76 4.99.1.4]	47420	41729.2	49366.8	44983.3	0.161543	0.296164	0.715347	0.990447	1	1
K00602	phosphoribosylaminoimidazolecarboxamide formyltransferase / IMP cyclohydrolase [EC:2.1.2.3 3.5.4.10]	46562.2	45217.5	45875	45182	0.527462	0.696179	0.878836	0.990447	1	1
K02016	iron complex transport system substrate-binding protein	47203.2	46408.5	44970.8	43092.3	0.608594	0.247857	0.759156	0.990447	1	1
K00655	1-acyl-sn-glycerol-3-phosphate acyltransferase [EC:2.3.1.51]	45872.8	44418.5	45934.5	45579	0.580512	0.807242	0.736169	0.990447	1	1
K01420	CRP/FNR family transcriptional regulator, anaerobic regulatory protein	46815	46336.5	42123	46056	0.508808	0.770734	0.334083	0.990447	1	1
K00145	N-acetyl-gamma-glutamyl-phosphate reductase [EC:1.2.1.38];N-acetyl-gamma-glutamyl-phosphate/N-acetyl-gamma-aminoadipyl-phosphate reductase [EC:1.2.1.38 1.2.1.-]	45609.2	44266.2	45680.2	44988.3	0.537549	0.989103	0.869307	0.990447	1	1
K14652	3,4-dihydroxy 2-butanone 4-phosphate synthase / GTP cyclohydrolase II [EC:4.1.99.12 3.5.4.25]	45241.2	43820.8	45490.5	44210.3	0.561311	0.866729	0.964938	0.990447	1	1
K00930	acetylglutamate kinase [EC:2.7.2.8];acetylglutamate/acetylaminoadipate kinase [EC:2.7.2.8 2.7.2.-]	45051	43460.2	45323.2	44572.3	0.634671	0.816443	0.804848	0.990447	1	1
K01961	acetyl-CoA carboxylase, biotin carboxylase subunit [EC:6.4.1.2];acetyl-CoA carboxylase, biotin carboxylase subunit [EC:6.4.1.2 6.3.4.14]	44480	43823.8	45415.8	44252.3	0.384642	0.899168	0.787332	0.990447	1	1
K11752	diaminohydroxyphosphoribosylaminopyrimidine deaminase / 5-amino-6-(5-phosphoribosylamino)uracil reductase [EC:3.5.4.26 1.1.1.193]	44871.8	43162	45051.5	43602.7	0.691253	0.889969	0.997293	0.990447	1	1
K13038	phosphopantothenoylcysteine decarboxylase / phosphopantothenate--cysteine ligase [EC:4.1.1.36 6.3.2.5]	44758.5	43389.2	44817.2	43726	0.548177	0.844144	0.992087	0.990447	1	1
K09687	antibiotic transport system ATP-binding protein	44192.5	43358.8	42809.5	45947.7	0.617652	0.55915	0.386576	0.990447	1	1
K11753	riboflavin kinase / FMN adenylyltransferase [EC:2.7.1.26 2.7.7.2]	44117.5	43086	44378.8	44131.3	0.41645	0.83658	0.811278	0.990447	1	1
K02224	cobyrinic acid a,c-diamide synthase [EC:6.3.5.9 6.3.1.-];cobyrinic acid a,c-diamide synthase [EC:6.3.5.9 6.3.5.11]	44640.2	43488	43401	41446.7	0.599508	0.250776	0.720364	0.990447	1	1
K03412	two-component system, chemotaxis family, response regulator CheB [EC:3.1.1.61]	43006	43334	43594.2	42574	0.260216	0.567679	0.636185	0.990447	1	1
K03821	polyhydroxyalkanoate synthase [EC:2.3.1.-]	45046.5	43787	39159	44898	0.800836	0.940257	0.311501	0.990447	1	1
K06911	None	43753	39247.5	47348.5	41739.7	0.255989	0.388229	0.732211	0.990447	1	1
K03521	electron transfer flavoprotein beta subunit	43127	43254	43441	41395.7	0.347432	0.351627	0.502518	0.990447	1	1
K02434	aspartyl-tRNA(Asn)/glutamyl-tRNA (Gln) amidotransferase subunit B [EC:6.3.5.6 6.3.5.7]	43497.2	41698.2	43710.2	42183	0.768395	0.919729	0.983717	0.990447	1	1
K03719	Lrp/AsnC family transcriptional regulator, leucine-responsive regulatory protein	43252.2	38323.8	47149.2	40293	0.210981	0.566695	0.567363	0.990447	1	1
K02529	LacI family transcriptional regulator	43886.2	38812.8	41844	45320	0.470569	0.156922	0.139765	0.990447	1	1
K02435	aspartyl-tRNA(Asn)/glutamyl-tRNA (Gln) amidotransferase subunit C [EC:6.3.5.6 6.3.5.7]	43050.8	41012	43110.5	41791.3	0.894256	0.946045	0.842354	0.99115	1	1
K00568	3-demethylubiquinone-9 3-methyltransferase [EC:2.1.1.- 2.1.1.64]	42291.2	37124	49077.8	39815.3	0.333742	0.547372	0.446017	0.990447	1	1
K03522	electron transfer flavoprotein alpha subunit	42271.5	41640.8	42438	40642	0.449751	0.462298	0.63593	0.990447	1	1
K07107	acyl-CoA thioester hydrolase [EC:3.1.2.-]	43078	39035.5	43369	41514	0.284252	0.303255	0.409021	0.990447	1	1
K02495	oxygen-independent coproporphyrinogen III oxidase [EC:1.3.99.22]	42119.5	39952	42783.8	42241	0.961841	0.382323	0.578652	0.993853	1	1
K01465	dihydroorotase [EC:3.5.2.3]	42292.5	40537.8	42618.2	41007.3	0.768962	0.914504	0.965501	0.990447	1	1
K01069	hydroxyacylglutathione hydrolase [EC:3.1.2.6]	42171.5	41389.5	41463.8	41539.3	0.542186	0.832996	0.881644	0.990447	1	1
K02654	leader peptidase (prepilin peptidase) / N-methyltransferase [EC:3.4.23.43 2.1.1.-]	42467.2	40463.8	42437.5	41024.3	0.892032	0.966102	0.874805	0.99115	1	1
K00620	glutamate N-acetyltransferase / amino-acid N-acetyltransferase [EC:2.3.1.35 2.3.1.1]	42139.8	40993.2	41961	41030.3	0.537559	0.743032	0.991461	0.990447	1	1
K02015	iron complex transport system permease protein	42380	42877	40675.2	39465.7	0.347357	0.19084	0.641312	0.990447	1	1
K13993	HSP20 family protein	42363.8	42134.5	39753.5	41298.7	0.370725	0.54433	0.638333	0.990447	1	1
K00265	glutamate synthase (NADPH/NADH) large chain [EC:1.4.1.13 1.4.1.14]	41973.8	40245.2	42431.2	40753.7	0.770581	0.937364	0.93831	0.990447	1	1
K00104	glycolate oxidase [EC:1.1.3.15]	41106.2	39214	44889	39518	0.927785	0.898035	0.354986	0.992795	1	1
K02231	adenosylcobinamide kinase / adenosylcobinamide-phosphate guanylyltransferase [EC:2.7.1.156 2.7.7.62]	42100.8	40367	41631.8	40322.7	0.786257	0.715444	0.961925	0.990447	1	1
K03530	DNA-binding protein HU-beta	40740	41527.8	41144.2	40809	0.0732321	0.453313	0.587825	0.990447	1	1
K02358	elongation factor EF-Tu [EC:3.6.5.3];elongation factor Tu	41564.8	40256.5	41753.2	40570	0.558406	0.843535	0.963477	0.990447	1	1
K03630	DNA repair protein RadC	37691.2	34297.2	52011.5	37103	0.800305	0.749022	0.310717	0.990447	1	1
K01649	2-isopropylmalate synthase [EC:2.3.3.13]	40620	40115.2	40906.8	40208.7	0.300413	0.757658	0.855525	0.990447	1	1
K01738	cysteine synthase A [EC:2.5.1.47]	40671.8	38644.2	41374	40793.3	0.929518	0.406565	0.615881	0.992795	1	1
K02406	flagellin	40708.2	37678.5	43309.8	39218.3	0.693369	0.724786	0.729535	0.990447	1	1
K03924	MoxR-like ATPase [EC:3.6.3.-]	41258.2	39236.2	39353.2	41032.3	0.925383	0.599369	0.247094	0.992795	1	1
K10563	formamidopyrimidine-DNA glycosylase [EC:3.2.2.23 4.2.99.18]	41216.8	37206	41878.8	40005.3	0.296777	0.243819	0.426141	0.990447	1	1
K08884	serine/threonine protein kinase, bacterial [EC:2.7.11.1]	41220	36494.5	39182.8	43850.7	0.603446	0.202701	0.195813	0.990447	1	1
K00128	aldehyde dehydrogenase (NAD+) [EC:1.2.1.3]	40347	35020	45603.8	37524.3	0.285535	0.559529	0.609992	0.990447	1	1
K01915	glutamine synthetase [EC:6.3.1.2]	41546.8	38331.2	39717.5	39192.3	0.631759	0.898906	0.4194	0.990447	1	1
K03655	ATP-dependent DNA helicase RecG [EC:3.6.1.-];ATP-dependent DNA helicase RecG [EC:3.6.4.12]	38258.2	37973.2	42650	39798.7	0.38709	0.595476	0.384909	0.990447	1	1
K07216	hemerythrin	40190.8	44223.2	32267.5	41595	0.168654	0.517972	0.327578	0.990447	1	1
K01142	exodeoxyribonuclease III [EC:3.1.11.2]	39816.2	37845.2	40351.2	38679.7	0.935119	0.903235	0.97159	0.992795	1	1
K03566	LysR family transcriptional regulator, glycine cleavage system transcriptional activator	39659.2	35625.2	43086.5	38043	0.428953	0.504853	0.787806	0.990447	1	1
K01462	peptide deformylase [EC:3.5.1.88]	39097.5	37762.8	39844.2	39218.3	0.657752	0.64757	0.832051	0.990447	1	1
K02066	putative ABC transport system permease protein	39215.8	38301	39801.2	38152	0.478401	0.665236	0.693066	0.990447	1	1
K03671	thioredoxin 1	37932.2	36897.2	42866	37148	0.806148	0.923385	0.391886	0.990447	1	1
K07566	tRNA threonylcarbamoyladenosine biosynthesis protein;putative translation factor	38573.5	37593	39844	38801.7	0.52025	0.747795	0.913497	0.990447	1	1
K02040	phosphate transport system substrate-binding protein	39091.2	40274.8	36626.8	38643.3	0.107138	0.312627	0.806612	0.990447	1	1
K03892	ArsR family transcriptional regulator	40369.2	37770.2	37867.8	38336	0.825438	0.99106	0.376311	0.990447	1	1
K03424	TatD DNase family protein [EC:3.1.21.-]	38596.5	36765	39685.8	38973.3	0.89624	0.405291	0.721358	0.99115	1	1
K00615	transketolase [EC:2.2.1.1]	39719.8	38352	37749.8	36876	0.732902	0.352854	0.930116	0.990447	1	1
K01895	acetyl-CoA synthetase [EC:6.2.1.1]	40221.8	38035.5	37029.2	37579	0.979985	0.597079	0.368989	0.995935	1	1
K02013	iron complex transport system ATP-binding protein [EC:3.6.3.34]	38870.2	39081.8	37570.2	36658.7	0.331598	0.229085	0.694437	0.990447	1	1
K01740	O-acetylhomoserine (thiol)-lyase [EC:2.5.1.49]	37304.5	35139.2	41498.2	38628	0.926773	0.215217	0.828869	0.992795	1	1
K07814	putative two-component system response regulator	38988	39476.2	34700.5	38918.3	0.404732	0.717655	0.409466	0.990447	1	1
K03744	LemA protein	37032.8	33465.2	44087.2	36989.7	0.534655	0.318431	0.456869	0.990447	1	1
K02065	putative ABC transport system ATP-binding protein	37797	37504	38844.2	37304.3	0.284798	0.644503	0.539763	0.990447	1	1
K00826	branched-chain amino acid aminotransferase [EC:2.6.1.42]	38678.8	38000	36294	38528.3	0.455255	0.978416	0.320349	0.990447	1	1
K03798	cell division protease FtsH [EC:3.4.24.-]	37854.8	36538.2	38645.2	38351	0.700664	0.539594	0.752118	0.990447	1	1
K06287	septum formation protein	38358.8	36462	38898.2	37402.3	0.930502	0.841108	0.935101	0.992795	1	1
K02056	simple sugar transport system ATP-binding protein [EC:3.6.3.17]	40720.5	33949.8	40036.2	36084.3	0.300263	0.737263	0.701384	0.990447	1	1
K02557	chemotaxis protein MotB	39215	38815.8	35317.5	37834.3	0.38399	0.45572	0.316779	0.990447	1	1
K04042	bifunctional UDP-N-acetylglucosamine pyrophosphorylase / Glucosamine-1-phosphate N-acetyltransferase [EC:2.7.7.23 2.3.1.157];bifunctional protein GlmU [EC:2.7.7.23 2.3.1.157]	38929.2	35720	38879.2	37118.7	0.459727	0.624491	0.576591	0.990447	1	1
K01759	lactoylglutathione lyase [EC:4.4.1.5]	38891.5	34293	39716.2	37378.7	0.14866	0.191488	0.417229	0.990447	1	1
K01714	dihydrodipicolinate synthase [EC:4.2.1.52]	38889	37823.5	36672.8	36059.7	0.68103	0.356705	0.954348	0.990447	1	1
K03799	heat shock protein HtpX [EC:3.4.24.-]	38349.2	37787	34554.8	38687.3	0.628373	0.927991	0.310984	0.990447	1	1
K02518	translation initiation factor IF-1	36433.2	35111	40431	36915.7	0.748156	0.554295	0.428578	0.990447	1	1
K01754	threonine dehydratase [EC:4.3.1.19]	36557.8	31408.5	45216	34826.3	0.333389	0.43641	0.426897	0.990447	1	1
K03101	signal peptidase II [EC:3.4.23.36]	36210.2	34660.5	40401.5	37263.3	0.842208	0.313326	0.564109	0.990447	1	1
K04487	cysteine desulfurase [EC:2.8.1.7]	37942.8	37551.8	35473.8	37576	0.431976	0.814372	0.426772	0.990447	1	1
K02517	lipid A biosynthesis lauroyl acyltransferase [EC:2.3.1.-]	36854.5	34041	40981.2	36267	0.655539	0.457879	0.552052	0.990447	1	1
K03500	ribosomal RNA small subunit methyltransferase B [EC:2.1.1.-]	37648.8	35664.5	38083	36637.3	0.998689	0.814722	0.881358	0.999363	1	1
K03711	Fur family transcriptional regulator, ferric uptake regulator	37983	37732.5	35082.8	37066.7	0.362587	0.554862	0.458588	0.990447	1	1
K02454	general secretion pathway protein E	38042.2	35582	38508.8	35199	0.844403	0.703343	0.749114	0.990447	1	1
K00123	formate dehydrogenase, alpha subunit [EC:1.2.1.2]	37802.5	36582.5	38865.2	33039	0.841726	0.259473	0.332562	0.990447	1	1
K03427	type I restriction enzyme M protein [EC:2.1.1.72]	35253.5	35311.2	40231	35849.3	0.323343	0.985847	0.133305	0.990447	1	1
K03169	DNA topoisomerase III [EC:5.99.1.2]	34219.5	30977	45031.2	36325.7	0.670925	0.230022	0.434269	0.990447	1	1
K00548	5-methyltetrahydrofolate--homocysteine methyltransferase [EC:2.1.1.13]	36183.5	37254	38194.2	34303.7	0.404503	0.350388	0.310378	0.990447	1	1
K14170	chorismate mutase / prephenate dehydratase [EC:5.4.99.5 4.2.1.51]	36650.5	36803	36942.2	35426	0.338203	0.395814	0.541525	0.990447	1	1
K02023	multiple sugar transport system ATP-binding protein	38592	31399.2	41210	33960	0.3559	0.732836	0.998444	0.990447	1	1
K07056	;16S rRNA (cytidine1402-2'-O)-methyltransferase [EC:2.1.1.198]	36567.8	34878.8	37490.5	36470.3	0.876383	0.572295	0.844826	0.990447	1	1
K02005	HlyD family secretion protein	35908	34441.8	37453.8	37935	0.787676	0.113882	0.477459	0.990447	1	1
K02355	elongation factor EF-G [EC:3.6.5.3];elongation factor G	37050.5	36813	35697.2	35429.7	0.400305	0.378912	0.939479	0.990447	1	1
K05788	integration host factor subunit beta	37212.8	36842.5	33635.5	37595.7	0.599617	0.958888	0.348889	0.990447	1	1
K01992	ABC-2 type transport system permease protein	35944	35754.8	35950	37247.3	0.319548	0.626172	0.617274	0.990447	1	1
K03306	inorganic phosphate transporter, PiT family	36807	36783.8	33576	37508.7	0.554652	0.964637	0.432218	0.990447	1	1
K09458	3-oxoacyl-[acyl-carrier-protein] synthase II [EC:2.3.1.179]	36602.2	33717	38362.8	35373.7	0.654925	0.65069	0.949204	0.990447	1	1
K03585	membrane fusion protein	35377.8	34110.2	39546.8	34728.3	0.728024	0.97638	0.176499	0.990447	1	1
K00525	ribonucleoside-diphosphate reductase alpha chain [EC:1.17.4.1]	36222.8	34564.5	37347.2	35923	0.860458	0.635597	0.976974	0.990447	1	1
K01971	DNA ligase (ATP) [EC:6.5.1.1]	36469.5	30406.2	41845.8	34832.7	0.106517	0.160634	0.941344	0.990447	1	1
K01673	carbonic anhydrase [EC:4.2.1.1]	36574.8	33249.8	37334.5	36077	0.349391	0.160349	0.381485	0.990447	1	1
K01265	methionyl aminopeptidase [EC:3.4.11.18]	36512	35422	34365.5	36677	0.666894	0.747281	0.26935	0.990447	1	1
K07112	None	35980.2	32483.8	40656.5	32644.3	0.608661	0.901627	0.366737	0.990447	1	1
K03657	DNA helicase II / ATP-dependent DNA helicase PcrA [EC:3.6.4.12];DNA helicase II / ATP-dependent DNA helicase PcrA [EC:3.6.1.-]	34885.5	34812.5	37237.5	34807.3	0.377341	0.802602	0.403855	0.990447	1	1
K01710	dTDP-glucose 4,6-dehydratase [EC:4.2.1.46]	35738.8	35872	34873.2	34574.3	0.377094	0.455861	0.845252	0.990447	1	1
K01647	citrate synthase [EC:2.3.3.1]	35762	35758.5	33933.8	35230.3	0.338104	0.633567	0.690068	0.990447	1	1
K01104	protein-tyrosine phosphatase [EC:3.1.3.48]	34434	33830.8	36237.5	35899.3	0.521494	0.485931	0.9637	0.990447	1	1
K01092	myo-inositol-1(or 4)-monophosphatase [EC:3.1.3.25]	36282	34955.5	33656	35019	0.742728	0.81137	0.366328	0.990447	1	1
K07552	MFS transporter, DHA1 family, bicyclomycin/chloramphenicol resistance protein	34053.2	31233	42547.8	30988.7	0.809075	0.864962	0.258704	0.990447	1	1
K03769	peptidyl-prolyl cis-trans isomerase C [EC:5.2.1.8]	35334.8	33844.8	36126.5	34264	0.853522	0.942122	0.827927	0.990447	1	1
K07220	hypothetical protein	35596.8	35342.5	32164.5	36585.3	0.591906	0.843659	0.312914	0.990447	1	1
K02008	cobalt/nickel transport system permease protein	34841.2	37035.2	31689.5	35524	0.0792344	0.429169	0.599936	0.990447	1	1
K00074	3-hydroxybutyryl-CoA dehydrogenase [EC:1.1.1.157]	34359	34472.8	37239.2	32143.3	0.612301	0.462024	0.317316	0.990447	1	1
K03594	bacterioferritin	34183.5	32108.8	38142.2	33813.7	0.884926	0.581757	0.440888	0.990447	1	1
K00817	histidinol-phosphate aminotransferase [EC:2.6.1.9]	34846.5	32724.5	37202	33217.7	0.883636	0.988965	0.541638	0.990447	1	1
K01687	dihydroxy-acid dehydratase [EC:4.2.1.9]	34952.8	32771.8	36981.8	33236.7	0.859578	0.975821	0.588176	0.990447	1	1
K00798	cob(I)alamin adenosyltransferase [EC:2.5.1.17]	34882	33025.5	35711.2	34247	0.993338	0.71527	0.931085	0.997264	1	1
K00031	isocitrate dehydrogenase [EC:1.1.1.42]	34269.8	33139.5	35512.5	34361.3	0.658292	0.691064	0.931127	0.990447	1	1
K03320	ammonium transporter, Amt family	34805	35649.5	32624.5	34003.3	0.162621	0.29209	0.899402	0.990447	1	1
K07259	D-alanyl-D-alanine carboxypeptidase / D-alanyl-D-alanine-endopeptidase (penicillin-binding protein 4) [EC:3.4.16.4 3.4.99.-];D-alanyl-D-alanine carboxypeptidase / D-alanyl-D-alanine-endopeptidase (penicillin-binding protein 4) [EC:3.4.16.4 3.4.21.-]	33613.8	32798	36146.8	34590	0.576196	0.515533	0.749818	0.990447	1	1
K00648	3-oxoacyl-[acyl-carrier-protein] synthase III [EC:2.3.1.180]	34857.5	34386.5	33843	33413.3	0.494529	0.490382	0.954153	0.990447	1	1
K00436	hydrogen dehydrogenase [EC:1.12.1.2]	35377.2	36253.2	27735.5	37732.7	0.65727	0.898919	0.291479	0.990447	1	1
K00344	NADPH2:quinone reductase [EC:1.6.5.5]	35102	32283	36618.8	31387	0.696411	0.59396	0.501479	0.990447	1	1
K02067	putative ABC transport system substrate-binding protein	34048	33332	35075.2	32969.3	0.525296	0.611451	0.515887	0.990447	1	1
K02669	twitching motility protein PilT	34034.8	34932.8	31999.8	33917.3	0.170193	0.48169	0.738801	0.990447	1	1
K06966	None	34722.5	32180.8	36040	31253.7	0.800316	0.646156	0.586426	0.990447	1	1
K02503	Hit-like protein involved in cell-cycle regulation	33564	32143.8	34572.8	34043.7	0.818254	0.432468	0.766522	0.990447	1	1
K01448	N-acetylmuramoyl-L-alanine amidase [EC:3.5.1.28]	33660	34521.8	31563	34738	0.195724	0.89048	0.466521	0.990447	1	1
K00951	GTP pyrophosphokinase [EC:2.7.6.5]	33119.8	32612.8	34531.2	33952.3	0.467323	0.679277	0.921991	0.990447	1	1
K07043	None	33883	32445.2	34613.2	32925.7	0.836802	0.962828	0.847585	0.990447	1	1
K06950	uncharacterized protein	33397.8	35087.5	31179	34298	0.103777	0.577278	0.666022	0.990447	1	1
K00134	glyceraldehyde 3-phosphate dehydrogenase [EC:1.2.1.12]	32665.2	30763.8	38227.2	31349.3	0.937373	0.985761	0.272529	0.992795	1	1
K01153	type I restriction enzyme, R subunit [EC:3.1.21.3]	32246.5	33407.2	34444.5	32945	0.0721959	0.582099	0.238101	0.990447	1	1
K00640	serine O-acetyltransferase [EC:2.3.1.30]	34099	33186.2	31630.5	33700.3	0.647214	0.998519	0.329406	0.990447	1	1
K04751	nitrogen regulatory protein P-II 1	33736	33679.8	31526.8	33577.7	0.306145	0.739268	0.427967	0.990447	1	1
K06204	DnaK suppressor protein	34087.2	33321	31736.2	32514.7	0.580572	0.535558	0.609066	0.990447	1	1
K00600	glycine hydroxymethyltransferase [EC:2.1.2.1]	33835	32172.5	31632.2	33299.7	0.934385	0.764313	0.25231	0.992795	1	1
K04763	integrase/recombinase XerD	32874.8	32950.5	30999.2	33686.7	0.352533	0.921808	0.401629	0.990447	1	1
K02556	chemotaxis protein MotA	33706	33227	30553.8	32729.3	0.449548	0.593281	0.314513	0.990447	1	1
K07058	membrane protein	32948.2	29999.8	35321	31509.3	0.484639	0.592961	0.754322	0.990447	1	1
K01626	3-deoxy-7-phosphoheptulonate synthase [EC:2.5.1.54]	32447.5	30468.8	34095.8	32991.3	0.872375	0.265818	0.75435	0.990447	1	1
K00324	NAD(P) transhydrogenase subunit alpha [EC:1.6.1.2]	33256	29939.8	34391.5	32211.7	0.30149	0.288147	0.657708	0.990447	1	1
K02044	phosphonate transport system substrate-binding protein	34414.2	31931	31340.8	31964.7	0.739579	0.815012	0.362366	0.990447	1	1
K02109	F-type H+-transporting ATPase subunit b [EC:3.6.3.14]	32753.5	34094.5	31510.5	30957.7	0.190816	0.147247	0.540311	0.990447	1	1
K03455	monovalent cation:H+ antiporter-2, CPA2 family	33595.8	31871.5	31585.8	32355.3	0.97241	0.981788	0.371367	0.994442	1	1
K01338	ATP-dependent Lon protease [EC:3.4.21.53]	32970.8	32880	31923.2	31288.3	0.40303	0.316932	0.791861	0.990447	1	1
K07025	putative hydrolase of the HAD superfamily	33473.5	30310	33158.2	32173.3	0.324405	0.365242	0.331456	0.990447	1	1
K03411	chemotaxis protein CheD [EC:3.5.1.44]	32623.2	33764.5	30313.8	32480.7	0.24122	0.488758	0.801444	0.990447	1	1
K02227	adenosylcobinamide-phosphate synthase [EC:6.3.1.10];adenosylcobinamide-phosphate synthase CobD [EC:6.3.1.10]	32329.8	31277.8	32970.8	32020	0.675529	0.90124	0.964919	0.990447	1	1
K06941	ribosomal RNA large subunit methyltransferase N [EC:2.1.1.-]	32996.5	32015.8	30843.5	32590.3	0.684667	0.978759	0.367743	0.990447	1	1
K04069	pyruvate formate lyase activating enzyme [EC:1.97.1.4]	30774.5	36546.5	29812.5	30805.7	0.0512102	0.133057	0.37872	0.990447	1	1
K01790	dTDP-4-dehydrorhamnose 3,5-epimerase [EC:5.1.3.13]	32468.8	32324.2	30663	32745.7	0.366047	0.967371	0.422175	0.990447	1	1
K06969	putative SAM-dependent methyltransferase;ribosomal RNA large subunit methyltransferase I [EC:2.1.1.-]	31273.8	29955.8	33295.2	33311.3	0.860898	0.207179	0.694541	0.990447	1	1
K00873	pyruvate kinase [EC:2.7.1.40]	32336.2	31785.8	30436	32449	0.537695	0.942536	0.393961	0.990447	1	1
K01782	3-hydroxyacyl-CoA dehydrogenase / enoyl-CoA hydratase / 3-hydroxybutyryl-CoA epimerase [EC:1.1.1.35 4.2.1.17 5.1.2.3]	33816.5	32140.5	27066.2	34217.7	0.968107	0.767601	0.196612	0.993853	1	1
K00459	nitronate monooxygenase [EC:1.13.12.16]	31499	31277.2	32801.5	30808.7	0.39149	0.580921	0.423465	0.990447	1	1
K00029	malate dehydrogenase (oxaloacetate-decarboxylating)(NADP+) [EC:1.1.1.40]	31677.5	30680.5	32797.5	31222.7	0.66747	0.991817	0.73756	0.990447	1	1
K02020	molybdate transport system substrate-binding protein	32536	32364.8	30114.5	31117.3	0.410112	0.40156	0.701868	0.990447	1	1
K00795	geranyltranstransferase [EC:2.5.1.10];farnesyl diphosphate synthase [EC:2.5.1.1 2.5.1.10]	32012.8	29512.5	33227.2	31318.3	0.608403	0.446338	0.843911	0.990447	1	1
K03386	peroxiredoxin (alkyl hydroperoxide reductase subunit C) [EC:1.11.1.15]	32120.5	32455	29526	31551.7	0.235035	0.452832	0.52972	0.990447	1	1
K00135	succinate-semialdehyde dehydrogenase (NADP+) [EC:1.2.1.16]	32540.8	28346.2	34322	29825	0.307426	0.705541	0.923277	0.990447	1	1
K03640	peptidoglycan-associated lipoprotein	32137.5	31641.5	29821.5	31728	0.508438	0.825989	0.395921	0.990447	1	1
K06023	HPr kinase/phosphorylase [EC:2.7.11.- 2.7.4.-]	31181	29419.2	32577.2	32132.7	0.957195	0.353334	0.711018	0.993853	1	1
K01952	phosphoribosylformylglycinamidine synthase [EC:6.3.5.3]	32833.8	32218	28676.2	31100.3	0.62346	0.536035	0.363053	0.990447	1	1
K07246	tartrate dehydrogenase/decarboxylase / D-malate dehydrogenase [EC:1.1.1.93 4.1.1.73 1.1.1.83]	29216	22920.2	45632.5	25325.7	0.462288	0.784631	0.347334	0.990447	1	1
K00948	ribose-phosphate pyrophosphokinase [EC:2.7.6.1]	30196.2	28224.2	35953.5	29798	0.87172	0.706432	0.32993	0.990447	1	1
K06158	ATP-binding cassette, sub-family F, member 3	31375.5	31130.8	29659	32412.3	0.466164	0.723354	0.332704	0.990447	1	1
K06148	ATP-binding cassette, subfamily C, bacterial	30133.5	27178.2	36092.5	30725	0.508073	0.18539	0.552597	0.990447	1	1
K03544	ATP-dependent Clp protease ATP-binding subunit ClpX	31480.5	31233.5	29505.8	32172.7	0.486596	0.844657	0.360176	0.990447	1	1
K03564	peroxiredoxin Q/BCP [EC:1.11.1.15]	31573.2	30684.5	29862.8	31990	0.660221	0.685054	0.288083	0.990447	1	1
K01653	acetolactate synthase I/III small subunit [EC:2.2.1.6]	31558.2	31108.2	29403.2	31775.7	0.505973	0.929157	0.322901	0.990447	1	1
K00100	None	32685.8	30563.8	30266.8	29699.7	0.832721	0.489657	0.649412	0.990447	1	1
K00797	spermidine synthase [EC:2.5.1.16]	30604.5	30295	31925.2	30613.3	0.451998	0.919075	0.641267	0.990447	1	1
K07665	two-component system, OmpR family, copper resistance phosphate regulon response regulator CusR	29670.5	27623	35031.2	31201.3	0.806712	0.173559	0.619079	0.990447	1	1
K07481	transposase, IS5 family	29967.2	21499.2	43283.8	27283.7	0.101714	0.232678	0.562718	0.990447	1	1
K01467	beta-lactamase [EC:3.5.2.6]	30632.8	28986.8	32170.2	31217.3	0.990812	0.355459	0.810065	0.997264	1	1
K03639	molybdenum cofactor biosynthesis protein;molybdenum cofactor biosynthesis protein A	31427	31184.5	29040.2	31250.3	0.423537	0.817072	0.370288	0.990447	1	1
K02986	small subunit ribosomal protein S4	31133	30733.5	29236.8	31451	0.513895	0.914918	0.387303	0.990447	1	1
K03284	metal ion transporter, MIT family	31204.5	30045.5	30720.8	29657.3	0.756845	0.605667	0.952752	0.990447	1	1
K00428	cytochrome c peroxidase [EC:1.11.1.5]	31837.8	31641	25937.5	33054.7	0.760367	0.870827	0.312368	0.990447	1	1
K00432	glutathione peroxidase [EC:1.11.1.9]	30230.8	28228	32490	30757	0.837566	0.342676	0.941517	0.990447	1	1
K02036	phosphate transport system ATP-binding protein [EC:3.6.3.27]	30686.8	30861.5	28919	30737.7	0.40697	0.818435	0.629575	0.990447	1	1
K03286	OmpA-OmpF porin, OOP family	31172.5	30633.8	29012.8	29768	0.568667	0.511653	0.703254	0.990447	1	1
K06896	None	29338.8	27284.2	35479	27664.7	0.871398	0.972895	0.310909	0.990447	1	1
K02048	sulfate transport system substrate-binding protein	30317.5	28290	31667.2	29979.7	0.78427	0.482939	0.933646	0.990447	1	1
K03100	signal peptidase I [EC:3.4.21.89]	29596.2	30506.8	29934	30245.7	0.0825146	0.64929	0.726925	0.990447	1	1
K00528	ferredoxin--NADP+ reductase [EC:1.18.1.2]	30219.8	30460.5	28264	31334.3	0.340865	0.861761	0.35301	0.990447	1	1
K02653	type IV pilus assembly protein PilC	30316	30880.2	28336.2	30302.3	0.238182	0.601924	0.632302	0.990447	1	1
K03701	excinuclease ABC subunit A	29642.2	27588.5	32888.5	29435.3	0.749347	0.421141	0.583345	0.990447	1	1
K03394	precorrin-2 C20-methyltransferase / cobalt-factor-2 C20-methyltransferase [EC:2.1.1.130 2.1.1.151];precorrin-2/cobalt-factor-2 C20-methyltransferase [EC:2.1.1.130 2.1.1.151]	31872.5	31324	25810.2	30437.3	0.705858	0.688803	0.226442	0.990447	1	1
K02006	cobalt/nickel transport system ATP-binding protein	29208	32420	27675.8	29712.3	0.0064948	0.106627	0.674542	0.990447	1	1
K01993	HlyD family secretion protein	29634.5	30963.2	28038.2	29958.7	0.093054	0.442638	0.841878	0.990447	1	1
K07491	putative transposase	29129.8	31554.2	29169.2	28004	0.113665	0.134912	0.293541	0.990447	1	1
K03782	catalase/peroxidase [EC:1.11.1.6 1.11.1.7]	30791.5	30832.8	26246.5	30483.3	0.532061	0.785333	0.273063	0.990447	1	1
K00411	ubiquinol-cytochrome c reductase iron-sulfur subunit [EC:1.10.2.2]	28614.2	26343.5	33811	28515.7	0.67391	0.383035	0.317502	0.990447	1	1
K01951	GMP synthase (glutamine-hydrolysing) [EC:6.3.5.2]	29946.5	29525.8	29309	28488	0.442902	0.356444	0.790737	0.990447	1	1
K07649	two-component system, OmpR family, sensor histidine kinase TctE [EC:2.7.13.3]	30027	27365.2	31220.5	28539.7	0.550738	0.735628	0.948905	0.990447	1	1
K07787	Cu(I)/Ag(I) efflux system membrane protein CusA	28083	26074	33306.8	29714	0.792123	0.162189	0.661654	0.990447	1	1
K00595	precorrin-6Y C5,15-methyltransferase / precorrin-8W decarboxylase [EC:2.1.1.132 1.-.-.-]	31176.2	30596	25119	30242.7	0.732086	0.820411	0.195151	0.990447	1	1
K14260	alanine-synthesizing transaminase [EC:2.6.1.66 2.6.1.2]	29204	27305	30994	29384.3	0.848416	0.450995	0.946123	0.990447	1	1
K03574	7,8-dihydro-8-oxoguanine triphosphatase [EC:3.6.1.-]	29431.2	28931.5	29014.5	29337.3	0.462636	0.995914	0.727817	0.990447	1	1
K02058	simple sugar transport system substrate-binding protein	32227	26516.2	29577.5	27967	0.257505	0.782946	0.473111	0.990447	1	1
K03750	molybdopterin biosynthesis protein MoeA	29163.5	27719.2	31868.8	27214.3	0.977532	0.66747	0.300187	0.995655	1	1
K06890	None	29954.2	29025.2	28015.5	29003.7	0.697853	0.786003	0.489857	0.990447	1	1
K11717	cysteine desulfurase / selenocysteine lyase [EC:2.8.1.7 4.4.1.16]	29129.2	26108.2	32142.2	28392	0.30616	0.242582	0.780955	0.990447	1	1
K00058	D-3-phosphoglycerate dehydrogenase [EC:1.1.1.95]	28634.8	27242.8	32723.5	26156.3	0.981673	0.637364	0.271515	0.995951	1	1
K07147	None	29954	28050.5	27981	29633	0.881142	0.601227	0.244516	0.990447	1	1
K00208	enoyl-[acyl-carrier protein] reductase I [EC:1.3.1.9]	29898.5	28314.8	27778	29481	0.990449	0.731502	0.260521	0.997264	1	1
K11927	ATP-dependent RNA helicase RhlE [EC:3.6.1.-];ATP-dependent RNA helicase RhlE [EC:3.6.4.13]	29152.5	28603.8	27801.8	29774.7	0.56469	0.718324	0.369991	0.990447	1	1
K00285	D-amino-acid dehydrogenase [EC:1.4.99.1]	28790.8	25050.2	34202.8	26284.3	0.425808	0.802234	0.394217	0.990447	1	1
K01126	glycerophosphoryl diester phosphodiesterase [EC:3.1.4.46]	28234.8	27200.2	31555	27497.7	0.812816	0.936232	0.27344	0.990447	1	1
K02387	flagellar basal-body rod protein FlgB	29383.2	28637.8	27393.2	29504.7	0.638111	0.833701	0.298409	0.990447	1	1
K02314	replicative DNA helicase [EC:3.6.4.12];replicative DNA helicase [EC:3.6.1.-]	28489.5	26868	31358	27347.3	0.941794	0.992408	0.402594	0.992795	1	1
K02019	molybdate transport system regulatory protein	29231	30207.5	26659.2	28037.3	0.155553	0.167521	0.899247	0.990447	1	1
K00342	NADH-quinone oxidoreductase subunit M [EC:1.6.5.3];NADH dehydrogenase I subunit M [EC:1.6.5.3]	29451.5	27680.2	27864.2	29416.7	0.927465	0.56345	0.291225	0.992795	1	1
K06915	None	29747.5	27856.5	27449.2	29122.7	0.884512	0.712439	0.254032	0.990447	1	1
K01586	diaminopimelate decarboxylase [EC:4.1.1.20]	28749.2	28982.2	28186	27911	0.443758	0.5218	0.821959	0.990447	1	1
K00995	CDP-diacylglycerol--glycerol-3-phosphate 3-phosphatidyltransferase [EC:2.7.8.5]	29188.2	27488.5	28478	28313.7	0.908693	0.777954	0.469374	0.992662	1	1
K02415	flagellar FliL protein	29489.2	28682.8	26860.2	28429	0.646002	0.691599	0.359184	0.990447	1	1
K06177	tRNA pseudouridine32 synthase / 23S rRNA pseudouridine746 synthase [EC:5.4.99.28 5.4.99.29];ribosomal large subunit pseudouridine synthase A [EC:5.4.99.12]	28479.8	26320.2	30239.8	28301	0.663334	0.367193	0.950795	0.990447	1	1
K00331	NADH dehydrogenase I subunit B [EC:1.6.5.3];NADH-quinone oxidoreductase subunit B [EC:1.6.5.3]	29194	27476	27503	29086.3	0.94133	0.595401	0.287232	0.992795	1	1
K02548	1,4-dihydroxy-2-naphthoate octaprenyltransferase [EC:2.5.1.74];1,4-dihydroxy-2-naphthoate octaprenyltransferase [EC:2.5.1.74 2.5.1.-];1,4-dihydroxy-2-naphthoate octaprenyltransferase [EC:2.5.1.-]	28418.2	30662	24445	29386.7	0.173037	0.580592	0.463177	0.990447	1	1
K00334	NADH-quinone oxidoreductase subunit E [EC:1.6.5.3];NADH dehydrogenase I subunit E [EC:1.6.5.3]	28245	28044.5	27912.2	27752	0.307088	0.60807	0.95979	0.990447	1	1
K01953	asparagine synthase (glutamine-hydrolysing) [EC:6.3.5.4]	28954.2	29674.8	24861.5	28615.7	0.219962	0.461475	0.22606	0.990447	1	1
K06889	None	28845.5	30280.2	25469	26994	0.18531	0.118643	0.955651	0.990447	1	1
K07213	;copper chaperone	27638.2	25678.5	29446.8	27774.3	0.771797	0.387162	0.939066	0.990447	1	1
K10804	acyl-CoA thioesterase I [EC:3.1.2.- 3.1.1.5]	27575.8	25363	29579.2	27526.7	0.674769	0.392061	0.96741	0.990447	1	1
K09810	lipoprotein-releasing system ATP-binding protein [EC:3.6.3.-]	27620.5	27323.8	27618.5	26888	0.490078	0.632101	0.80505	0.990447	1	1
K02022	None	28493	26693.8	26914	27401	0.916725	0.909623	0.529482	0.992795	1	1
K03549	KUP system potassium uptake protein	28202	27042	26324.2	27953	0.850713	0.820886	0.336204	0.990447	1	1
K03342	para-aminobenzoate synthetase / 4-amino-4-deoxychorismate lyase [EC:2.6.1.85 4.1.3.38]	26969.8	24624.8	29082.2	28099	0.606084	0.126108	0.62458	0.990447	1	1
K01921	D-alanine-D-alanine ligase [EC:6.3.2.4]	27577.2	27319.5	26974.2	26501.7	0.34831	0.368105	0.847277	0.990447	1	1
K00820	glucosamine--fructose-6-phosphate aminotransferase (isomerizing) [EC:2.6.1.16]	27721.8	26075	27360.2	27114.3	0.888635	0.626221	0.47563	0.99115	1	1
K00790	UDP-N-acetylglucosamine 1-carboxyvinyltransferase [EC:2.5.1.7]	26407.8	25640.5	29273.8	26609.7	0.663886	0.729847	0.376291	0.990447	1	1
K01422	None	26639	25637.5	28086.5	27876.7	0.815747	0.389458	0.819487	0.990447	1	1
K06180	ribosomal large subunit pseudouridine synthase D [EC:5.4.99.12];23S rRNA pseudouridine1911/1915/1917 synthase [EC:5.4.99.23]	27024	26588.2	26613	27602	0.393415	0.652683	0.464797	0.990447	1	1
K00335	NADH dehydrogenase I subunit F [EC:1.6.5.3];NADH-quinone oxidoreductase subunit F [EC:1.6.5.3]	27608	26202.8	27080.5	26492.7	0.964502	0.92855	0.701407	0.993853	1	1
K04077	chaperonin GroEL	27696.2	25542.5	27312.2	26797	0.550859	0.495644	0.375454	0.990447	1	1
K03772	FKBP-type peptidyl-prolyl cis-trans isomerase FkpA [EC:5.2.1.8]	26904.5	24571.8	28970.5	26718.3	0.623642	0.411037	0.989521	0.990447	1	1
K07154	None	26591.5	25103	29724.5	25208	0.949447	0.879931	0.309933	0.992795	1	1
K01840	phosphomannomutase [EC:5.4.2.8]	26941.5	25927.2	26969.8	27300	0.709398	0.440902	0.468064	0.990447	1	1
K00375	GntR family transcriptional regulator / MocR family aminotransferase	28024	27484.2	23471	28393	0.751794	0.892844	0.221154	0.990447	1	1
K02408	flagellar hook-basal body complex protein FliE	25813	23697.5	31718.8	25373	0.759214	0.660141	0.344114	0.990447	1	1
K01955	carbamoyl-phosphate synthase large subunit [EC:6.3.5.5]	26550	26778	26448	26910.3	0.163096	0.833073	0.950295	0.990447	1	1
K01358	ATP-dependent Clp protease, protease subunit [EC:3.4.21.92]	27047.5	25786.5	27039	26777.3	0.875367	0.627316	0.591038	0.990447	1	1
K00681	gamma-glutamyltranspeptidase [EC:2.3.2.2]	27248.2	23768.5	30122.2	25025.3	0.132852	0.559413	0.482508	0.990447	1	1
K00567	methylated-DNA-[protein]-cysteine S-methyltransferase [EC:2.1.1.63]	26426	25115.8	29150.2	25543	0.973323	0.998638	0.355077	0.994442	1	1
K03797	carboxyl-terminal processing protease [EC:3.4.21.102]	26609.5	25941.8	26908.8	27135.7	0.531614	0.557893	0.665895	0.990447	1	1
K00001	alcohol dehydrogenase [EC:1.1.1.1]	26856.2	26909	26445	25802	0.444335	0.454231	0.74831	0.990447	1	1
K02670	twitching motility protein PilU	26811	24274.8	28637.2	26329.3	0.551722	0.441756	0.957151	0.990447	1	1
K02407	flagellar hook-associated protein 2	27085.2	26725	25223	27090.3	0.526037	0.969816	0.408475	0.990447	1	1
K01007	pyruvate, water dikinase [EC:2.7.9.2]	26442.2	26492.2	28404.8	23764	0.630638	0.292769	0.24285	0.990447	1	1
K07484	transposase	26400.2	30208.5	23443	25366	0.103374	0.128409	0.700232	0.990447	1	1
K07798	Cu(I)/Ag(I) efflux system membrane protein CusB	25965.5	24493.2	28074.5	27381.3	0.961869	0.214974	0.798689	0.993853	1	1
K00014	shikimate dehydrogenase [EC:1.1.1.25];shikimate 5-dehydrogenase [EC:1.1.1.25]	26958	26530.2	26326.5	25237	0.437978	0.212499	0.652486	0.990447	1	1
K07646	two-component system, OmpR family, sensor histidine kinase KdpD [EC:2.7.13.3]	27242.5	27658	22697.8	28183.7	0.539971	0.972519	0.23338	0.990447	1	1
K03688	ubiquinone biosynthesis protein	25620.2	23544	31229.8	24252.3	0.787487	0.931654	0.306866	0.990447	1	1
K01991	polysaccharide export outer membrane protein	26809	25204.8	27038.2	26025	0.87167	0.729535	0.774868	0.990447	1	1
K04078	chaperonin GroES	26827.2	25292.2	26464.5	26216.7	0.928396	0.682378	0.506411	0.992795	1	1
K03086	RNA polymerase primary sigma factor	26457.8	25085	26702.2	26662	0.966679	0.332155	0.462519	0.993853	1	1
K00558	DNA (cytosine-5-)-methyltransferase [EC:2.1.1.37]	22257	18928.2	39883	22712	0.681813	0.581706	0.302278	0.990447	1	1
K00632	acetyl-CoA acyltransferase [EC:2.3.1.16]	26713.5	26154	26624	24588	0.759039	0.462759	0.641397	0.990447	1	1
K07516	3-hydroxyacyl-CoA dehydrogenase [EC:1.1.1.35]	25381.8	22884	31748.5	23732	0.685301	0.899621	0.284592	0.990447	1	1
K03710	GntR family transcriptional regulator	26812.2	25820	26181	25252.7	0.781623	0.542743	0.946381	0.990447	1	1
K00789	S-adenosylmethionine synthetase [EC:2.5.1.6]	26049.2	25981	26080	25698.3	0.266447	0.598554	0.795459	0.990447	1	1
K01681	aconitate hydratase 1 [EC:4.2.1.3]	25559	24425.5	28468	25157.3	0.896665	0.852628	0.361772	0.991369	1	1
K00003	homoserine dehydrogenase [EC:1.1.1.3]	25421.2	24497.8	28396.5	25221.7	0.793634	0.852001	0.331188	0.990447	1	1
K07749	formyl-CoA transferase [EC:2.8.3.16]	27082.5	23838	28915	23118	0.459753	0.644966	0.471051	0.990447	1	1
K01640	hydroxymethylglutaryl-CoA lyase [EC:4.1.3.4]	25190.8	22962.2	31317.8	23489.3	0.745794	0.9788	0.2606	0.990447	1	1
K00574	cyclopropane-fatty-acyl-phospholipid synthase [EC:2.1.1.79]	24654.8	20941.2	34955	21739	0.626287	0.945541	0.337565	0.990447	1	1
K01775	alanine racemase [EC:5.1.1.1]	26023.2	25064.5	26085	26204.7	0.681388	0.522213	0.546849	0.990447	1	1
K00023	acetoacetyl-CoA reductase [EC:1.1.1.36]	26415	26080.8	24798	25846	0.534407	0.722057	0.632947	0.990447	1	1
K00928	aspartate kinase [EC:2.7.2.4]	25713.8	25642.2	25806	25842.3	0.253939	0.874915	0.983387	0.990447	1	1
K00906	isocitrate dehydrogenase kinase/phosphatase [EC:2.7.11.5 3.1.3.-]	25783.5	23536.5	27785.2	25766.7	0.625378	0.372338	0.94763	0.990447	1	1
K01496	phosphoribosyl-AMP cyclohydrolase [EC:3.5.4.19]	26141.2	25920.8	24834.8	25902.3	0.507145	0.835222	0.660024	0.990447	1	1
K00604	methionyl-tRNA formyltransferase [EC:2.1.2.9]	25829.5	25753.2	25685	25246.3	0.284663	0.490827	0.776833	0.990447	1	1
K00925	acetate kinase [EC:2.7.2.1]	26062.5	25584.8	25167.5	25747.7	0.559042	0.869518	0.685283	0.990447	1	1
K03686	molecular chaperone DnaJ	25803.2	25230.5	25424.8	25844.3	0.485545	0.849017	0.588469	0.990447	1	1
K02500	cyclase HisF [EC:4.1.3.-];cyclase [EC:4.1.3.-]	25485.5	26291	25290	24718.3	0.16274	0.237487	0.49449	0.990447	1	1
K04761	LysR family transcriptional regulator, hydrogen peroxide-inducible genes activator	26008.5	24789.2	24897.5	26541	0.921812	0.535414	0.35146	0.992795	1	1
K03802	cyanophycin synthetase [EC:6.-.-.-]	25544	23338.5	27421.5	25679	0.645896	0.354891	0.891788	0.990447	1	1
K06910	None	25824.2	25207	24952.5	26009.3	0.683827	0.844146	0.586779	0.990447	1	1
K01883	cysteinyl-tRNA synthetase [EC:6.1.1.16]	25853.2	25596.2	25471.5	24683.7	0.384527	0.336712	0.709569	0.990447	1	1
K03734	thiamine biosynthesis lipoprotein	25355	23290.5	28316	24576.7	0.661821	0.637159	0.528531	0.990447	1	1
K07644	two-component system, OmpR family, heavy metal sensor histidine kinase CusS [EC:2.7.13.3]	25009.5	23564	27057.8	26066	0.946837	0.299518	0.893884	0.992795	1	1
K03699	putative hemolysin	26094	25073	24261	26196.7	0.842485	0.741777	0.32529	0.990447	1	1
K02110	F-type H+-transporting ATPase subunit c [EC:3.6.3.14]	25515.5	25855.8	25090.5	24594.7	0.199039	0.241976	0.608574	0.990447	1	1
K00140	malonate-semialdehyde dehydrogenase (acetylating) / methylmalonate-semialdehyde dehydrogenase [EC:1.2.1.18 1.2.1.27];methylmalonate-semialdehyde dehydrogenase [EC:1.2.1.27]	24247.5	19355.8	35350.2	21188	0.428251	0.767625	0.352826	0.990447	1	1
K00891	shikimate kinase [EC:2.7.1.71]	25305.2	25964.8	24867.5	24724.3	0.139686	0.261701	0.635215	0.990447	1	1
K07234	uncharacterized protein involved in response to NO	25227.5	23431.2	26819.5	25410.7	0.781636	0.399181	0.912109	0.990447	1	1
K00998	phosphatidylserine synthase [EC:2.7.8.8]	25067.2	23388.8	28130.2	23911.3	0.83215	0.954401	0.357008	0.990447	1	1
K02200	cytochrome c-type biogenesis protein CcmH	27187.8	25203.2	22313.8	26305	0.848115	0.819976	0.130892	0.990447	1	1
K03466	DNA segregation ATPase FtsK/SpoIIIE, S-DNA-T family	25937	24354	25485.5	24639.7	0.844707	0.935074	0.699234	0.990447	1	1
K01262	X-Pro aminopeptidase [EC:3.4.11.9];Xaa-Pro aminopeptidase [EC:3.4.11.9]	25413.5	23952.2	25702.5	25512.7	0.920795	0.318494	0.467048	0.992795	1	1
K00566	tRNA (5-methylaminomethyl-2-thiouridylate)-methyltransferase [EC:2.1.1.61];tRNA-specific 2-thiouridylase [EC:2.8.1.-]	25122.5	25184.8	25129	24850.7	0.228792	0.566497	0.773995	0.990447	1	1
K00297	methylenetetrahydrofolate reductase (NADPH) [EC:1.5.1.20]	25096.2	25880.8	24916	24152	0.207415	0.237228	0.477671	0.990447	1	1
K01012	biotin synthetase [EC:2.8.1.6]	25362.8	25337.5	24910.8	24494	0.302495	0.364879	0.764209	0.990447	1	1
K00215	dihydrodipicolinate reductase [EC:1.3.1.26]	25366.2	24469.2	25235.8	25193	0.652118	0.759285	0.628557	0.990447	1	1
K03741	arsenate reductase [EC:1.20.4.1]	24581.2	23960.8	27456.5	23870.7	0.731824	0.814508	0.301068	0.990447	1	1
K14393	cation/acetate symporter	26084.2	24194	24415.8	25514.7	0.786028	0.652164	0.301759	0.990447	1	1
K02346	DNA polymerase IV [EC:2.7.7.7]	25363.5	24439.2	25078.2	25149	0.682368	0.77136	0.567577	0.990447	1	1
K01885	glutamyl-tRNA synthetase [EC:6.1.1.17]	25361.5	24447.5	25287.5	24787	0.671401	0.973852	0.839266	0.990447	1	1
K01711	GDPmannose 4,6-dehydratase [EC:4.2.1.47]	25782.5	26338.5	21612.8	26471.7	0.553325	0.950527	0.352585	0.990447	1	1
K02108	F-type H+-transporting ATPase subunit a [EC:3.6.3.14]	25105.5	25328	24749.8	24348.7	0.211193	0.307862	0.67267	0.990447	1	1
K00645	[acyl-carrier-protein] S-malonyltransferase [EC:2.3.1.39]	25489.8	23858	25348.2	24622	0.791594	0.738457	0.617859	0.990447	1	1
K04488	nitrogen fixation protein NifU and related proteins	23757	23653.2	27646.5	23995.3	0.538588	0.978758	0.207595	0.990447	1	1
K01733	threonine synthase [EC:4.2.3.1]	25040	24226.5	25101	24850	0.605311	0.826804	0.763807	0.990447	1	1
K02945	small subunit ribosomal protein S1	25076.2	24198.5	24883.2	24937	0.662499	0.745422	0.588761	0.990447	1	1
K01845	glutamate-1-semialdehyde 2,1-aminomutase [EC:5.4.3.8]	25126.5	24443.8	25094	23966.3	0.618931	0.523874	0.742963	0.990447	1	1
K00012	UDPglucose 6-dehydrogenase [EC:1.1.1.22]	24915.8	24126.8	24969.2	24811	0.629344	0.798827	0.7543	0.990447	1	1
K00226	dihydroorotate oxidase [EC:1.3.3.1];dihydroorotate dehydrogenase (fumarate) [EC:1.3.98.1]	24768.8	24021.8	24843.5	25302.7	0.573463	0.437296	0.491284	0.990447	1	1
K00764	amidophosphoribosyltransferase [EC:2.4.2.14]	24694	25017	24569.8	24315.3	0.153578	0.385195	0.677035	0.990447	1	1
K06872	None	23664	21128	29739.2	23921.7	0.543716	0.319085	0.434326	0.990447	1	1
K02356	elongation factor P;elongation factor EF-P	24807.8	24017.2	24946.2	24652	0.588968	0.805801	0.786416	0.990447	1	1
K00927	phosphoglycerate kinase [EC:2.7.2.3]	24846	24404.5	24717.8	23845.7	0.458862	0.456921	0.734299	0.990447	1	1
K00788	thiamine-phosphate pyrophosphorylase [EC:2.5.1.3]	24786.2	24365	24354	24414	0.403572	0.788049	0.822997	0.990447	1	1
K10439	ribose transport system substrate-binding protein	25553	25254.5	21809.5	25389	0.665636	0.932125	0.278526	0.990447	1	1
K01821	4-oxalocrotonate tautomerase [EC:5.3.2.-]	24831.8	21644.5	27301.5	23523.3	0.336454	0.497791	0.872246	0.990447	1	1
K07062	None	25401.8	25657.8	22473.5	23703.3	0.394684	0.247698	0.72978	0.990447	1	1
K02501	glutamine amidotransferase [EC:2.4.2.-]	24575.2	24506.2	24303.8	23783.7	0.323483	0.411069	0.739466	0.990447	1	1
K03654	ATP-dependent DNA helicase RecQ [EC:3.6.1.-];ATP-dependent DNA helicase RecQ [EC:3.6.4.12]	24596.5	23510.8	24761.5	24361.7	0.833127	0.685146	0.723625	0.990447	1	1
K02335	DNA polymerase I [EC:2.7.7.7]	24814	23307.2	24788	24302.3	0.847229	0.565367	0.539338	0.990447	1	1
K13821	proline dehydrogenase / delta 1-pyrroline-5-carboxylate dehydrogenase [EC:1.5.99.8 1.5.1.12]	24167	23120.8	27090.8	22298.3	0.880957	0.47982	0.114637	0.990447	1	1
K01451	hippurate hydrolase [EC:3.5.1.32]	24423.5	22074.2	27433.5	22792	0.520802	0.860903	0.395297	0.990447	1	1
K02028	polar amino acid transport system ATP-binding protein [EC:3.6.3.21]	24873.8	22447.5	27713.5	21208.3	0.767153	0.688578	0.489363	0.990447	1	1
K00901	diacylglycerol kinase [EC:2.7.1.107]	24721	23797.8	23397.8	25342.7	0.843313	0.625687	0.383063	0.990447	1	1
K03414	chemotaxis protein CheZ	24811.2	24728	22973.5	24515.3	0.463236	0.739239	0.550176	0.990447	1	1
K06153	undecaprenyl-diphosphatase [EC:3.6.1.27]	24444	24130.5	24309	24016	0.336994	0.657476	0.940563	0.990447	1	1
K01061	carboxymethylenebutenolidase [EC:3.1.1.45]	24135.5	20990.2	28043	23350.3	0.190261	0.207242	0.595544	0.990447	1	1
K05993	isochorismatase [EC:3.3.2.1]	24167	22241.2	26903.5	23155.7	0.66562	0.758261	0.457625	0.990447	1	1
K02338	DNA polymerase III subunit beta [EC:2.7.7.7]	24242.8	24331	24204.2	23670.7	0.244333	0.41552	0.655955	0.990447	1	1
K07089	None	24712	26596.5	20144.5	25398.3	0.288874	0.644314	0.37919	0.990447	1	1
K00088	IMP dehydrogenase [EC:1.1.1.205]	24367.5	23383	24450.8	24269.7	0.762427	0.635777	0.634227	0.990447	1	1
K00605	aminomethyltransferase [EC:2.1.2.10]	24893.8	22265.2	24683.2	24359	0.287431	0.19361	0.231671	0.990447	1	1
K00133	aspartate-semialdehyde dehydrogenase [EC:1.2.1.11]	24221.8	23522	24228.8	24093	0.548434	0.845495	0.750862	0.990447	1	1
K07053	None	23711.5	24742	23498.5	24054.3	0.119899	0.514614	0.787577	0.990447	1	1
K00013	histidinol dehydrogenase [EC:1.1.1.23]	24553.5	23317.8	24178.8	23854	0.947629	0.881967	0.611705	0.992795	1	1
K07667	two-component system, OmpR family, KDP operon response regulator KdpE	25162.2	24813.5	20477.2	25818.7	0.751256	0.860184	0.204957	0.990447	1	1
K00052	3-isopropylmalate dehydrogenase [EC:1.1.1.85]	24508.2	23546.8	23972	23589.3	0.750884	0.771538	0.782349	0.990447	1	1
K01783	ribulose-phosphate 3-epimerase [EC:5.1.3.1]	24383.8	23024.2	24459.8	23722.3	0.944685	0.755156	0.724725	0.992795	1	1
K00981	phosphatidate cytidylyltransferase [EC:2.7.7.41]	24371.8	23163.8	24376.2	23476.3	0.937218	0.954356	0.902706	0.992795	1	1
K01255	leucyl aminopeptidase [EC:3.4.11.1]	24409.8	23288	24492.8	23094	0.869314	0.618308	0.793158	0.990447	1	1
K02189	cobalamin biosynthesis protein CbiG;cobalt-precorrin 5A hydrolase [EC:3.7.1.12]	25477.2	24908.2	20292.8	25031	0.785438	0.936165	0.194437	0.990447	1	1
K01599	uroporphyrinogen decarboxylase [EC:4.1.1.37]	23847.5	22849.5	24099.8	24774	0.805405	0.211873	0.350912	0.990447	1	1
K02039	phosphate transport system protein	24135.2	23727.2	23829	23483	0.378118	0.569327	0.964376	0.990447	1	1
K03981	thiol:disulfide interchange protein DsbC [EC:5.3.4.1]	23237.8	19961.2	29179.2	22510	0.466848	0.499446	0.555223	0.990447	1	1
K04043	molecular chaperone DnaK	24050.2	22966.5	24241.8	23876.7	0.839306	0.606942	0.671273	0.990447	1	1
K00680	None	24276.5	22531.8	24136.8	24130.7	0.693051	0.336679	0.363361	0.990447	1	1
K02470	DNA gyrase subunit B [EC:5.99.1.3]	23877.8	23338.8	23824.2	23955	0.466543	0.815839	0.700352	0.990447	1	1
K13590	diguanylate cyclase	24598.2	22892.8	23176.5	24408	0.838772	0.587654	0.323193	0.990447	1	1
K02469	DNA gyrase subunit A [EC:5.99.1.3]	23899.5	23317	23812.8	23879	0.488138	0.853286	0.708546	0.990447	1	1
K00606	3-methyl-2-oxobutanoate hydroxymethyltransferase [EC:2.1.2.11]	24352.2	22590	24477.2	23328.7	0.65126	0.745251	0.760074	0.990447	1	1
K01624	fructose-bisphosphate aldolase, class II [EC:4.1.2.13]	23915.5	23348	23714	23822.7	0.492642	0.924738	0.707007	0.990447	1	1
K01874	methionyl-tRNA synthetase [EC:6.1.1.10]	23890.8	23060.5	23927.8	23860.7	0.645093	0.679515	0.648201	0.990447	1	1
K00973	glucose-1-phosphate thymidylyltransferase [EC:2.7.7.24]	23979.8	23126.8	24017.8	23425.7	0.684598	0.947506	0.935591	0.990447	1	1
K02313	chromosomal replication initiator protein	24061.5	23369.5	23707.8	23382.7	0.559161	0.750502	0.855065	0.990447	1	1
K01923	phosphoribosylaminoimidazole-succinocarboxamide synthase [EC:6.3.2.6]	23864.8	23068	23859.5	23713.3	0.628051	0.791241	0.70905	0.990447	1	1
K00111	glycerol-3-phosphate dehydrogenase [EC:1.1.5.3]	24247.5	23487.5	23806	22615	0.73475	0.427356	0.768644	0.990447	1	1
K07478	putative ATPase	24032.2	23128.2	23799.2	23295.7	0.752393	0.865415	0.882226	0.990447	1	1
K03588	cell division protein FtsW	23606.8	23455.2	23414.5	23842	0.301388	0.981915	0.762788	0.990447	1	1
K04653	hydrogenase expression/formation protein HypC	24840	25061.5	20009.5	24550.3	0.603416	0.79048	0.285452	0.990447	1	1
K00042	2-hydroxy-3-oxopropionate reductase [EC:1.1.1.60]	25283.5	23932	20538.5	24682.7	0.996796	0.90912	0.197956	0.998089	1	1
K00794	6,7-dimethyl-8-ribityllumazine synthase [EC:2.5.1.78];riboflavin synthase beta chain [EC:2.5.1.-]	23833	23217.8	23796.5	23191.7	0.507738	0.708886	0.932434	0.990447	1	1
K01689	enolase [EC:4.2.1.11]	23699.8	23231.2	23606.2	23548	0.437887	0.966314	0.839897	0.990447	1	1
K01613	phosphatidylserine decarboxylase [EC:4.1.1.65]	23701.5	23841.8	23623.5	22604.3	0.309568	0.269332	0.505014	0.990447	1	1
K01803	triosephosphate isomerase (TIM) [EC:5.3.1.1]	23725.8	22962.5	23804.8	23400.7	0.602625	0.944529	0.870891	0.990447	1	1
K01817	phosphoribosylanthranilate isomerase [EC:5.3.1.24]	23712.2	23872.8	23393.5	22750.7	0.246939	0.255644	0.591575	0.990447	1	1
K02391	flagellar basal-body rod protein FlgF	24145	22898	22761.2	24247.3	0.976281	0.650602	0.367378	0.994442	1	1
K02114	F-type H+-transporting ATPase subunit epsilon [EC:3.6.3.14]	23931.2	23260.8	23407.5	23182	0.548418	0.682263	0.824844	0.990447	1	1
K07126	None	24471.8	22393.5	23845	22824	0.57941	0.961028	0.680097	0.990447	1	1
K02601	transcriptional antiterminator NusG	23613.5	22812.5	23717.2	23477.7	0.630349	0.775653	0.760073	0.990447	1	1
K01755	argininosuccinate lyase [EC:4.3.2.1]	23643	22776.8	23698.8	23448.3	0.676543	0.762259	0.722266	0.990447	1	1
K00791	tRNA dimethylallyltransferase [EC:2.5.1.75]	23465	22855.2	23527.8	23792.3	0.507792	0.589278	0.596836	0.990447	1	1
K01937	CTP synthase [EC:6.3.4.2]	23791	22459.2	23952.2	23313.3	0.940501	0.632001	0.679987	0.992795	1	1
K07576	metallo-beta-lactamase family protein	21938.5	20544.2	28532.5	22217.7	0.909169	0.640022	0.265714	0.992662	1	1
K01129	dGTPase [EC:3.1.5.1]	23367.2	23171.2	23649	23149	0.333026	0.74288	0.782359	0.990447	1	1
K00767	nicotinate-nucleotide pyrophosphorylase (carboxylating) [EC:2.4.2.19]	23649	22792	23651	23129	0.678206	0.977208	0.894443	0.990447	1	1
K02493	methyltransferase [EC:2.1.1.-]	23602	22818.8	23558.2	23244	0.619952	0.952033	0.805175	0.990447	1	1
K02038	phosphate transport system permease protein	23594.2	23046.5	23443	23095.3	0.460939	0.767011	0.950792	0.990447	1	1
K00762	orotate phosphoribosyltransferase [EC:2.4.2.10]	23518.5	22952.2	23382.5	23366.3	0.485548	0.954775	0.758681	0.990447	1	1
K03438	S-adenosyl-methyltransferase [EC:2.1.1.-];16S rRNA (cytosine1402-N4)-methyltransferase [EC:2.1.1.199]	23384	22949.8	23354	23512.3	0.413724	0.855163	0.747579	0.990447	1	1
K06173	tRNA pseudouridine synthase A [EC:5.4.99.12];tRNA pseudouridine38-40 synthase [EC:5.4.99.12]	23384.8	22983.8	23347.8	23472.7	0.409979	0.905831	0.776902	0.990447	1	1
K02112	F-type H+-transporting ATPase subunit beta [EC:3.6.3.14]	23592	23050.8	23311.2	23087.7	0.460037	0.758385	0.886549	0.990447	1	1
K02111	F-type H+-transporting ATPase subunit alpha [EC:3.6.3.14]	23591.8	23050.5	23310.8	23087	0.460068	0.7581	0.886624	0.990447	1	1
K02115	F-type H+-transporting ATPase subunit gamma [EC:3.6.3.14]	23591.8	23050.5	23310.8	23087	0.460068	0.7581	0.886624	0.990447	1	1
K03531	cell division protein FtsZ	23528.5	22784.2	23532.8	23206.7	0.593733	0.955384	0.836034	0.990447	1	1
K00858	NAD+ kinase [EC:2.7.1.23]	23721.5	22440.5	23809.8	23009.7	0.978824	0.841699	0.797151	0.995655	1	1
K03469	ribonuclease HI [EC:3.1.26.4]	23622	22994.8	23465.8	22815.3	0.561291	0.63535	0.926756	0.990447	1	1
K01154	type I restriction enzyme, S subunit [EC:3.1.21.3]	22898	23822.2	23540.8	22502.7	0.212326	0.359851	0.392904	0.990447	1	1
K02169	biotin synthesis protein BioC;malonyl-CoA O-methyltransferase [EC:2.1.1.197]	23778	22814.2	22287.5	24308.7	0.87263	0.610142	0.328045	0.990447	1	1
K10773	endonuclease III [EC:4.2.99.18]	23414.5	22669.8	23545	23273	0.61014	0.829665	0.816352	0.990447	1	1
K01867	tryptophanyl-tRNA synthetase [EC:6.1.1.2]	23435.2	22604.8	23569.5	23137	0.663803	0.874528	0.850987	0.990447	1	1
K01791	UDP-N-acetylglucosamine 2-epimerase [EC:5.1.3.14]	22258.8	21384	25962.2	23074	0.826378	0.384281	0.365769	0.990447	1	1
K00067	dTDP-4-dehydrorhamnose reductase [EC:1.1.1.133]	23441.5	22526.2	23507.2	23229	0.740106	0.733562	0.703658	0.990447	1	1
K00832	aromatic-amino-acid transaminase [EC:2.6.1.57]	23881.5	22218.2	22884	23871.7	0.843894	0.556812	0.394227	0.990447	1	1
K09808	lipoprotein-releasing system permease protein	23404.8	22553.8	23795	22806.7	0.744965	0.922288	0.866523	0.990447	1	1
K03147	thiamine biosynthesis protein ThiC	23203	23553	23020.5	22655	0.19372	0.338112	0.6325	0.990447	1	1
K00850	6-phosphofructokinase [EC:2.7.1.11]	22256.8	23213	23036	24283	0.176071	0.694668	0.93579	0.990447	1	1
K03470	ribonuclease HII [EC:3.1.26.4]	23559.5	22346.5	23556.5	22896.3	0.970099	0.854076	0.760721	0.993853	1	1
K03637	molybdenum cofactor biosynthesis protein C	22822.5	21417.8	25915.8	21938.7	0.892763	0.933616	0.313248	0.99115	1	1
K11189	phosphocarrier protein	23227.5	22846.2	23134.2	23144	0.414155	0.953976	0.860794	0.990447	1	1
K02037	phosphate transport system permease protein	23321.2	22687.2	23275.2	22965.3	0.52206	0.942325	0.879711	0.990447	1	1
K00765	ATP phosphoribosyltransferase [EC:2.4.2.17]	23303.5	22611.5	23212	23007.3	0.56372	0.966562	0.789769	0.990447	1	1
K00286	pyrroline-5-carboxylate reductase [EC:1.5.1.2]	23225.8	22562.2	23252.5	23032.3	0.549793	0.913443	0.819359	0.990447	1	1
K01881	prolyl-tRNA synthetase [EC:6.1.1.15]	23179.8	22449.8	23252.5	23129.3	0.599095	0.760798	0.733332	0.990447	1	1
K06199	CrcB protein	23394.5	22733	23090.5	22601.3	0.553197	0.6433	0.975293	0.990447	1	1
K00939	adenylate kinase [EC:2.7.4.3]	23158	22441.8	23279.5	22963.3	0.583175	0.869971	0.835835	0.990447	1	1
K04096	DNA processing protein	23141.8	22405.5	23313.2	22982	0.599678	0.835907	0.841436	0.990447	1	1
K03642	rare lipoprotein A	23782.2	21888.5	23642	22367.7	0.526909	0.912599	0.751145	0.990447	1	1
K03545	trigger factor	23078.2	22676.5	22996	23101	0.402001	0.947928	0.785409	0.990447	1	1
K02392	flagellar basal-body rod protein FlgG	23404	22343.2	23030	22941	0.857816	0.82051	0.563534	0.990447	1	1
K01520	dUTP pyrophosphatase [EC:3.6.1.23]	23336.8	22208.8	23302.5	22809	0.911099	0.807676	0.70574	0.992795	1	1
K07007	None	22727.5	20832.8	25773.5	22022	0.612051	0.592083	0.420699	0.990447	1	1
K00336	NADH-quinone oxidoreductase subunit G [EC:1.6.5.3];NADH dehydrogenase I subunit G [EC:1.6.5.3]	23501.2	21937.5	22891.2	23311.7	0.777138	0.394327	0.249707	0.990447	1	1
K12340	outer membrane channel protein TolC	22857.8	23051.8	23238	22160.3	0.340978	0.424685	0.500692	0.990447	1	1
K00773	queuine tRNA-ribosyltransferase [EC:2.4.2.29]	23031.2	22423.5	23072.2	22883	0.522082	0.918496	0.830368	0.990447	1	1
K02052	putative spermidine/putrescine transport system ATP-binding protein	25350	21827.5	22312	21585	0.521919	0.863925	0.619199	0.990447	1	1
K03179	4-hydroxybenzoate octaprenyltransferase [EC:2.5.1.-]	22984.5	22813.5	23244.8	22102.3	0.429794	0.447051	0.555691	0.990447	1	1
K02337	DNA polymerase III subunit alpha [EC:2.7.7.7]	23045.8	22325.5	23104.2	22732.7	0.591153	0.95994	0.869799	0.990447	1	1
K07493	putative transposase	20612.8	18189.2	30266.5	21934.3	0.620563	0.283381	0.333629	0.990447	1	1
K03499	trk system potassium uptake protein TrkA	22898.2	23628.2	22008.5	22612.7	0.101612	0.29172	0.908125	0.990447	1	1
K00943	dTMP kinase [EC:2.7.4.9]	23421.8	21844.8	23482.8	22282.7	0.728431	0.926582	0.846937	0.990447	1	1
K03665	GTP-binding protein HflX	23060.8	22317	23041.8	22699.7	0.606798	0.98059	0.840187	0.990447	1	1
K01866	tyrosyl-tRNA synthetase [EC:6.1.1.1]	23040.2	22321.5	23088.2	22637.3	0.589176	0.9701	0.917294	0.990447	1	1
K03116	sec-independent protein translocase protein TatA	23187.8	22003.2	23340.8	22525.3	0.959157	0.86353	0.848721	0.993853	1	1
K01662	1-deoxy-D-xylulose-5-phosphate synthase [EC:2.2.1.7]	22976	22488.8	23023	22520.3	0.440096	0.75988	0.937287	0.990447	1	1
K01924	UDP-N-acetylmuramate--alanine ligase [EC:6.3.2.8]	22960.8	22310.2	23119.5	22644	0.538036	0.982267	0.963706	0.990447	1	1
K00627	pyruvate dehydrogenase E2 component (dihydrolipoamide acetyltransferase) [EC:2.3.1.12]	23793.8	20545.2	23900.8	22841	0.0797742	0.105637	0.203143	0.990447	1	1
K03553	recombination protein RecA	22986.5	22243.5	23004.8	22841.3	0.611536	0.811758	0.738251	0.990447	1	1
K01814	phosphoribosylformimino-5-aminoimidazole carboxamide ribotide isomerase [EC:5.3.1.16]	23162.5	21959.2	23280.5	22546	0.980526	0.833545	0.814563	0.995951	1	1
K10001	glutamate/aspartate transport system substrate-binding protein	22821	23580.2	21974.8	22551.7	0.29949	0.5057	0.916659	0.990447	1	1
K01868	threonyl-tRNA synthetase [EC:6.1.1.3]	22927.5	22228.8	22976.2	22806.3	0.584613	0.826886	0.765244	0.990447	1	1
K03624	transcription elongation factor GreA	22898	22491.8	22748.2	22743	0.419892	0.931535	0.837956	0.990447	1	1
K07568	S-adenosylmethionine:tRNA ribosyltransferase-isomerase [EC:5.-.-.-]	22836	22289.8	22897.8	22880	0.485255	0.828951	0.781775	0.990447	1	1
K02909	large subunit ribosomal protein L31	22960.8	22291	22980.8	22559.7	0.554806	0.933448	0.92336	0.990447	1	1
K01056	peptidyl-tRNA hydrolase, PTH1 family [EC:3.1.1.29]	22885.5	22192.2	23009	22729	0.583323	0.866744	0.840307	0.990447	1	1
K01887	arginyl-tRNA synthetase [EC:6.1.1.19]	22887.8	22203	22908.5	22744.7	0.575133	0.85385	0.770342	0.990447	1	1
K02334	DNA polymerase bacteriophage-type [EC:2.7.7.7]	23299.8	22309.2	22946.5	21970	0.804963	0.517804	0.929857	0.990447	1	1
K03046	DNA-directed RNA polymerase subunit beta' [EC:2.7.7.6]	22875	22168.2	23008.5	22606	0.584005	0.933345	0.889325	0.990447	1	1
K01000	phospho-N-acetylmuramoyl-pentapeptide-transferase [EC:2.7.8.13]	22871.5	22194.5	22887.2	22735.7	0.569941	0.85422	0.768175	0.990447	1	1
K09181	hypothetical protein	23077.2	23244.2	22878.5	21060.3	0.49384	0.222743	0.438029	0.990447	1	1
K03601	exodeoxyribonuclease VII large subunit [EC:3.1.11.6]	22939.5	22366.8	22768	22522.7	0.503484	0.85844	0.872535	0.990447	1	1
K02902	large subunit ribosomal protein L28	22936.2	22217.8	22908.5	22515.3	0.596702	0.957361	0.88266	0.990447	1	1
K02012	iron(III) transport system substrate-binding protein	23500.2	22272.5	23093.5	21437	0.999733	0.425715	0.759648	1	1	1
K00806	undecaprenyl pyrophosphate synthetase [EC:2.5.1.31];undecaprenyl diphosphate synthase [EC:2.5.1.31]	22865.2	22227	22908.2	22558.3	0.545367	0.988143	0.893182	0.990447	1	1
K03524	BirA family transcriptional regulator, biotin operon repressor / biotin-[acetyl-CoA-carboxylase] ligase [EC:6.3.4.15]	22670.8	22334.2	22714.8	22918.3	0.361714	0.826363	0.765102	0.990447	1	1
K01956	carbamoyl-phosphate synthase small subunit [EC:6.3.5.5]	22945	22097	22905.5	22543.7	0.697401	0.928626	0.799187	0.990447	1	1
K03687	molecular chaperone GrpE	22830.8	22128	22897.8	22595.3	0.588806	0.908542	0.836306	0.990447	1	1
K03070	preprotein translocase subunit SecA	22833.8	22113.2	23000.8	22439.3	0.599977	0.979436	0.971542	0.990447	1	1
K03820	apolipoprotein N-acyltransferase [EC:2.3.1.-]	22793.5	22455	23134.8	21787.7	0.548712	0.498819	0.5738	0.990447	1	1
K00796	dihydropteroate synthase [EC:2.5.1.15]	22869.8	22083.8	22869.5	22482.3	0.649698	0.954825	0.83031	0.990447	1	1
K01409	O-sialoglycoprotein endopeptidase [EC:3.4.24.57]	22804	22177	22809	22520	0.532976	0.992025	0.874599	0.990447	1	1
K02996	small subunit ribosomal protein S9	22844.2	22103.2	22844.2	22499.7	0.610514	0.965191	0.840812	0.990447	1	1
K02871	large subunit ribosomal protein L13	22839.2	22100	22842.2	22490	0.609214	0.970331	0.846214	0.990447	1	1
K01928	UDP-N-acetylmuramoylalanyl-D-glutamate--2,6-diaminopimelate ligase [EC:6.3.2.13]	22798.8	22205.5	22797.5	22461.3	0.510835	0.923177	0.921023	0.990447	1	1
K03602	exodeoxyribonuclease VII small subunit [EC:3.1.11.6]	22731.8	22232.8	22765	22528.7	0.460567	0.960816	0.912045	0.990447	1	1
K07636	two-component system, OmpR family, phosphate regulon sensor histidine kinase PhoR [EC:2.7.13.3]	22724.5	22139.5	22786	22625.7	0.512341	0.90509	0.844373	0.990447	1	1
K03217	preprotein translocase subunit YidC	22776.2	22093	22852	22483	0.574759	0.969319	0.886303	0.990447	1	1
K01876	aspartyl-tRNA synthetase [EC:6.1.1.12]	22778.2	22085	22901	22425.7	0.579432	0.991654	0.93885	0.990447	1	1
K01892	histidyl-tRNA synthetase [EC:6.1.1.21]	22808.2	22066.8	22866	22425.3	0.612289	0.994561	0.895321	0.990447	1	1
K04564	superoxide dismutase, Fe-Mn family [EC:1.15.1.1]	23132	21306	23273.8	22405.7	0.555705	0.497968	0.567577	0.990447	1	1
K09710	ribosome-associated protein;hypothetical protein	22805.5	22046	22806.2	22468.3	0.626709	0.943907	0.826867	0.990447	1	1
K00057	glycerol-3-phosphate dehydrogenase (NAD(P)+) [EC:1.1.1.94]	22756	22089	22784.2	22492	0.563917	0.959978	0.851988	0.990447	1	1
K01929	UDP-N-acetylmuramoylalanyl-D-glutamyl-2,6-diaminopimelate--D-alanyl- D-alanine ligase [EC:6.3.2.10];UDP-N-acetylmuramoylalanyl-D-glutamyl-2,6-diaminopimelate--D-alanyl-D-alanine ligase [EC:6.3.2.10]	22745.2	22070	22811.2	22458	0.569077	0.97101	0.881845	0.990447	1	1
K03517	quinolinate synthase [EC:2.5.1.72]	22816.8	22062.8	22817	22357.3	0.635067	0.95477	0.913786	0.990447	1	1
K03776	aerotaxis receptor	23313.5	21774.5	22025.5	23134.3	0.882602	0.660166	0.405942	0.990447	1	1
K03723	transcription-repair coupling factor (superfamily II helicase) [EC:3.6.4.-];transcription-repair coupling factor (superfamily II helicase) [EC:3.6.1.-]	22751	22147.2	22721.8	22450	0.520433	0.961394	0.878517	0.990447	1	1
K00931	glutamate 5-kinase [EC:2.7.2.11]	22816.5	22126	22701.2	22415	0.589591	0.947815	0.852283	0.990447	1	1
K06942	None	22748	22066.8	22829	22414.7	0.572365	0.99747	0.912386	0.990447	1	1
K01972	DNA ligase (NAD+) [EC:6.5.1.2]	22742.2	22072.2	22830	22391.3	0.561471	0.974345	0.932108	0.990447	1	1
K00609	aspartate carbamoyltransferase catalytic subunit [EC:2.1.3.2]	22800.2	22294.2	22664.2	22186.7	0.46368	0.659826	0.951109	0.990447	1	1
K01875	seryl-tRNA synthetase [EC:6.1.1.11]	22739.5	22077.2	22768	22414.3	0.55977	0.988341	0.890949	0.990447	1	1
K02520	translation initiation factor IF-3	22739.5	22061.5	22778.5	22419	0.571574	0.995034	0.884331	0.990447	1	1
K00278	L-aspartate oxidase [EC:1.4.3.16]	22770.5	22052.5	22780.2	22359.7	0.613011	0.965041	0.910264	0.990447	1	1
K02834	ribosome-binding factor A	22734.2	22053.8	22773.5	22414	0.573782	0.992796	0.882914	0.990447	1	1
K03177	tRNA pseudouridine55 synthase [EC:5.4.99.25];tRNA pseudouridine synthase B [EC:5.4.99.12]	22731.5	22052.5	22771.5	22411.7	0.572714	0.993605	0.883977	0.990447	1	1
K00962	polyribonucleotide nucleotidyltransferase [EC:2.7.7.8]	22741.8	22052	22764.5	22405.3	0.579654	0.998185	0.87792	0.990447	1	1
K00075	UDP-N-acetylmuramate dehydrogenase [EC:1.1.1.158]	22719.8	22051.8	22759.8	22408.3	0.564751	0.995626	0.885737	0.990447	1	1
K03596	GTP-binding protein LepA	22719.8	22054.8	22760	22403.7	0.562474	0.998366	0.890258	0.990447	1	1
K09903	uridylate kinase [EC:2.7.4.22]	22720.2	22049.2	22758	22405	0.566843	0.996298	0.885033	0.990447	1	1
K01872	alanyl-tRNA synthetase [EC:6.1.1.7]	22719	22049.8	22758	22404.3	0.565697	0.997203	0.886368	0.990447	1	1
K02963	small subunit ribosomal protein S18	22718.5	22048.8	22758.5	22403.7	0.566102	0.996958	0.88675	0.990447	1	1
K03076	preprotein translocase subunit SecY	22718	22048.8	22757.2	22404.7	0.565723	0.996169	0.885766	0.990447	1	1
K02453	general secretion pathway protein D	23374.2	21557.5	23249.5	21527.7	0.633137	0.768476	0.97066	0.990447	1	1
K01889	phenylalanyl-tRNA synthetase alpha chain [EC:6.1.1.20]	22718	22048.5	22757.2	22403.7	0.565884	0.996746	0.886178	0.990447	1	1
K01869	leucyl-tRNA synthetase [EC:6.1.1.4]	22717.8	22048.5	22757.2	22403.7	0.565712	0.996746	0.886318	0.990447	1	1
K02887	large subunit ribosomal protein L20	22717.8	22048.5	22757.2	22403.7	0.565724	0.996746	0.886332	0.990447	1	1
K02946	small subunit ribosomal protein S10	22717.8	22048.5	22757.2	22403.7	0.565712	0.996746	0.886318	0.990447	1	1
K02863	large subunit ribosomal protein L1	22717.8	22048.5	22757	22403.7	0.565712	0.996746	0.88618	0.990447	1	1
K02867	large subunit ribosomal protein L11	22717.8	22048.5	22757	22403.7	0.565712	0.996746	0.88618	0.990447	1	1
K02864	large subunit ribosomal protein L10	22717.8	22048.5	22757	22403.7	0.565712	0.996746	0.88618	0.990447	1	1
K02884	large subunit ribosomal protein L19	22717.8	22048.5	22757	22403.7	0.565712	0.996746	0.88618	0.990447	1	1
K02886	large subunit ribosomal protein L2	22717.8	22048.5	22757	22403.7	0.565712	0.996746	0.88618	0.990447	1	1
K02881	large subunit ribosomal protein L18	22717.8	22048.5	22757	22403.7	0.565712	0.996746	0.88618	0.990447	1	1
K02961	small subunit ribosomal protein S17	22717.8	22048.5	22757	22403.7	0.565712	0.996746	0.88618	0.990447	1	1
K02357	elongation factor EF-Ts;elongation factor Ts	22717.8	22048.5	22757	22403.7	0.565712	0.996746	0.88618	0.990447	1	1
K02988	small subunit ribosomal protein S5	22717.8	22048.5	22757	22403.7	0.565712	0.996746	0.88618	0.990447	1	1
K02967	small subunit ribosomal protein S2	22717.8	22048.5	22757	22403.7	0.565712	0.996746	0.88618	0.990447	1	1
K02965	small subunit ribosomal protein S19	22717.8	22048.5	22757	22403.7	0.565712	0.996746	0.88618	0.990447	1	1
K03702	excinuclease ABC subunit B	22717.8	22048.5	22757	22403.7	0.565712	0.996746	0.88618	0.990447	1	1
K03040	DNA-directed RNA polymerase subunit alpha [EC:2.7.7.6]	22717.8	22048.5	22757	22403.7	0.565712	0.996746	0.88618	0.990447	1	1
K02926	large subunit ribosomal protein L4	22717.8	22048.5	22757	22403.7	0.565712	0.996746	0.88618	0.990447	1	1
K02906	large subunit ribosomal protein L3	22717.8	22048.5	22757	22403.7	0.565712	0.996746	0.88618	0.990447	1	1
K02956	small subunit ribosomal protein S15	22717.8	22048.5	22757	22403.7	0.565712	0.996746	0.88618	0.990447	1	1
K01890	phenylalanyl-tRNA synthetase beta chain [EC:6.1.1.20]	22717.8	22048.5	22757	22403.7	0.565712	0.996746	0.88618	0.990447	1	1
K02835	peptide chain release factor RF-1;peptide chain release factor 1	22717.8	22048.5	22757	22403.7	0.565712	0.996746	0.88618	0.990447	1	1
K02874	large subunit ribosomal protein L14	22717.8	22048.5	22757	22403.7	0.565712	0.996746	0.88618	0.990447	1	1
K02876	large subunit ribosomal protein L15	22717.8	22048.5	22757	22403.7	0.565712	0.996746	0.88618	0.990447	1	1
K02878	large subunit ribosomal protein L16	22717.8	22048.5	22757	22403.7	0.565712	0.996746	0.88618	0.990447	1	1
K02879	large subunit ribosomal protein L17	22717.8	22048.5	22757	22403.7	0.565712	0.996746	0.88618	0.990447	1	1
K02892	large subunit ribosomal protein L23	22717.8	22048.5	22757	22403.7	0.565712	0.996746	0.88618	0.990447	1	1
K02992	small subunit ribosomal protein S7	22717.8	22048.5	22757	22403.7	0.565712	0.996746	0.88618	0.990447	1	1
K02959	small subunit ribosomal protein S16	22717.8	22048.5	22757	22403.7	0.565712	0.996746	0.88618	0.990447	1	1
K02600	N utilization substance protein A	22717.8	22048.5	22757	22403.7	0.565712	0.996746	0.88618	0.990447	1	1
K02931	large subunit ribosomal protein L5	22717.8	22048.5	22757	22403.7	0.565712	0.996746	0.88618	0.990447	1	1
K02933	large subunit ribosomal protein L6	22717.8	22048.5	22757	22403.7	0.565712	0.996746	0.88618	0.990447	1	1
K02939	large subunit ribosomal protein L9	22717.8	22048.5	22757	22403.7	0.565712	0.996746	0.88618	0.990447	1	1
K02836	peptide chain release factor RF-2;peptide chain release factor 2	22717.8	22048.5	22757	22403.7	0.565712	0.996746	0.88618	0.990447	1	1
K02838	ribosome recycling factor	22717.8	22048.5	22757	22403.7	0.565712	0.996746	0.88618	0.990447	1	1
K02990	small subunit ribosomal protein S6	22717.8	22048.5	22757	22403.7	0.565712	0.996746	0.88618	0.990447	1	1
K02519	translation initiation factor IF-2	22716.8	21985.5	22794	22438	0.610481	0.922097	0.852414	0.990447	1	1
K02968	small subunit ribosomal protein S20	22717.2	22045.5	22756.8	22403.7	0.567603	0.994307	0.884569	0.990447	1	1
K02890	large subunit ribosomal protein L22	22716	22048.2	22756.2	22402	0.564736	0.997874	0.887546	0.990447	1	1
K03631	DNA repair protein RecN (Recombination protein N)	22717.2	22048.2	22756.2	22400.3	0.565525	0.999177	0.887771	0.990447	1	1
K02899	large subunit ribosomal protein L27	22717.2	22048.5	22754.2	22402.3	0.565411	0.997798	0.885759	0.990447	1	1
K02948	small subunit ribosomal protein S11	22715.8	22048	22755.8	22402.3	0.564783	0.997403	0.887073	0.990447	1	1
K03977	GTP-binding protein	22717.2	22044.8	22756.8	22403	0.568078	0.994374	0.884617	0.990447	1	1
K03551	holliday junction DNA helicase RuvB;holliday junction DNA helicase RuvB [EC:3.6.4.12]	22717.2	22044.8	22756.8	22403	0.568078	0.994374	0.884617	0.990447	1	1
K03625	N utilization substance protein B	22717.2	22044.8	22756.8	22403	0.568078	0.994374	0.884617	0.990447	1	1
K03550	holliday junction DNA helicase RuvA [EC:3.6.4.12];holliday junction DNA helicase RuvA	22717.2	22044.5	22756.5	22402.7	0.56827	0.994446	0.884543	0.990447	1	1
K03106	signal recognition particle subunit SRP54	22715.5	22047.8	22754.2	22403	0.564795	0.996671	0.885863	0.990447	1	1
K03110	fused signal recognition particle receptor	22715.5	22047.8	22754.2	22402.7	0.564786	0.996937	0.886055	0.990447	1	1
K02904	large subunit ribosomal protein L29	22716.8	22044.2	22756.2	22402.7	0.568107	0.994253	0.88452	0.990447	1	1
K01945	phosphoribosylamine--glycine ligase [EC:6.3.4.13]	22750.2	22040.5	22747.8	22369	0.593103	0.981912	0.879714	0.990447	1	1
K02652	type IV pilus assembly protein PilB	22888	22451.2	22580.8	21851.3	0.580361	0.51908	0.829816	0.990447	1	1
K02935	large subunit ribosomal protein L7/L12	22712.2	22043.2	22751.5	22397.3	0.565756	0.997563	0.886897	0.990447	1	1
K02045	sulfate transport system ATP-binding protein [EC:3.6.3.25]	22797	22192.8	21812	23291.3	0.760202	0.753276	0.535993	0.990447	1	1
K02950	small subunit ribosomal protein S12	22701	22041.8	22727	22395.3	0.558909	0.997919	0.880246	0.990447	1	1
K01736	chorismate synthase [EC:4.2.3.5]	22700.8	22041.5	22726.2	22392.3	0.558918	0.999917	0.881497	0.990447	1	1
K02047	sulfate transport system permease protein	22793	22192.5	21807	23284.3	0.759019	0.75548	0.53731	0.990447	1	1
K02046	sulfate transport system permease protein	22793	22192.5	21807	23284.3	0.759019	0.75548	0.53731	0.990447	1	1
K03795	sirohydrochlorin cobaltochelatase [EC:4.99.1.3]	22991.5	21816	22034.5	23183.7	0.975884	0.669509	0.4875	0.994442	1	1
K00954	pantetheine-phosphate adenylyltransferase [EC:2.7.7.3]	22706.2	22033.8	22709.5	22357.3	0.568758	0.978539	0.884542	0.990447	1	1
K03569	rod shape-determining protein MreB and related proteins	22579.2	22180.2	22583.5	22489	0.477182	0.975145	0.902238	0.990447	1	1
K07082	UPF0755 protein	22696	22025.2	22714.2	22344.3	0.567907	0.974908	0.895446	0.990447	1	1
K04773	protease IV [EC:3.4.21.-]	23035.5	21899.2	22776	21975.3	0.941435	0.808331	0.890692	0.992795	1	1
K03218	RNA methyltransferase, TrmH family [EC:2.1.1.-]	22691.2	22027.5	22703.2	22348.3	0.56281	0.976304	0.891107	0.990447	1	1
K03501	glucose inhibited division protein B [EC:2.1.-.-];ribosomal RNA small subunit methyltransferase G [EC:2.1.1.170]	22690	22026.5	22700	22344.3	0.562785	0.973948	0.891708	0.990447	1	1
K04075	tRNA(Ile)-lysidine synthase [EC:6.3.4.-]	22666	22013.5	22686	22363.7	0.558637	0.999333	0.880822	0.990447	1	1
K06168	bifunctional enzyme involved in thiolation and methylation of tRNA	22725.5	22166.2	22601	22192	0.497432	0.75147	0.984196	0.990447	1	1
K11175	phosphoribosylglycinamide formyltransferase 1 [EC:2.1.2.2]	22674	22020	22672.2	22339.7	0.556341	0.975505	0.884644	0.990447	1	1
K01696	tryptophan synthase beta chain [EC:4.2.1.20]	22685.2	22001	22707.5	22302.3	0.575581	0.960722	0.907742	0.990447	1	1
K02916	large subunit ribosomal protein L35	22662.5	22005	22678.2	22324.3	0.560267	0.975687	0.894549	0.990447	1	1
K01939	adenylosuccinate synthase [EC:6.3.4.4]	22568	22102.5	22641	22334.3	0.429201	0.909575	0.969558	0.990447	1	1
K03664	SsrA-binding protein	22617.5	21944.8	22699	22341	0.573517	0.964901	0.886313	0.990447	1	1
K06187	recombination protein RecR	22620.8	21998.8	22632.5	22331.3	0.535591	0.987032	0.884397	0.990447	1	1
K02563	UDP-N-acetylglucosamine--N-acetylmuramyl-(pentapeptide) pyrophosphoryl-undecaprenol N-acetylglucosamine transferase [EC:2.4.1.227]	22593.2	22003.2	22630	22355	0.518325	0.998995	0.88816	0.990447	1	1
K03073	preprotein translocase subunit SecE	22617.5	21994.2	22629.2	22329	0.536601	0.988692	0.883224	0.990447	1	1
K02952	small subunit ribosomal protein S13	22605.5	21938	22682.5	22337.7	0.570084	0.962175	0.882	0.990447	1	1
K03092	RNA polymerase sigma-54 factor	22711	21988.5	22807.2	21959	0.629503	0.716364	0.854975	0.990447	1	1
K02340	DNA polymerase III subunit delta [EC:2.7.7.7]	22633.2	21936	22645	22289.3	0.590258	0.99719	0.873828	0.990447	1	1
K01873	valyl-tRNA synthetase [EC:6.1.1.9]	22607.2	21949.8	22581	22352.7	0.569778	0.952516	0.815374	0.990447	1	1
K03628	transcription termination factor Rho	22592.8	21956.5	22643.8	22262.3	0.550198	0.966453	0.920683	0.990447	1	1
K00053	ketol-acid reductoisomerase [EC:1.1.1.86]	22606.5	21932	22615	22271.7	0.574268	0.993917	0.881554	0.990447	1	1
K02860	16S rRNA processing protein RimM	22563	21972	22612	22251	0.520954	0.945034	0.935661	0.990447	1	1
K02954	small subunit ribosomal protein S14	22653.8	21980.8	22571.5	22145.7	0.576348	0.86255	0.920299	0.990447	1	1
K02276	cytochrome c oxidase subunit III [EC:1.9.3.1]	23252	20415.8	23073	22728.7	0.176547	0.137228	0.186315	0.990447	1	1
K01695	tryptophan synthase alpha chain [EC:4.2.1.20]	22588	21867.2	22631.8	22258.3	0.60777	0.965869	0.868846	0.990447	1	1
K03703	excinuclease ABC subunit C	22592	21937.2	22643.8	22089	0.558237	0.843315	0.985656	0.990447	1	1
K06178	ribosomal large subunit pseudouridine synthase B [EC:5.4.99.12];23S rRNA pseudouridine2605 synthase [EC:5.4.99.22]	22692.8	21615.5	23023.5	21835.7	0.896329	0.898426	0.872289	0.99115	1	1
K09761	ribosomal RNA small subunit methyltransferase E [EC:2.1.1.-]	22551.2	21698	22665	22334	0.709807	0.777359	0.770673	0.990447	1	1
K02982	small subunit ribosomal protein S3	22565.5	21903.2	22628	22072.7	0.565029	0.857791	0.990132	0.990447	1	1
K00554	tRNA (guanine-N1-)-methyltransferase [EC:2.1.1.31]	22565.5	21903.2	22628	22072.7	0.565029	0.857791	0.990132	0.990447	1	1
K00800	3-phosphoshikimate 1-carboxyvinyltransferase [EC:2.5.1.19]	22555.5	21902	22613.2	22078.3	0.558549	0.863017	0.996476	0.990447	1	1
K02911	large subunit ribosomal protein L32	22601.2	21944	22483.5	22071.3	0.566395	0.83347	0.92271	0.990447	1	1
K01591	orotidine-5'-phosphate decarboxylase [EC:4.1.1.23]	22559.5	21931	22491.8	22088.7	0.547045	0.856037	0.93625	0.990447	1	1
K02806	PTS system, nitrogen regulatory IIA component [EC:2.7.1.69]	22327.5	23151	22359	20911	0.346788	0.243446	0.412494	0.990447	1	1
K02888	large subunit ribosomal protein L21	22531.2	21886	22484.2	22141	0.559024	0.927281	0.898086	0.990447	1	1
K02897	large subunit ribosomal protein L25	22506.2	21802.5	22592.2	21964.7	0.598468	0.853061	0.971913	0.990447	1	1
K07460	putative endonuclease	22495.5	21856.8	22523.5	21990.7	0.551695	0.831034	0.988067	0.990447	1	1
K03210	preprotein translocase subunit YajC	22423.5	21891.8	22403	22168	0.486263	0.944671	0.899213	0.990447	1	1
K00942	guanylate kinase [EC:2.7.4.8]	22465.2	21830.8	22449.5	22030	0.551022	0.888352	0.938009	0.990447	1	1
K01516	nucleoside-triphosphatase [EC:3.6.1.15]	22455.8	21812.8	22476.8	22018.3	0.556489	0.89365	0.954079	0.990447	1	1
K02907	large subunit ribosomal protein L30	22392.8	21836.2	22427.2	22112.7	0.504473	0.945644	0.929166	0.990447	1	1
K02113	F-type H+-transporting ATPase subunit delta [EC:3.6.3.14]	22458.2	21792.5	22424.2	22085.3	0.577569	0.957944	0.883057	0.990447	1	1
K01902	succinyl-CoA synthetase alpha subunit [EC:6.2.1.5]	22625.2	21779.5	22672.5	21517.7	0.726482	0.569753	0.769484	0.990447	1	1
K02528	16S rRNA (adenine1518-N6/adenine1519-N6)-dimethyltransferase [EC:2.1.1.182];dimethyladenosine transferase [EC:2.1.1.-]	22447.5	21803	22439.5	22021.3	0.558884	0.903895	0.93099	0.990447	1	1
K01776	glutamate racemase [EC:5.1.1.3]	22392.5	21825	22370.8	22156.3	0.512641	0.986635	0.867996	0.990447	1	1
K03979	GTP-binding protein	22446.5	21803	22439	22021	0.558175	0.903625	0.931452	0.990447	1	1
K03043	DNA-directed RNA polymerase subunit beta [EC:2.7.7.6]	22446.5	21803	22439	22021	0.558175	0.903625	0.931452	0.990447	1	1
K02994	small subunit ribosomal protein S8	22446.5	21803	22439	22021	0.558175	0.903625	0.931452	0.990447	1	1
K06997	None	22434.5	21803.2	22412.8	22011.7	0.549238	0.896158	0.929374	0.990447	1	1
K03527	4-hydroxy-3-methylbut-2-enyl diphosphate reductase [EC:1.17.1.2]	22409.2	21878.8	22347.5	22005.3	0.48815	0.834464	0.953107	0.990447	1	1
K00338	NADH-quinone oxidoreductase subunit I [EC:1.6.5.3];NADH dehydrogenase I subunit I [EC:1.6.5.3]	22783.8	21547.8	22622	21514.3	0.966393	0.731929	0.992683	0.993853	1	1
K01756	adenylosuccinate lyase [EC:4.3.2.2]	22425.5	21795	22377.8	21975.3	0.548652	0.874083	0.931422	0.990447	1	1
K04485	DNA repair protein RadA/Sms	22433.5	21752.8	22369.2	21938.7	0.59142	0.873355	0.930828	0.990447	1	1
K00793	riboflavin synthase [EC:2.5.1.9];riboflavin synthase alpha chain [EC:2.5.1.9]	22390.2	21749.8	22453.5	21859	0.55545	0.811743	0.953576	0.990447	1	1
K01778	diaminopimelate epimerase [EC:5.1.1.7]	22369.2	21693.8	22390.8	21997.3	0.582928	0.972781	0.897048	0.990447	1	1
K01870	isoleucyl-tRNA synthetase [EC:6.1.1.5]	22363.2	21711.8	22391.8	21978.3	0.568806	0.941824	0.923133	0.990447	1	1
K01698	porphobilinogen synthase [EC:4.2.1.24]	22468.8	21635.8	22546	21719.3	0.705645	0.794342	0.935619	0.990447	1	1
K03587	cell division protein FtsI (penicillin-binding protein 3) [EC:2.4.1.129]	22489	21542.8	22679.2	21547	0.809114	0.747729	0.829065	0.990447	1	1
K06207	GTP-binding protein	22284	21736.8	22392	21890	0.50572	0.851166	0.958384	0.990447	1	1
K02390	flagellar hook protein FlgE	22601.5	21908.2	22108	21509.3	0.633013	0.506765	0.96974	0.990447	1	1
K02970	small subunit ribosomal protein S21	22234.8	21755.8	22231.2	21920	0.471077	0.85979	0.980885	0.990447	1	1
K01810	glucose-6-phosphate isomerase [EC:5.3.1.9]	22276.5	21625.8	22323.8	21899	0.570075	0.949859	0.931095	0.990447	1	1
K00919	4-diphosphocytidyl-2-C-methyl-D-erythritol kinase [EC:2.7.1.148]	22273	21729.5	22234.8	21881.3	0.497357	0.854761	0.9523	0.990447	1	1
K03526	(E)-4-hydroxy-3-methylbut-2-enyl-diphosphate synthase [EC:1.17.7.1]	22268.2	21727.8	22228.8	21875.3	0.495448	0.851535	0.95407	0.990447	1	1
K02316	DNA primase [EC:2.7.7.-]	22129.2	21576.2	22285	22117.7	0.494579	0.840995	0.834717	0.990447	1	1
K01940	argininosuccinate synthase [EC:6.3.4.5]	22284.8	21602.5	22289.5	21854.7	0.589516	0.932183	0.920792	0.990447	1	1
K02343	DNA polymerase III subunit gamma/tau [EC:2.7.7.7]	22121	21575.5	22279.8	22114.3	0.490024	0.843051	0.837959	0.990447	1	1
K03695	ATP-dependent Clp protease ATP-binding subunit ClpB	22206.8	21519.2	22435.2	21845	0.601432	0.98573	0.991827	0.990447	1	1
K01925	UDP-N-acetylmuramoylalanine--D-glutamate ligase [EC:6.3.2.9]	22114.5	21570.2	22256.2	22110.3	0.488387	0.841855	0.828066	0.990447	1	1
K03554	recombination associated protein RdgC	22655.2	21100.5	21631.2	22840	0.872472	0.556968	0.407076	0.990447	1	1
K11749	regulator of sigma E protease [EC:3.4.24.-]	22191	21568	22256.2	21933	0.56076	0.985459	0.900417	0.990447	1	1
K00147	glutamate-5-semialdehyde dehydrogenase [EC:1.2.1.41]	22264	21675.5	22142	21811.7	0.53743	0.838217	0.929441	0.990447	1	1
K03295	cation efflux system protein, CDF family	21349.5	19885.5	24944.8	21614.3	0.811461	0.390653	0.450072	0.990447	1	1
K00766	anthranilate phosphoribosyltransferase [EC:2.4.2.18]	22259.8	21581.5	22121.8	21752.3	0.595246	0.870445	0.889308	0.990447	1	1
K01933	phosphoribosylformylglycinamidine cyclo-ligase [EC:6.3.3.1]	21926.2	21838	21935	22100.7	0.272454	0.942634	0.918904	0.990447	1	1
K03584	DNA repair protein RecO (recombination protein O)	22047.2	21485.5	22203.8	21999.7	0.500348	0.860698	0.851877	0.990447	1	1
K06217	phosphate starvation-inducible protein PhoH and related proteins	22078.5	21781.8	22168	21585.3	0.346253	0.594197	0.771737	0.990447	1	1
K02238	competence protein ComEC	21954.2	21712	22001.8	21970.3	0.369071	0.946388	0.935335	0.990447	1	1
K01609	indole-3-glycerol phosphate synthase [EC:4.1.1.48]	22198	21550.8	22066.2	21720	0.576885	0.870195	0.893821	0.990447	1	1
K04066	primosomal protein N' (replication factor Y) (superfamily II helicase) [EC:3.6.1.-];primosomal protein N' (replication factor Y) (superfamily II helicase) [EC:3.6.4.-]	21996.2	21503.5	22083.2	22028.3	0.457729	0.852419	0.80745	0.990447	1	1
K02275	cytochrome c oxidase subunit II [EC:1.9.3.1]	22602	20352.2	22692.2	21931	0.313725	0.267778	0.363547	0.990447	1	1
K04764	integration host factor subunit alpha	22239.8	22285.8	21947.8	20770.7	0.406862	0.228042	0.507491	0.990447	1	1
K03595	GTP-binding protein Era	22157.5	21621.5	21974	21729.7	0.503714	0.824346	0.899228	0.990447	1	1
K01207	beta-N-acetylhexosaminidase [EC:3.2.1.52]	22211.2	21121	22595.5	21424	0.946179	0.961935	0.892308	0.992795	1	1
K02895	large subunit ribosomal protein L24	21874.8	21741.5	21940	21861.3	0.283987	0.834075	0.969342	0.990447	1	1
K00940	nucleoside-diphosphate kinase [EC:2.7.4.6]	22231	21104.8	22445.5	21526	0.955744	0.938977	0.952516	0.993853	1	1
K03589	cell division protein FtsQ	22184.8	21238.2	22247.2	21668	0.809487	0.935515	0.868051	0.990447	1	1
K13292	phosphatidylglycerol:prolipoprotein diacylglycerol transferase [EC:2.-.-.-]	22265	21682.5	21891.8	21333.7	0.569798	0.531056	0.93422	0.990447	1	1
K03786	3-dehydroquinate dehydratase II [EC:4.2.1.10]	22240.8	21528.5	22013	21348	0.660789	0.641189	0.948505	0.990447	1	1
K09748	ribosome maturation factor RimP;hypothetical protein	22069	21521.2	21959.8	21607.3	0.511427	0.806109	0.950845	0.990447	1	1
K02274	cytochrome c oxidase subunit I [EC:1.9.3.1]	22570	20224.5	22684.5	21683.7	0.289878	0.330426	0.426569	0.990447	1	1
K07462	single-stranded-DNA-specific exonuclease [EC:3.1.-.-]	21987.2	21469.8	22007	21678.7	0.499502	0.895981	0.966261	0.990447	1	1
K02388	flagellar basal-body rod protein FlgC	22402.5	21266.2	21966.2	21440.3	0.966699	0.878766	0.758955	0.993853	1	1
K01918	pantoate--beta-alanine ligase [EC:6.3.2.1]	22091.2	21463.2	22062	21421	0.5572	0.704462	0.922867	0.990447	1	1
K03789	ribosomal-protein-alanine N-acetyltransferase [EC:2.3.1.128]	22085.2	21368.5	22124.8	21418	0.627327	0.780497	0.950731	0.990447	1	1
K08998	hypothetical protein	22089.2	21440.8	22030.2	21399.3	0.573707	0.705976	0.939608	0.990447	1	1
K02372	3R-hydroxymyristoyl ACP dehydrase [EC:4.2.1.-]	21804.2	21864.8	21784.5	21512	0.222462	0.523122	0.764057	0.990447	1	1
K01356	repressor LexA [EC:3.4.21.88]	21906	21382	21979.8	21743.7	0.520457	0.974044	0.889071	0.990447	1	1
K00768	nicotinate-nucleotide--dimethylbenzimidazole phosphoribosyltransferase [EC:2.4.2.21]	22390.8	20851	22244.8	21431	0.716648	0.818234	0.677752	0.990447	1	1
K01658	anthranilate synthase component II [EC:4.1.3.27]	21857	22220	21587.2	21158.3	0.21889	0.291685	0.605161	0.990447	1	1
K01657	anthranilate synthase component I [EC:4.1.3.27]	21959.5	21319	22003.2	21639.3	0.571673	0.986888	0.901091	0.990447	1	1
K07645	two-component system, OmpR family, sensor histidine kinase QseC [EC:2.7.13.3]	22320.8	21011.5	21263	22482.7	0.955771	0.621703	0.430838	0.993853	1	1
K01847	methylmalonyl-CoA mutase [EC:5.4.99.2]	21855	21728	21952.8	21146.7	0.436231	0.516122	0.657884	0.990447	1	1
K04759	ferrous iron transport protein B	22095.2	24039.2	18765.5	21951	0.0955745	0.241746	0.565217	0.990447	1	1
K03495	glucose inhibited division protein A;tRNA uridine 5-carboxymethylaminomethyl modification enzyme	21874.2	21421.8	21859.5	21512.3	0.466117	0.808161	0.985402	0.990447	1	1
K03650	tRNA modification GTPase [EC:3.6.-.-];tRNA modification GTPase	21874	21421.8	21859.5	21511.3	0.465973	0.807427	0.984708	0.990447	1	1
K07042	probable rRNA maturation factor	21965.5	21283.5	21953	21324.3	0.612232	0.771015	0.963746	0.990447	1	1
K02341	DNA polymerase III subunit delta' [EC:2.7.7.7]	21794.5	21260	21906	21645.7	0.499773	0.95526	0.895031	0.990447	1	1
K01903	succinyl-CoA synthetase beta subunit [EC:6.2.1.5]	21909.8	21101.2	22299	21162	0.712822	0.790881	0.760192	0.990447	1	1
K02527	3-deoxy-D-manno-octulosonic-acid transferase [EC:2.-.-.-]	21734.2	21744	22009.8	20801.3	0.390036	0.368901	0.481629	0.990447	1	1
K03431	phosphoglucosamine mutase [EC:5.4.2.10]	21864.8	21330.5	21758	21500	0.523016	0.882257	0.896687	0.990447	1	1
K02055	putative spermidine/putrescine transport system substrate-binding protein	24207	19936.2	21506.5	20565	0.342567	0.92716	0.51012	0.990447	1	1
K00537	arsenate reductase [EC:1.20.4.1]	21426.5	19297.5	24435.2	21166.3	0.50768	0.362363	0.661664	0.990447	1	1
K06949	ribosome biogenesis GTPase [EC:3.6.1.-]	21670.5	20937.2	21960.5	21933	0.697353	0.580716	0.714065	0.990447	1	1
K11473	glycolate oxidase iron-sulfur subunit	22370.5	21601.5	21727	20356.7	0.804829	0.332017	0.717276	0.990447	1	1
K01081	5'-nucleotidase [EC:3.1.3.5]	21182.8	20121.8	24654.5	19990	0.976111	0.776095	0.140679	0.994442	1	1
K02914	large subunit ribosomal protein L34	21808.2	21118.5	21848.2	21559.7	0.618377	0.915678	0.831447	0.990447	1	1
K03536	ribonuclease P protein component [EC:3.1.26.5]	21828.2	21347	21712.5	21320.7	0.48418	0.729245	0.98609	0.990447	1	1
K01090	protein phosphatase [EC:3.1.3.16]	21736.2	20249.5	22563.2	21771.7	0.75879	0.32263	0.695977	0.990447	1	1
K07588	LAO/AO transport system kinase [EC:2.7.-.-]	21684.2	21667.2	21930.8	20775.7	0.379704	0.376246	0.495823	0.990447	1	1
K01251	adenosylhomocysteinase [EC:3.3.1.1]	21906	20904.2	22092.5	21234.3	0.865549	0.999116	0.979387	0.990447	1	1
K00950	2-amino-4-hydroxy-6-hydroxymethyldihydropteridine pyrophosphokinase [EC:2.7.6.3];2-amino-4-hydroxy-6-hydroxymethyldihydropteridine diphosphokinase [EC:2.7.6.3]	21830.5	20880	22146	21228.3	0.825948	0.995537	0.947819	0.990447	1	1
K03498	trk system potassium uptake protein TrkH	21335	22792.5	20569.2	21418	0.0625309	0.25987	0.731649	0.990447	1	1
K03980	virulence factor	21983.8	20925.8	22074	20990.3	0.916142	0.790127	0.917508	0.992795	1	1
K07304	peptide-methionine (S)-S-oxide reductase [EC:1.8.4.11]	22238	20167.5	22354.2	21229	0.362002	0.485761	0.553251	0.990447	1	1
K01159	crossover junction endodeoxyribonuclease RuvC [EC:3.1.22.4]	21712.2	20884	21992.2	21375.3	0.711586	0.872648	0.93689	0.990447	1	1
K01735	3-dehydroquinate synthase [EC:4.2.3.4]	21524.8	21023	21885.5	21547	0.489954	0.855351	0.968817	0.990447	1	1
K03575	A/G-specific adenine glycosylase [EC:3.2.2.-]	21618	21005.5	21952.5	21185.3	0.579554	0.879904	0.848334	0.990447	1	1
K00099	1-deoxy-D-xylulose-5-phosphate reductoisomerase [EC:1.1.1.267]	21675.8	21244.2	21613.2	21240	0.450089	0.745561	0.974148	0.990447	1	1
K03733	integrase/recombinase XerC	21793.8	20865	21908.8	21138.7	0.825507	0.949037	0.993498	0.990447	1	1
K01737	6-pyruvoyl tetrahydrobiopterin synthase [EC:4.2.3.12]	22163.8	22337.8	19551.2	21653.3	0.376579	0.547184	0.384997	0.990447	1	1
K01246	DNA-3-methyladenine glycosylase I [EC:3.2.2.20]	21460.5	21493.8	21647	20914.7	0.410609	0.546568	0.652421	0.990447	1	1
K07277	outer membrane protein	21777.2	20952	21894.2	20881	0.754543	0.709284	0.828281	0.990447	1	1
K03060	DNA-directed RNA polymerase subunit omega [EC:2.7.7.6]	21688.5	21119.5	21536.8	21045.3	0.55171	0.694943	0.975833	0.990447	1	1
K03572	DNA mismatch repair protein MutL	21439.2	20993	21549.8	21400.7	0.453841	0.943233	0.895738	0.990447	1	1
K00337	NADH dehydrogenase I subunit H [EC:1.6.5.3];NADH-quinone oxidoreductase subunit H [EC:1.6.5.3]	21894	20005.8	22047.2	21297.3	0.494724	0.393775	0.4872	0.990447	1	1
K02417	flagellar motor switch protein FliN/FliY	21630.8	20994	21588.5	20934.3	0.595617	0.705378	0.91198	0.990447	1	1
K00239	succinate dehydrogenase flavoprotein subunit [EC:1.3.99.1]	21490.2	20687.8	21892.2	21111.3	0.708681	0.923395	0.953517	0.990447	1	1
K06142	outer membrane protein	21329.2	20679.2	21684	21615	0.663087	0.622095	0.773883	0.990447	1	1
K00024	malate dehydrogenase [EC:1.1.1.37]	21809.2	20113.8	22281.2	20932.7	0.579831	0.641204	0.860816	0.990447	1	1
K02396	flagellar hook-associated protein 1 FlgK	21867.2	20813	21422	20920	0.926711	0.838166	0.787722	0.992795	1	1
K02389	flagellar basal-body rod modification protein FlgD	21846	20818.8	21398	20947.7	0.905602	0.853787	0.775331	0.991444	1	1
K01749	hydroxymethylbilane synthase [EC:2.5.1.61]	21592.5	20974	21599.8	20659	0.575664	0.519041	0.751167	0.990447	1	1
K07145	None	22221.8	20961	21294.5	20233.3	0.936925	0.444433	0.996711	0.992795	1	1
K00097	4-hydroxythreonine-4-phosphate dehydrogenase [EC:1.1.1.262]	21845.2	21042.2	21416.8	20437.7	0.737035	0.398099	0.826644	0.990447	1	1
K00330	NADH-quinone oxidoreductase subunit A [EC:1.6.5.3];NADH dehydrogenase I subunit A [EC:1.6.5.3]	21846.2	19897.2	22011.2	21149.7	0.452614	0.406299	0.502777	0.990447	1	1
K09747	hypothetical protein	21507.5	20884	21540.8	20910.3	0.591902	0.766118	0.927029	0.990447	1	1
K02379	FdhD protein	21979	20894.5	21626	20036.7	0.954285	0.298053	0.671991	0.993853	1	1
K05810	conserved hypothetical protein	21532.8	21046.5	21374.5	20750	0.497725	0.542155	0.851562	0.990447	1	1
K01439	succinyl-diaminopimelate desuccinylase [EC:3.5.1.18]	21556.5	20770.8	21539	20804.7	0.730415	0.783916	0.959482	0.990447	1	1
K00339	NADH dehydrogenase I subunit J [EC:1.6.5.3];NADH-quinone oxidoreductase subunit J [EC:1.6.5.3]	21780.8	19874	21948	21121	0.472915	0.407017	0.504335	0.990447	1	1
K00340	NADH-quinone oxidoreductase subunit K [EC:1.6.5.3];NADH dehydrogenase I subunit K [EC:1.6.5.3]	21796.8	19878.5	21914.5	21138	0.465427	0.399328	0.479037	0.990447	1	1
K03978	GTP-binding protein	21248.2	20876.2	21475.8	21057.7	0.445185	0.884285	0.909768	0.990447	1	1
K02437	glycine cleavage system H protein	21637	19975.5	21642.8	21507	0.600808	0.2554	0.322217	0.990447	1	1
K03325	arsenite transporter, ACR3 family	21126	18490	24244.2	20645.3	0.257418	0.213607	0.723891	0.990447	1	1
K03118	sec-independent protein translocase protein TatC	21597	20558.8	21724.2	20612.7	0.913087	0.786301	0.888525	0.992795	1	1
K01693	imidazoleglycerol-phosphate dehydratase [EC:4.2.1.19]	21453.2	20759.5	21409.8	20930.3	0.648038	0.877781	0.945477	0.990447	1	1
K08591	glycerol-3-phosphate acyltransferase PlsY [EC:2.3.1.15]	21362.5	21203.8	21118.5	20786.3	0.333123	0.49346	0.846647	0.990447	1	1
K06024	segregation and condensation protein B	21272.8	20611.5	21582.2	21056	0.623011	0.912034	0.98329	0.990447	1	1
K03529	chromosome segregation protein	21272.5	20611.2	21582	21055.7	0.623013	0.912095	0.983352	0.990447	1	1
K11085	ATP-binding cassette, subfamily B, bacterial MsbA [EC:3.6.3.-]	20806.8	20697.8	21681	21342.7	0.352926	0.790316	0.838972	0.990447	1	1
K02410	flagellar motor switch protein FliG	21472.2	20504.8	21404.2	20997.7	0.865154	0.887276	0.780327	0.990447	1	1
K00837	None	22261	20750.8	19511	22133.7	0.853561	0.552504	0.0923838	0.990447	1	1
K00782	hypothetical protein	21640.2	22708.8	17556.2	22931	0.455547	0.976425	0.286077	0.990447	1	1
K00688	starch phosphorylase [EC:2.4.1.1]	21448.8	23273.5	18089.2	21676.3	0.127865	0.378893	0.449074	0.990447	1	1
K02913	large subunit ribosomal protein L33	21468	19956.5	21580.8	21316	0.717148	0.351958	0.439673	0.990447	1	1
K02687	ribosomal protein L11 methyltransferase [EC:2.1.1.-]	21309.5	20882.8	21211.5	20758.7	0.471034	0.664236	0.915274	0.990447	1	1
K03590	cell division protein FtsA	21391.2	20512.5	21564	20666	0.79611	0.862314	0.913659	0.990447	1	1
K03775	FKBP-type peptidyl-prolyl cis-trans isomerase SlyD [EC:5.2.1.8]	20413.2	19258.8	24182.8	20136	0.961278	0.826622	0.386816	0.993853	1	1
K03925	MraZ protein	21125	20775.8	21241	21055.7	0.397275	0.96567	0.962038	0.990447	1	1
K03555	DNA mismatch repair protein MutS	21170.2	20748.5	21233	21019.7	0.450142	0.95865	0.939837	0.990447	1	1
K02233	adenosylcobinamide-GDP ribazoletransferase [EC:2.7.8.26]	21540	20648.8	21144.2	20774	0.803345	0.845249	0.798423	0.990447	1	1
K00240	succinate dehydrogenase iron-sulfur protein [EC:1.3.99.1];succinate dehydrogenase iron-sulfur subunit [EC:1.3.99.1]	21270.2	20147	21878	20744	0.993513	0.78452	0.940759	0.997264	1	1
K00124	formate dehydrogenase, beta subunit [EC:1.2.1.2]	21702	20649.8	21482.5	20014.3	0.939294	0.373051	0.711922	0.992795	1	1
K03089	RNA polymerase sigma-32 factor	21634.5	20655	21395.2	20102	0.893489	0.463707	0.774284	0.99115	1	1
K00121	S-(hydroxymethyl)glutathione dehydrogenase / alcohol dehydrogenase [EC:1.1.1.284 1.1.1.1]	21104	18433.2	24535	19552	0.277052	0.59346	0.344934	0.990447	1	1
K02007	cobalt/nickel transport system permease protein	21654.5	22904.2	17363.2	22379	0.485707	0.837022	0.404893	0.990447	1	1
K00970	poly(A) polymerase [EC:2.7.7.19]	21407.8	20453.5	21427.5	20462.3	0.863845	0.768422	0.916673	0.990447	1	1
K02018	molybdate transport system permease protein	21530	20816	21198.8	20084.7	0.689993	0.337086	0.714699	0.990447	1	1
K05896	segregation and condensation protein A	21115.2	20487.8	21330.2	20853	0.607752	0.971707	0.978026	0.990447	1	1
K06131	cardiolipin synthase [EC:2.7.8.-]	20919	21050.2	20666.8	21183.3	0.276662	0.88014	0.865568	0.990447	1	1
K14441	ribosomal protein S12 methylthiotransferase [EC:2.-.-.-]	21085	20627.2	21061.2	20965	0.493525	0.998919	0.871098	0.990447	1	1
K07738	transcriptional repressor NrdR	20842.8	20698.8	21346	20715.7	0.311179	0.765374	0.675586	0.990447	1	1
K03771	peptidyl-prolyl cis-trans isomerase SurA [EC:5.2.1.8]	21067.2	20411.8	21422	20665.3	0.630057	0.940581	0.876976	0.990447	1	1
K08483	phosphotransferase system, enzyme I, PtsI [EC:2.7.3.9]	20704	20740.5	21040.8	21135.7	0.262903	0.952013	0.975593	0.990447	1	1
K01625	2-dehydro-3-deoxyphosphogluconate aldolase / 4-hydroxy-2-oxoglutarate aldolase [EC:4.1.2.14 4.1.3.16]	20575	16985.8	25577.5	20113.3	0.272818	0.261264	0.753248	0.990447	1	1
K02203	phosphoserine / homoserine phosphotransferase [EC:3.1.3.3 2.7.1.39]	21008.2	23038.5	17185.2	22515.7	0.289927	0.799571	0.393987	0.990447	1	1
K00332	NADH-quinone oxidoreductase subunit C [EC:1.6.5.3];NADH dehydrogenase I subunit C [EC:1.6.5.3]	21498	19525.5	21477.5	20799.3	0.41854	0.383219	0.418466	0.990447	1	1
K01426	amidase [EC:3.5.1.4]	20825.5	17650	25729.5	18523.7	0.392122	0.832079	0.372215	0.990447	1	1
K05515	penicillin-binding protein 2	20643	20564.2	21137.5	20873.7	0.352151	0.982151	0.853544	0.990447	1	1
K02456	general secretion pathway protein G	22164	18586	22876.2	19158.7	0.399052	0.940882	0.962058	0.990447	1	1
K01588	5-(carboxyamino)imidazole ribonucleotide mutase [EC:5.4.99.18]	21158.5	19739.5	21231.2	21076.7	0.779508	0.366799	0.440936	0.990447	1	1
K06920	queuosine biosynthesis protein QueC	20957	20076.5	21322	20614.7	0.804378	0.834963	0.966451	0.990447	1	1
K03324	phosphate:Na+ symporter;phosphate:Na+ symporter, PNaS family	19608.5	19775.8	22939	20653	0.444082	0.754653	0.302578	0.990447	1	1
K03685	ribonuclease III [EC:3.1.26.3]	21075.5	19713	21228.5	21043.7	0.817048	0.369737	0.473326	0.990447	1	1
K02420	flagellar biosynthetic protein FliQ	21146.8	20142.8	21041.2	20614.7	0.912465	0.891875	0.7675	0.992795	1	1
K06959	uncharacterized protein	20759.2	20450.8	20937.8	20519	0.436304	0.808185	0.873592	0.990447	1	1
K03787	5'-nucleotidase [EC:3.1.3.5]	21036.8	20283.5	21001.5	20281	0.707311	0.748458	0.94308	0.990447	1	1
K02536	UDP-3-O-[3-hydroxymyristoyl] glucosamine N-acyltransferase [EC:2.3.1.-]	20811.2	20125.8	21251.5	20392	0.660676	0.957019	0.844928	0.990447	1	1
K02412	flagellum-specific ATP synthase [EC:3.6.3.14]	21013	20070.2	20905.8	20579.3	0.862765	0.859612	0.732873	0.990447	1	1
K03195	type IV secretion system protein VirB10	20480.2	17707.8	24021.8	20271.7	0.270781	0.184764	0.781655	0.990447	1	1
K07733	prophage regulatory protein	19828	17092.8	26226.2	18936	0.481088	0.574281	0.341192	0.990447	1	1
K06985	aspartyl protease family protein	20395.2	18534.8	23844.2	19403.3	0.661899	0.795782	0.391304	0.990447	1	1
K02409	flagellar M-ring protein FliF	21042.5	20121.8	20953.2	20257.7	0.844761	0.855598	0.957003	0.990447	1	1
K02397	flagellar hook-associated protein 3 FlgL	21205.8	20225	20714.8	20120.3	0.899673	0.705657	0.884655	0.991444	1	1
K02569	cytochrome c-type protein NapC	21229.5	22553.8	17133.8	21719.3	0.38552	0.711113	0.377743	0.990447	1	1
K07098	None	20253.2	20554.2	20262.2	21501	0.256396	0.639264	0.642746	0.990447	1	1
K02523	octaprenyl-diphosphate synthase [EC:2.5.1.-];octaprenyl-diphosphate synthase [EC:2.5.1.90];octaprenyl diphosphate synthase [EC:2.5.1.-]	20807.8	19949.2	21174	20137.3	0.812134	0.896543	0.838036	0.990447	1	1
K02421	flagellar biosynthetic protein FliR	20926.5	19933.5	20854.2	20404.7	0.910452	0.88826	0.778552	0.992662	1	1
K03287	outer membrane factor, OMF family	20109	21090.8	20658	20196.3	0.101953	0.379507	0.401817	0.990447	1	1
K00343	NADH dehydrogenase I subunit N [EC:1.6.5.3];NADH-quinone oxidoreductase subunit N [EC:1.6.5.3]	21124.5	19151.8	21419	20398	0.394603	0.382901	0.539403	0.990447	1	1
K02400	flagellar biosynthesis protein FlhA	20942.8	20036.8	20795.2	20260.3	0.839571	0.92288	0.876368	0.990447	1	1
K02011	iron(III) transport system permease protein	20920	20285.2	21081.2	19526.3	0.677336	0.355463	0.512423	0.990447	1	1
K02837	peptide chain release factor 3;peptide chain release factor RF-3	20678.2	20274.5	20734.2	20286.7	0.51186	0.778499	0.904749	0.990447	1	1
K06861	lipopolysaccharide export system ATP-binding protein [EC:3.6.3.-]	20720.2	19986	21087.2	20126	0.72471	0.863227	0.81406	0.990447	1	1
K00241	succinate dehydrogenase cytochrome b556 subunit;succinate dehydrogenase cytochrome b-556 subunit [EC:1.3.99.1];succinate dehydrogenase cytochrome b-556 subunit	20683.2	19667.8	21317.8	20263.7	0.929604	0.782762	0.924888	0.992795	1	1
K02401	flagellar biosynthetic protein FlhB	20890.2	19883.5	20797.8	20361.7	0.922949	0.882728	0.765303	0.992795	1	1
K00641	homoserine O-acetyltransferase [EC:2.3.1.31]	21447	18444	21763.8	20236	0.0770568	0.188968	0.355907	0.990447	1	1
K02232	adenosylcobyric acid synthase [EC:6.3.5.10]	20726.8	20295.8	20675.8	20162.3	0.518712	0.680787	0.884695	0.990447	1	1
K00946	thiamine-monophosphate kinase [EC:2.7.4.16]	20942.5	19691	21081.2	20027.3	0.882711	0.982453	0.945813	0.990447	1	1
K05837	rod shape determining protein RodA	20278.2	20210.2	20742.2	20481	0.345724	0.964335	0.852292	0.990447	1	1
K00333	NADH dehydrogenase I subunit D [EC:1.6.5.3];NADH-quinone oxidoreductase subunit D [EC:1.6.5.3]	21001.2	19009	21199.5	20399.7	0.380681	0.315383	0.442609	0.990447	1	1
K02419	flagellar biosynthetic protein FliP	20778.5	19817.5	20703	20188	0.889319	0.965455	0.833222	0.99115	1	1
K08084	type IV fimbrial biogenesis protein FimT	20202.2	18465.5	23666	18657.3	0.756087	0.944369	0.369043	0.990447	1	1
K00253	isovaleryl-CoA dehydrogenase [EC:1.3.99.10]	19973.8	18777.5	23296.8	18989.7	0.92998	0.94827	0.312347	0.992795	1	1
K02010	iron(III) transport system ATP-binding protein [EC:3.6.3.30]	20943.5	20015.5	21011.5	19012	0.905239	0.340439	0.518464	0.991444	1	1
K00759	adenine phosphoribosyltransferase [EC:2.4.2.7]	20447.2	19873.2	20550.5	20403	0.593805	0.837366	0.817549	0.990447	1	1
K13789	geranylgeranyl diphosphate synthase, type II [EC:2.5.1.1 2.5.1.10 2.5.1.29]	19911.8	22455	18200.8	20678.3	0.0680475	0.364796	0.939397	0.990447	1	1
K01669	deoxyribodipyrimidine photo-lyase [EC:4.1.99.3]	20636.8	19651.5	20929	19731	0.921252	0.820824	0.822333	0.992795	1	1
K00963	UTP--glucose-1-phosphate uridylyltransferase [EC:2.7.7.9]	20890.5	19233.2	20878.2	20007.3	0.556699	0.652429	0.62056	0.990447	1	1
K00859	dephospho-CoA kinase [EC:2.7.1.24]	20470.8	19042.2	20930.8	20745.3	0.764638	0.251914	0.477003	0.990447	1	1
K02054	putative spermidine/putrescine transport system permease protein	22627	19157.2	19906	19028	0.475359	0.890747	0.625513	0.990447	1	1
K06891	ATP-dependent Clp protease adaptor protein ClpS	20669.8	19531.2	20998.8	19533.7	0.960045	0.778943	0.770526	0.993853	1	1
K06886	hemoglobin	21232.2	18295.2	21463.8	19782	0.0865479	0.305697	0.461358	0.990447	1	1
K03768	peptidyl-prolyl cis-trans isomerase B (cyclophilin B) [EC:5.2.1.8]	20366.2	19912.2	20451.2	20057	0.552652	0.876033	0.974951	0.990447	1	1
K02017	molybdate transport system ATP-binding protein [EC:3.6.3.29]	20691.5	19999.5	20485.2	19362.3	0.726982	0.416606	0.719347	0.990447	1	1
K00979	3-deoxy-manno-octulosonate cytidylyltransferase (CMP-KDO synthetase) [EC:2.7.7.38]	20423.8	19670.8	20743	19707.3	0.741103	0.788364	0.78145	0.990447	1	1
K03474	pyridoxine 5-phosphate synthase [EC:2.6.99.2]	20563	19682.2	20684.2	19562.7	0.849481	0.693666	0.803131	0.990447	1	1
K03570	rod shape-determining protein MreC	19988.5	19833	20533.8	20307	0.406153	0.898835	0.913991	0.990447	1	1
K02416	flagellar motor switch protein FliM	20492	19636.2	20408.2	20026.3	0.816897	0.943438	0.812084	0.990447	1	1
K03770	peptidyl-prolyl cis-trans isomerase D [EC:5.2.1.8]	20418	19657.2	20667.8	19710.3	0.747555	0.80102	0.825292	0.990447	1	1
K00831	phosphoserine aminotransferase [EC:2.6.1.52]	20146.2	19540.2	20716.5	20077.3	0.641717	0.845663	0.919172	0.990447	1	1
K09888	cell division protein ZapA	20123.2	19864.8	20393.8	20064.7	0.414894	0.91069	0.897461	0.990447	1	1
K00677	UDP-N-acetylglucosamine acyltransferase [EC:2.3.1.129]	20351.2	19647.5	20653.8	19663.3	0.707723	0.774804	0.779271	0.990447	1	1
K00748	lipid-A-disaccharide synthase [EC:2.4.1.182]	20351.2	19647.5	20651.8	19663.3	0.707805	0.774869	0.780302	0.990447	1	1
K05807	putative lipoprotein	20378.8	19630.5	20625	19677	0.742045	0.797847	0.823844	0.990447	1	1
K02073	D-methionine transport system substrate-binding protein	19467	18843	22701.5	19156.3	0.81408	0.989881	0.243546	0.990447	1	1
K07657	two-component system, OmpR family, phosphate regulon response regulator PhoB	20373	19710.2	20561.5	19456	0.735304	0.649042	0.731811	0.990447	1	1
K04567	lysyl-tRNA synthetase, class II [EC:6.1.1.6]	20061.8	19618.5	20501.8	19938.3	0.533441	0.99575	0.88637	0.990447	1	1
K07397	putative redox protein	19465.8	17556.8	23431.2	19550.3	0.583659	0.359817	0.504789	0.990447	1	1
K07218	nitrous oxidase accessory protein	20086.8	19636	19327	21328.3	0.759374	0.563153	0.4599	0.990447	1	1
K03074	preprotein translocase subunit SecF	20437.2	19543	20516.5	19391	0.849032	0.646898	0.801781	0.990447	1	1
K00376	nitrous-oxide reductase [EC:1.7.99.6];nitrous-oxide reductase [EC:1.7.2.4]	20084.5	19635	19325.2	21326.3	0.758939	0.563384	0.460115	0.990447	1	1
K03525	type III pantothenate kinase [EC:2.7.1.33]	19938.2	19873	20204	20024.3	0.346401	0.890242	0.892005	0.990447	1	1
K02160	acetyl-CoA carboxylase biotin carboxyl carrier protein	20109.8	19551.5	20546	19713.3	0.612554	0.882613	0.786808	0.990447	1	1
K08296	phosphohistidine phosphatase [EC:3.1.3.-]	20165.5	19219	20764	19771.7	0.91153	0.827472	0.918062	0.992795	1	1
K02405	RNA polymerase sigma factor for flagellar operon FliA	20460.2	18795	20695.2	20012.7	0.598087	0.458118	0.593287	0.990447	1	1
K00845	glucokinase [EC:2.7.1.2]	19650	18080.2	22093	20149.7	0.748806	0.335972	0.919527	0.990447	1	1
K00163	pyruvate dehydrogenase E1 component [EC:1.2.4.1]	19880.2	17128	23537	19137.7	0.207163	0.25286	0.549507	0.990447	1	1
K12410	NAD-dependent deacetylase [EC:3.5.1.-]	19519	20583	19929	19796.7	0.0586047	0.370321	0.426384	0.990447	1	1
K07258	D-alanyl-D-alanine carboxypeptidase (penicillin-binding protein 5/6) [EC:3.4.16.4]	20066.2	19417.8	19946.5	20506.7	0.765099	0.623818	0.598633	0.990447	1	1
K02053	putative spermidine/putrescine transport system permease protein	22567	18371.8	19704	18885	0.32403	0.947091	0.487506	0.990447	1	1
K14742	hypothetical protease [EC:3.4.-.-]	20018.8	19747.5	20041	19885	0.452119	0.873026	0.989012	0.990447	1	1
K02535	UDP-3-O-[3-hydroxymyristoyl] N-acetylglucosamine deacetylase [EC:3.5.1.-]	20193	19527.5	20398	19459.3	0.689117	0.71915	0.785053	0.990447	1	1
K01919	glutamate--cysteine ligase [EC:6.3.2.2]	19723.2	17767.5	23185	18705	0.563567	0.732435	0.353421	0.990447	1	1
K00560	thymidylate synthase [EC:2.1.1.45]	20286	18883.2	20713.5	19744	0.734184	0.614626	0.825092	0.990447	1	1
K09771	hypothetical protein	18739.2	16549.2	25354.8	18709.3	0.584092	0.46137	0.318368	0.990447	1	1
K03216	RNA methyltransferase, TrmH family, group 2 [EC:2.1.1.-];tRNA (cytidine/uridine-2'-O-)-methyltransferase [EC:2.1.1.207]	20185.8	19898	20013.2	19399.7	0.473242	0.475979	0.767886	0.990447	1	1
K01750	ornithine cyclodeaminase [EC:4.3.1.12]	20936.8	18267	20732.8	19592.3	0.172637	0.408916	0.411303	0.990447	1	1
K01975	2'-5' RNA ligase [EC:6.5.1.-]	20306.2	19452.5	20337	19327.7	0.838277	0.692795	0.844132	0.990447	1	1
K00821	acetylornithine/N-succinyldiaminopimelate aminotransferase [EC:2.6.1.11 2.6.1.17]	20627.2	20457.2	17584.5	21148	0.620333	0.862139	0.169676	0.990447	1	1
K01627	2-dehydro-3-deoxyphosphooctonate aldolase (KDO 8-P synthase) [EC:2.5.1.55]	20108.8	19440.8	20321.5	19361.3	0.689079	0.706544	0.775112	0.990447	1	1
K00341	NADH dehydrogenase I subunit L [EC:1.6.5.3];NADH-quinone oxidoreductase subunit L [EC:1.6.5.3]	20240.2	18317	20884.5	19911	0.424193	0.257912	0.552473	0.990447	1	1
K09117	hypothetical protein	20212.5	18908.5	20211.2	20041	0.827199	0.470104	0.497447	0.990447	1	1
K03722	ATP-dependent DNA helicase DinG [EC:3.6.4.12];ATP-dependent DNA helicase DinG [EC:3.6.1.-]	19261.8	17406.8	23255.8	19168.3	0.574411	0.389184	0.417084	0.990447	1	1
K03271	phosphoheptose isomerase [EC:5.-.-.-]	19841.8	19348.2	20273.2	19686.3	0.613365	0.983602	0.89969	0.990447	1	1
K03154	sulfur carrier protein;thiamine biosynthesis ThiS	20240.8	19442	19952	19430.7	0.77689	0.751435	0.916041	0.990447	1	1
K03644	lipoic acid synthetase [EC:2.8.1.8]	20291.5	18574.8	20436.2	19865.3	0.486614	0.324339	0.437583	0.990447	1	1
K02492	glutamyl-tRNA reductase [EC:1.2.1.70]	19704	19533.5	20104	19599.7	0.394403	0.831503	0.786056	0.990447	1	1
K07507	putative Mg2+ transporter-C (MgtC) family protein	19246.5	18031	22514	18997.3	0.882329	0.67398	0.3134	0.990447	1	1
K01238	None	20734.2	20547.8	16370	21847.3	0.76548	0.788554	0.205574	0.990447	1	1
K09760	DNA recombination protein RmuC	20208.5	18107.2	20788.5	19895.3	0.289004	0.159446	0.424566	0.990447	1	1
K07447	putative holliday junction resolvase [EC:3.1.-.-]	20074	18717.5	20298.5	19898.7	0.784689	0.445102	0.57077	0.990447	1	1
K03558	membrane protein required for colicin V production	19953	19455.8	20130	19266.3	0.585686	0.644551	0.739153	0.990447	1	1
K07567	TdcF protein	20465.8	20480	17272.8	21023.3	0.527941	0.900824	0.13446	0.990447	1	1
K05808	putative sigma-54 modulation protein	19639.2	19337	20063.5	19919.3	0.500561	0.827397	0.975478	0.990447	1	1
K03562	biopolymer transport protein TolQ	20191.8	19298.8	20282.8	18931.7	0.87638	0.535369	0.697787	0.990447	1	1
K03752	molybdopterin-guanine dinucleotide biosynthesis protein A	20103	19449	20086.8	19106	0.68738	0.541178	0.750101	0.990447	1	1
K03204	type IV secretion system protein VirB9	19598	16931.8	23013.2	19170	0.288581	0.253668	0.714076	0.990447	1	1
K12573	ribonuclease R [EC:3.1.-.-]	20012.8	18792.5	20067	19939.3	0.881284	0.458398	0.511572	0.990447	1	1
K08309	soluble lytic murein transglycosylase [EC:3.2.1.-]	19960	19085	20265.5	19345.3	0.843388	0.96004	0.912207	0.990447	1	1
K07560	D-tyrosyl-tRNA(Tyr) deacylase [EC:3.1.-.-]	19573.2	19174.5	20090.2	19787.7	0.543551	0.791464	0.999	0.990447	1	1
K03415	two-component system, chemotaxis family, response regulator CheV	21053.8	21179.5	15806	20827.3	0.677749	0.840519	0.212295	0.990447	1	1
K06999	None	20487	17976.8	20727.2	19100.3	0.187059	0.490426	0.635959	0.990447	1	1
K01966	propionyl-CoA carboxylase beta chain [EC:6.4.1.3]	19545.8	19087.5	20323.8	19373.3	0.526122	0.994939	0.677448	0.990447	1	1
K00783	hypothetical protein	19899.2	18746	19900.5	19867	0.932802	0.479556	0.509469	0.992795	1	1
K00912	tetraacyldisaccharide 4'-kinase [EC:2.7.1.130]	19690.5	19093.5	20117.8	19312.7	0.619207	0.930271	0.818458	0.990447	1	1
K03635	molybdenum cofactor biosynthesis protein E;molybdopterin synthase catalytic subunit [EC:2.-.-.-]	19850	18886.8	20273.5	19084	0.931686	0.91417	0.812658	0.992795	1	1
K03072	preprotein translocase subunit SecD	19645.2	19164.8	20133.5	19087.3	0.578274	0.718002	0.654022	0.990447	1	1
K02919	large subunit ribosomal protein L36	19710.8	18605.8	20234.5	19561.3	0.964003	0.578054	0.816178	0.993853	1	1
K01495	GTP cyclohydrolase I [EC:3.5.4.16]	19689.5	18184.5	20225	19938.3	0.666592	0.20842	0.465841	0.990447	1	1
K07444	putative N6-adenine-specific DNA methylase;putative N6-adenine-specific DNA methylase [EC:2.1.1.-]	18937.8	20196.5	19323.8	19453.3	0.108231	0.494678	0.544164	0.990447	1	1
K00761	uracil phosphoribosyltransferase [EC:2.4.2.9]	19926.5	18440.5	19788.5	19608.3	0.686219	0.459645	0.445587	0.990447	1	1
K06041	arabinose-5-phosphate isomerase [EC:5.3.1.13]	19672.5	19067.8	19912.5	18813	0.66621	0.597482	0.673948	0.990447	1	1
K06958	UPF0042 nucleotide-binding protein	19382.2	19365.8	19603.5	19178.3	0.320307	0.657496	0.742061	0.990447	1	1
K03705	heat-inducible transcriptional repressor	19882	18546.2	19724.2	19400.3	0.783059	0.613775	0.537256	0.990447	1	1
K03439	tRNA (guanine-N7-)-methyltransferase [EC:2.1.1.33]	19579	18265.5	20000.2	19786.3	0.798028	0.289093	0.513469	0.990447	1	1
K06938	None	19480.2	16701	22812.8	18168.7	0.307028	0.541393	0.555695	0.990447	1	1
K01950	NAD+ synthase (glutamine-hydrolysing) [EC:6.3.5.1]	19475.5	18870.5	19741.8	19312	0.694705	0.915235	0.975823	0.990447	1	1
K03641	TolB protein	19720.5	18894.8	19999.2	18592	0.835893	0.569355	0.631482	0.990447	1	1
K01879	glycyl-tRNA synthetase beta chain [EC:6.1.1.14]	19725	19030	19826.2	18546	0.737241	0.460168	0.625651	0.990447	1	1
K02533	tRNA/rRNA methyltransferase [EC:2.1.1.-]	19637.8	18926.5	19896.2	18690.3	0.753763	0.614584	0.677389	0.990447	1	1
K07003	None	19834.2	20970.8	18365.8	17420.3	0.559123	0.301817	0.654941	0.990447	1	1
K03801	lipoyl(octanoyl) transferase [EC:2.3.1.181]	19787	18116	19938.5	19188.7	0.502998	0.440144	0.539215	0.990447	1	1
K00990	[protein-PII] uridylyltransferase [EC:2.7.7.59]	19617.5	18935.5	19717.2	18518.7	0.742165	0.513924	0.66991	0.990447	1	1
K00362	nitrite reductase (NAD(P)H) large subunit [EC:1.7.1.4]	19717.5	18702.2	19829.8	18541.3	0.989261	0.716314	0.808388	0.997264	1	1
K01419	ATP-dependent HslUV protease, peptidase subunit HslV [EC:3.4.25.2];ATP-dependent HslUV protease, peptidase subunit HslV [EC:3.4.25.-]	19612.2	18794	19741	18560	0.83903	0.624314	0.739942	0.990447	1	1
K03667	ATP-dependent HslUV protease ATP-binding subunit HslU	19612.2	18794	19741	18560	0.83903	0.624314	0.739942	0.990447	1	1
K02221	YggT family protein	19491.8	19328	19284	18617	0.430077	0.38422	0.683844	0.990447	1	1
K00425	cytochrome d ubiquinol oxidase subunit I [EC:1.10.3.-];cytochrome bd-I oxidase subunit I [EC:1.10.3.-]	20357.2	19847.2	17408.5	19249.7	0.696363	0.578033	0.271838	0.990447	1	1
K00969	nicotinate-nucleotide adenylyltransferase [EC:2.7.7.18]	20051.8	20022.5	17113	19798.7	0.548856	0.791128	0.269704	0.990447	1	1
K01878	glycyl-tRNA synthetase alpha chain [EC:6.1.1.14]	19556	18812.2	19725.8	18462.7	0.779576	0.54018	0.659783	0.990447	1	1
K04517	prephenate dehydrogenase [EC:1.3.1.12]	19259.5	18794.2	19475.2	19110.7	0.588493	0.98527	0.992748	0.990447	1	1
K04744	LPS-assembly protein	19506	18884.5	19558.8	18426	0.700938	0.489185	0.66904	0.990447	1	1
K00248	butyryl-CoA dehydrogenase [EC:1.3.8.1];butyryl-CoA dehydrogenase [EC:1.3.99.2]	17991.2	21280.5	20439.2	15878.3	0.350845	0.217977	0.203156	0.990447	1	1
K01809	mannose-6-phosphate isomerase [EC:5.3.1.8]	20613.2	19672.5	17359.8	18622.3	0.917704	0.397638	0.322191	0.992795	1	1
K03327	multidrug resistance protein, MATE family	19535	17789.8	20018.8	19018.3	0.419922	0.329949	0.605398	0.990447	1	1
K02393	flagellar L-ring protein precursor FlgH	19472	18588	19606.2	18426	0.892944	0.668834	0.771915	0.99115	1	1
K01963	acetyl-CoA carboxylase carboxyl transferase subunit beta [EC:6.4.1.2]	19540	18139.2	19588.5	18956.3	0.699692	0.612391	0.629109	0.990447	1	1
K02394	flagellar P-ring protein precursor FlgI	19460.8	18581	19601	18423.3	0.890194	0.672023	0.771384	0.99115	1	1
K03621	glycerol-3-phosphate acyltransferase PlsX [EC:2.3.1.15]	19498.5	18166.2	19491.2	19061	0.767589	0.584116	0.581963	0.990447	1	1
K03746	DNA-binding protein H-NS	19102	16168.8	22851	17706	0.295591	0.542913	0.52973	0.990447	1	1
K00991	2-C-methyl-D-erythritol 4-phosphate cytidylyltransferase [EC:2.7.7.60]	18826	18608.2	19525.8	19205.7	0.478088	0.809069	0.909751	0.990447	1	1
K01795	None	19264	18420.8	19507	18753	0.855692	0.982328	0.979638	0.990447	1	1
K04755	ferredoxin, 2Fe-2S	19944.8	17491	20083	18295.3	0.139133	0.621183	0.688035	0.990447	1	1
K09774	lipopolysaccharide export system protein LptA	19191.2	18618.8	19577.5	18456	0.682094	0.679195	0.663486	0.990447	1	1
K00426	cytochrome d ubiquinol oxidase subunit II [EC:1.10.3.-];cytochrome bd-I oxidase subunit II [EC:1.10.3.-]	20062.2	19636.8	17202.8	18931	0.670274	0.542941	0.322923	0.990447	1	1
K07492	putative transposase	20551.8	16168.2	19296.2	19998.3	0.313209	0.309004	0.308796	0.990447	1	1
K01497	GTP cyclohydrolase II [EC:3.5.4.25]	18677.2	17937	20079.5	19076.3	0.820734	0.503792	0.861398	0.990447	1	1
K07182	CBS domain-containing protein	20007	19713.8	15808	20623.7	0.796395	0.861843	0.233151	0.990447	1	1
K09791	hypothetical protein	19419.2	18591.2	19381.8	18067.3	0.862727	0.460301	0.683575	0.990447	1	1
K01772	ferrochelatase [EC:4.99.1.1]	19180.2	17459.2	19872.8	19096.7	0.459131	0.192807	0.528019	0.990447	1	1
K08365	MerR family transcriptional regulator, mercuric resistance operon regulatory protein	17681	15317.5	24590.8	17658.3	0.544853	0.452275	0.36446	0.990447	1	1
K00652	8-amino-7-oxononanoate synthase [EC:2.3.1.47]	19457	17643.8	19468.5	18989.3	0.411912	0.309986	0.385474	0.990447	1	1
K01607	4-carboxymuconolactone decarboxylase [EC:4.1.1.44]	20147.2	20023.8	16670.2	18494.3	0.603203	0.337444	0.425062	0.990447	1	1
K08301	ribonuclease G [EC:3.1.26.-]	18539.5	18627.5	19236.2	18967	0.354153	0.97686	0.793747	0.990447	1	1
K03593	ATP-binding protein involved in chromosome partitioning	19276	17470.8	19825.5	18732	0.39191	0.327555	0.626538	0.990447	1	1
K06925	UPF0079 ATP-binding protein	19457	19667	16877	19438.3	0.459463	0.783452	0.322943	0.990447	1	1
K01770	2-C-methyl-D-erythritol 2,4-cyclodiphosphate synthase [EC:4.6.1.12]	18634.8	18442.8	19253	18932.3	0.467226	0.875878	0.893691	0.990447	1	1
K14162	error-prone DNA polymerase [EC:2.7.7.7]	19322	17645.2	19848.2	18237	0.544426	0.808565	0.977887	0.990447	1	1
K07114	uncharacterized protein	19408.8	18909	18511.8	18155.7	0.815145	0.661846	0.996016	0.990447	1	1
K00982	glutamate-ammonia-ligase adenylyltransferase [EC:2.7.7.42]	19090.2	18288.2	19406	18192.7	0.84141	0.711761	0.71661	0.990447	1	1
K07712	two-component system, NtrC family, nitrogen regulation response regulator GlnG	19112.5	18426.8	19211.2	17971	0.765836	0.499028	0.652573	0.990447	1	1
K00287	dihydrofolate reductase [EC:1.5.1.3]	19251.5	17281	19622.2	18753.7	0.359602	0.298924	0.503794	0.990447	1	1
K00997	holo-[acyl-carrier protein] synthase [EC:2.7.8.7]	19371.2	17440.2	19448	18589.7	0.336519	0.401723	0.47954	0.990447	1	1
K07010	putative glutamine amidotransferase	19099	17598.8	19415.8	18755	0.624648	0.424842	0.607407	0.990447	1	1
K07027	None	17490	16996	22720.5	17277.3	0.880142	0.999676	0.264613	0.990447	1	1
K01676	fumarate hydratase, class I [EC:4.2.1.2]	18444.2	18267.5	19511	18581.7	0.445355	0.991728	0.590382	0.990447	1	1
K01512	acylphosphatase [EC:3.6.1.7]	18610.5	18858.2	18598.2	18780.3	0.20819	0.733434	0.907854	0.990447	1	1
K00390	phosphoadenosine phosphosulfate reductase [EC:1.8.4.8]	19077.5	17558.8	19460	18700.3	0.569021	0.381908	0.609922	0.990447	1	1
K03437	RNA methyltransferase, TrmH family	18604.2	17223.5	19641.2	19492.3	0.743686	0.134103	0.514701	0.990447	1	1
K01886	glutaminyl-tRNA synthetase [EC:6.1.1.18]	18573.5	18440.8	18982.5	18751	0.467737	0.999714	0.901935	0.990447	1	1
K00684	leucyl/phenylalanyl-tRNA--protein transferase [EC:2.3.2.6]	19078.2	18167.5	19337.8	17923.3	0.939844	0.646618	0.694926	0.992795	1	1
K00658	2-oxoglutarate dehydrogenase E2 component (dihydrolipoamide succinyltransferase) [EC:2.3.1.61]	18925.8	17116	19821.8	18881.7	0.402511	0.159028	0.554684	0.990447	1	1
K02411	flagellar assembly protein FliH	18793	18279.5	19054	18494.7	0.645596	0.941855	0.912544	0.990447	1	1
K02301	protoheme IX farnesyltransferase [EC:2.5.1.-]	19000.8	17300	19659.8	18697.7	0.443838	0.259825	0.612148	0.990447	1	1
K00957	sulfate adenylyltransferase subunit 2 [EC:2.7.7.4]	18924.2	17349.5	19571.5	18822	0.532588	0.238018	0.578347	0.990447	1	1
K01679	fumarate hydratase, class II [EC:4.2.1.2]	18927.2	18050	19356.2	18126.3	0.914326	0.842077	0.756762	0.992795	1	1
K00492	None	18444.2	16494	21430.5	17983.7	0.542378	0.506877	0.596605	0.990447	1	1
K07175	PhoH-like ATPase	18894.5	17888.5	19268.5	18384	0.988666	0.884246	0.999735	0.997264	1	1
K15034	ribosome-associated protein	19012.5	18279.5	19165.2	17799	0.828063	0.531887	0.648426	0.990447	1	1
K08300	ribonuclease E [EC:3.1.26.12]	18935.2	18357.8	19051.8	17895.3	0.669984	0.46582	0.623558	0.990447	1	1
K08304	membrane-bound lytic murein transglycosylase A [EC:3.2.1.-]	19133	18633.2	18809.5	17396	0.711198	0.26256	0.562398	0.990447	1	1
K01079	phosphoserine phosphatase [EC:3.1.3.3]	19207	17111.2	19475.5	18394.7	0.229438	0.306332	0.479657	0.990447	1	1
K00924	None	19143.8	16129.8	20039.8	19021.7	0.0977543	0.0470796	0.263566	0.990447	1	1
K11720	lipopolysaccharide export system permease protein	18191.2	16270.2	21800	17738.7	0.498557	0.460143	0.405853	0.990447	1	1
K03117	sec-independent protein translocase protein TatB	18924.5	18109	19121	17705	0.861096	0.511654	0.619202	0.990447	1	1
K07735	putative transcriptional regulator	18625.5	17861.8	19239	18201.3	0.843539	0.979864	0.803899	0.990447	1	1
K02666	type IV pilus assembly protein PilQ	18499.2	18614.2	18967.8	17637	0.465984	0.415638	0.458991	0.990447	1	1
K00989	ribonuclease PH [EC:2.7.7.56]	18896.2	17278.2	19333	18390	0.525015	0.426961	0.664493	0.990447	1	1
K00937	polyphosphate kinase [EC:2.7.4.1]	18585.8	17462	19147.2	18785.7	0.90227	0.395347	0.677603	0.991444	1	1
K00050	hydroxypyruvate reductase [EC:1.1.1.81]	18876.2	17493.8	19293.8	18018.3	0.688514	0.827275	0.999247	0.990447	1	1
K01067	acetyl-CoA hydrolase [EC:3.1.2.1]	17145.8	17243.8	21268.8	17976.3	0.511702	0.792195	0.162676	0.990447	1	1
K03694	ATP-dependent Clp protease ATP-binding subunit ClpA	18845.8	18032.2	19041.2	17620	0.882934	0.55806	0.651962	0.990447	1	1
K08307	membrane-bound lytic murein transglycosylase D [EC:3.2.1.-]	18431.2	17824	19178.2	18249.3	0.74659	0.920399	0.801268	0.990447	1	1
K01494	dCTP deaminase [EC:3.5.4.13]	19046.2	16773.2	19548.5	18268	0.181662	0.238401	0.506087	0.990447	1	1
K03270	3-deoxy-D-manno-octulosonate 8-phosphate phosphatase (KDO 8-P phosphatase) [EC:3.1.3.45]	18356.2	17729	19122.5	18463	0.753994	0.701439	0.950093	0.990447	1	1
K04079	molecular chaperone HtpG	18405	17677	18919.8	18733.3	0.814803	0.522548	0.775257	0.990447	1	1
K01433	formyltetrahydrofolate deformylase [EC:3.5.1.10]	18935.2	17419	19047.2	18153	0.596733	0.681525	0.729914	0.990447	1	1
K03199	type IV secretion system protein VirB4	17523.8	16070.2	21669.5	18012.7	0.716022	0.316901	0.414381	0.990447	1	1
K02386	flagella basal body P-ring formation protein FlgA	18794.8	17938.8	18798.5	17611	0.905828	0.588744	0.758464	0.991444	1	1
K05813	sn-glycerol 3-phosphate transport system substrate-binding protein	17777.5	16334.5	21259.2	17796.3	0.73605	0.507244	0.457141	0.990447	1	1
K02427	ribosomal RNA large subunit methyltransferase E [EC:2.1.1.-]	18638	17916.8	18892	17477	0.833851	0.554703	0.625655	0.990447	1	1
K01807	ribose 5-phosphate isomerase A [EC:5.3.1.6]	18649	17620.8	18924	17622.3	0.957882	0.802576	0.804675	0.993853	1	1
K03753	molybdopterin-guanine dinucleotide biosynthesis protein B	18624.8	18213	18311	17437.7	0.61714	0.367922	0.705681	0.990447	1	1
K01633	dihydroneopterin aldolase [EC:4.1.2.25]	18630.2	16407	19560	18169	0.245134	0.202313	0.613872	0.990447	1	1
K13953	alcohol dehydrogenase, propanol-preferring [EC:1.1.1.1]	17696.8	15451.5	21648	17648.7	0.336947	0.21101	0.536577	0.990447	1	1
K06182	23S rRNA pseudouridine2604 synthase [EC:5.4.99.21];ribosomal large subunit pseudouridine synthase F [EC:5.4.99.12]	17606.5	16262.8	21160	17299	0.791966	0.69262	0.372443	0.990447	1	1
K00019	3-hydroxybutyrate dehydrogenase [EC:1.1.1.30]	18288.5	17863.2	18764.2	17395.7	0.645061	0.533103	0.52003	0.990447	1	1
K02116	ATP synthase protein I	18480.5	17945.5	18518.8	17191	0.710871	0.382121	0.570365	0.990447	1	1
K03568	TldD protein	18317.2	16702.5	19114	18166.7	0.541535	0.291927	0.674865	0.990447	1	1
K02662	type IV pilus assembly protein PilM	18083.8	17518.2	18620	17894	0.714728	0.936759	0.874228	0.990447	1	1
K07183	response regulator NasT	18790.2	16466.5	18839.5	17988.3	0.193392	0.26422	0.367675	0.990447	1	1
K07137	None	17994	17552.2	17978.8	18617.7	0.678396	0.577929	0.595825	0.990447	1	1
K06179	23S rRNA pseudouridine955/2504/2580 synthase [EC:5.4.99.24];ribosomal large subunit pseudouridine synthase C [EC:5.4.99.12]	18323.8	17226.8	18432.2	17928	0.88635	0.686306	0.720488	0.990447	1	1
K04087	membrane protease subunit HflC [EC:3.4.-.-]	18281.2	17689.5	18450	17231.7	0.761886	0.550953	0.653594	0.990447	1	1
K07018	None	18052.8	17396	18730.8	17390.3	0.773087	0.783416	0.594557	0.990447	1	1
K01816	hydroxypyruvate isomerase [EC:5.3.1.22]	18302.5	16830.8	18761.8	17738.3	0.605767	0.567733	0.807142	0.990447	1	1
K00164	2-oxoglutarate dehydrogenase E1 component [EC:1.2.4.2]	18270.5	16621.2	18916.8	17852.3	0.446253	0.326461	0.680837	0.990447	1	1
K13643	Rrf2 family transcriptional regulator, iron-sulfur cluster assembly transcription factor	17296.8	15960.2	21207	16961.7	0.794609	0.717349	0.325103	0.990447	1	1
K04562	flagellar biosynthesis protein FlhG	18129	17824	18122.2	17471	0.582189	0.605086	0.773068	0.990447	1	1
K05595	multiple antibiotic resistance protein	17920.2	17070.2	18623.2	18079	0.901829	0.550736	0.881737	0.991444	1	1
K04088	membrane protease subunit HflK [EC:3.4.-.-]	18187.2	17650	18360	17133.3	0.734254	0.526224	0.63186	0.990447	1	1
K03634	outer membrane lipoprotein carrier protein	17985.2	17445.2	18432.5	17508.3	0.709633	0.850112	0.764078	0.990447	1	1
K01560	2-haloacid dehalogenase [EC:3.8.1.2]	18176.8	16402.5	18770.8	18034.3	0.420581	0.228009	0.530504	0.990447	1	1
K00818	acetylornithine aminotransferase [EC:2.6.1.11]	17809.2	17384.8	18354.5	17738	0.613097	0.949032	0.851395	0.990447	1	1
K02482	two-component system, NtrC family, sensor kinase [EC:2.7.13.3]	18090.8	20235.5	15177.5	17796.3	0.0976351	0.187629	0.764079	0.990447	1	1
K01008	selenide, water dikinase [EC:2.7.9.3]	18252.5	17439	18127	17257.3	0.885929	0.655348	0.898625	0.990447	1	1
K06076	long-chain fatty acid transport protein	18980.8	18210.5	15719.5	18308	0.884411	0.902378	0.129739	0.990447	1	1
K03565	regulatory protein	17647.2	16858.8	18363.8	18263.7	0.899033	0.419248	0.739985	0.991444	1	1
K04083	molecular chaperone Hsp33	17981.2	16840.8	18326	17806.3	0.85516	0.539493	0.725133	0.990447	1	1
K07002	None	18505.8	16261.2	18871.8	17151.3	0.236579	0.606661	0.791786	0.990447	1	1
K00520	mercuric reductase [EC:1.16.1.1]	17919	17156.2	18271	17511	0.846437	0.937366	0.943439	0.990447	1	1
K03273	D-glycero-D-manno-heptose 1,7-bisphosphate phosphatase [EC:3.1.3.-]	17730	17457.8	18325	17211.7	0.538749	0.643488	0.5471	0.990447	1	1
K02663	type IV pilus assembly protein PilN	17728.2	17229.5	18261.2	17603	0.687593	0.938557	0.87413	0.990447	1	1
K01962	acetyl-CoA carboxylase carboxyl transferase subunit alpha [EC:6.4.1.2]	18035.2	16449	18684	17669	0.49809	0.351029	0.711016	0.990447	1	1
K00760	hypoxanthine phosphoribosyltransferase [EC:2.4.2.8]	18318.8	18449	15476.5	18729.3	0.518709	0.993708	0.202289	0.990447	1	1
K09005	hypothetical protein	18063.5	16601.8	18525.5	17434	0.581977	0.581738	0.832316	0.990447	1	1
K00674	2,3,4,5-tetrahydropyridine-2-carboxylate N-succinyltransferase [EC:2.3.1.117]	17923	16299.5	18721.5	17747.7	0.463183	0.241721	0.655651	0.990447	1	1
K01935	dethiobiotin synthetase [EC:6.3.3.3]	18805.2	17857.5	16003.5	18068.3	0.962856	0.963476	0.133792	0.993853	1	1
K01579	aspartate 1-decarboxylase [EC:4.1.1.11]	17871.8	16655.8	18221	17942.7	0.783174	0.333201	0.545511	0.990447	1	1
K02398	negative regulator of flagellin synthesis FlgM	17867.5	17283.5	17960	17384.7	0.735345	0.873494	0.943295	0.990447	1	1
K07005	None	18098.8	18581.8	15380	18759.7	0.392274	0.961731	0.229579	0.990447	1	1
K03186	3-octaprenyl-4-hydroxybenzoate carboxy-lyase UbiX [EC:4.1.1.-]	18124.8	16383.8	18426.2	17559.3	0.387355	0.360249	0.550114	0.990447	1	1
K02422	flagellar protein FliS	17732.5	17032	18053	17652.3	0.822421	0.772994	0.907504	0.990447	1	1
K03149	thiamine biosynthesis ThiG	17861	16681.8	18209.2	17725	0.816448	0.470377	0.667528	0.990447	1	1
K01969	3-methylcrotonyl-CoA carboxylase beta subunit [EC:6.4.1.4]	17834.8	17212.8	18265.8	16949	0.78137	0.64346	0.612223	0.990447	1	1
K09858	SEC-C motif domain protein	17672.2	17339.8	18218	16935.7	0.590956	0.558538	0.51224	0.990447	1	1
K01256	aminopeptidase N [EC:3.4.11.2]	18021.2	15985.2	18781	17163	0.231667	0.360318	0.769995	0.990447	1	1
K06867	None	16909.2	14971.8	20953.2	17050.7	0.46987	0.271317	0.497542	0.990447	1	1
K03841	fructose-1,6-bisphosphatase I [EC:3.1.3.11]	18495	16085	18518.2	16689.7	0.145852	0.760632	0.744578	0.990447	1	1
K01908	propionyl-CoA synthetase [EC:6.2.1.17]	17909	16833.5	18245.8	16661	0.905526	0.708008	0.703735	0.991444	1	1
K03666	host factor-I protein	17774.5	16503.5	18163.5	17381.3	0.72629	0.552478	0.762935	0.990447	1	1
K02664	type IV pilus assembly protein PilO	17367.5	16899	18111.8	17317.7	0.688794	0.907391	0.805176	0.990447	1	1
K06923	None	17659.5	16714.8	17713.8	17648	0.993439	0.55712	0.602589	0.997264	1	1
K07032	None	18959.5	17863.8	15537.2	17282.3	0.952294	0.600262	0.20958	0.992795	1	1
K06894	None	17369.2	17097	17921.2	17156	0.541557	0.847607	0.692118	0.990447	1	1
K00847	fructokinase [EC:2.7.1.4]	17925.5	17238.8	15985.5	18798.7	0.872241	0.546643	0.218058	0.990447	1	1
K03814	monofunctional biosynthetic peptidoglycan transglycosylase [EC:2.4.1.-]	17690.5	16235	18321.5	17332	0.572714	0.412836	0.768219	0.990447	1	1
K09989	hypothetical protein	17503.8	17027	17971.2	16977.7	0.662499	0.762232	0.673223	0.990447	1	1
K09811	cell division transport system permease protein	18001.8	18553.5	14837.8	18286.3	0.398164	0.794103	0.230982	0.990447	1	1
K08218	MFS transporter, PAT family, beta-lactamase induction signal transducer AmpG	17230.5	16841.5	18176.8	17132.7	0.635681	0.997505	0.649731	0.990447	1	1
K03673	thiol:disulfide interchange protein DsbA	16999.5	14671.2	20980.8	16507.3	0.37176	0.381981	0.500476	0.990447	1	1
K00259	alanine dehydrogenase [EC:1.4.1.1]	18010.8	18210.5	15145.5	18208.3	0.455238	0.876014	0.195989	0.990447	1	1
K01247	DNA-3-methyladenine glycosylase II [EC:3.2.2.21]	17785.5	15938.2	18300.5	17234	0.357347	0.346738	0.637204	0.990447	1	1
K09812	cell division transport system ATP-binding protein	17932.8	18487	14795.2	18251	0.396895	0.80601	0.22889	0.990447	1	1
K13628	iron-sulfur cluster assembly protein	17540.8	16160.5	18381.2	17045	0.637762	0.554342	0.998222	0.990447	1	1
K00412	ubiquinol-cytochrome c reductase cytochrome b subunit;ubiquinol-cytochrome c reductase cytochrome b subunit [EC:1.10.2.2]	17682.5	16089	18201	17187.3	0.459347	0.392013	0.696945	0.990447	1	1
K06871	None	17040.5	19595.5	14555.2	18215.7	0.0754756	0.465629	0.598109	0.990447	1	1
K03808	paraquat-inducible protein A	17929	18314.8	14609.2	18660	0.696495	0.98192	0.452219	0.990447	1	1
K01595	phosphoenolpyruvate carboxylase [EC:4.1.1.31]	17991.2	15579.5	18409.5	17121	0.13299	0.226715	0.45837	0.990447	1	1
K01476	arginase [EC:3.5.3.1]	17794.8	15993.5	18121.5	17143	0.369437	0.405626	0.609647	0.990447	1	1
K03071	preprotein translocase subunit SecB	17463.5	16953.5	17922	16545.7	0.718266	0.558737	0.540888	0.990447	1	1
K02204	homoserine kinase type II [EC:2.7.1.39]	17492.5	16824.5	17927.5	16632.7	0.824692	0.684812	0.640343	0.990447	1	1
K03182	3-octaprenyl-4-hydroxybenzoate carboxy-lyase UbiD [EC:4.1.1.-]	17345.8	16008.5	18138	17551.7	0.683612	0.253375	0.636035	0.990447	1	1
K05589	cell division protein FtsB	17357.5	16741.2	17970.5	16775.3	0.784324	0.830798	0.669199	0.990447	1	1
K03215	RNA methyltransferase, TrmA family [EC:2.1.1.-]	17474	16016.5	18213.5	17242.7	0.563433	0.344661	0.752755	0.990447	1	1
K01095	phosphatidylglycerophosphatase A [EC:3.1.3.27]	17117	17110.2	17788.8	16755.7	0.385416	0.569995	0.463637	0.990447	1	1
K05799	GntR family transcriptional regulator, transcriptional repressor for pyruvate dehydrogenase complex	17682.5	18660.5	14695.2	18027	0.301232	0.673453	0.329613	0.990447	1	1
K14058	tRNA 2-thiocytidine biosynthesis protein TtcA	17173.2	16556.5	18056	16931.7	0.810586	0.946287	0.724427	0.990447	1	1
K08282	non-specific serine/threonine protein kinase [EC:2.7.11.1]	17276.2	16469.5	18010.2	16956	0.924054	0.844711	0.843053	0.992795	1	1
K00127	formate dehydrogenase, gamma subunit [EC:1.2.1.2]	17940	16079.5	17939	16538.7	0.323145	0.859162	0.795126	0.990447	1	1
K01589	5-(carboxyamino)imidazole ribonucleotide synthase [EC:6.3.4.18]	17463.5	15888.5	18210.5	17047.7	0.474903	0.374881	0.791775	0.990447	1	1
K02291	phytoene synthase [EC:2.5.1.32]	17381.8	16122	18099	16992.7	0.726499	0.570453	0.952562	0.990447	1	1
K00020	3-hydroxyisobutyrate dehydrogenase [EC:1.1.1.31]	17412.2	14412	21757	14311.7	0.501802	0.902668	0.41628	0.990447	1	1
K01719	uroporphyrinogen-III synthase [EC:4.2.1.75]	17226.8	15912.2	18066.2	17437	0.692148	0.24921	0.663507	0.990447	1	1
K11719	lipopolysaccharide export system protein LptC	17318.2	16793.2	17753.8	16433	0.729601	0.580669	0.565073	0.990447	1	1
K02502	ATP phosphoribosyltransferase regulatory subunit	17279.2	16296.8	17539.8	17361.7	0.949553	0.489988	0.647541	0.992795	1	1
K05962	protein-histidine pros-kinase [EC:2.7.13.1]	18006.8	17700.5	14153.2	18855.3	0.830811	0.809188	0.263113	0.990447	1	1
K07726	putative transcriptional regulator	15937.8	15893.5	19565.2	16757.3	0.565024	0.703042	0.219035	0.990447	1	1
K06013	STE24 endopeptidase [EC:3.4.24.84]	17096.5	16810.2	17399.2	16788.3	0.582805	0.801803	0.785467	0.990447	1	1
K07323	putative toluene tolerance protein	17232.5	16548	17726	16439.3	0.845769	0.740869	0.661063	0.990447	1	1
K02404	flagellar biosynthesis protein FlhF	17113	16861	17339.2	16611.3	0.558003	0.656152	0.707053	0.990447	1	1
K06996	None	16921.2	16034.2	17819.8	17249	0.991904	0.406696	0.849772	0.997264	1	1
K05794	tellurite resistance protein TerC	16889	16015	17828	17137.3	0.983711	0.453421	0.90828	0.995951	1	1
K00406	cb-type cytochrome c oxidase subunit III [EC:1.9.3.1];cytochrome c oxidase cb-type subunit III	17323.5	15601.2	17871.2	17013.3	0.407706	0.284931	0.58832	0.990447	1	1
K06213	magnesium transporter	17469	18499.8	14723.2	17143.3	0.22502	0.3619	0.504257	0.990447	1	1
K03738	aldehyde:ferredoxin oxidoreductase [EC:1.2.7.5]	16444.8	19147.5	17595	13756.7	0.379056	0.163755	0.222449	0.990447	1	1
K00252	glutaryl-CoA dehydrogenase [EC:1.3.99.7]	17225.2	15555	17982.8	16764	0.406799	0.344779	0.763008	0.990447	1	1
K12972	gyoxylate/hydroxypyruvate reductase A [EC:1.1.1.79 1.1.1.81]	17231.8	13707	21910.8	13938.7	0.410745	0.982924	0.449874	0.990447	1	1
K02825	pyrimidine operon attenuation protein / uracil phosphoribosyltransferase [EC:2.4.2.9]	17147.8	15749	17607	17040	0.631639	0.3616	0.607359	0.990447	1	1
K02413	flagellar FliJ protein	16933	16481.2	17227.5	16817	0.688552	0.960921	0.960891	0.990447	1	1
K04754	lipoprotein	16923.5	16841.2	17384	16136	0.481059	0.41729	0.44035	0.990447	1	1
K07040	uncharacterized protein	16845	16204.2	17241.2	17157.3	0.823444	0.57902	0.762018	0.990447	1	1
K01523	phosphoribosyl-ATP pyrophosphohydrolase [EC:3.6.1.31]	17198.5	15840.8	17580	16688	0.627131	0.567341	0.774323	0.990447	1	1
K05973	poly(3-hydroxybutyrate) depolymerase [EC:3.1.1.75]	17500.8	15571.8	17911.2	16179.7	0.317983	0.762477	0.943426	0.990447	1	1
K02622	topoisomerase IV subunit B [EC:5.99.1.-]	17080.8	15683.5	17775	16751.3	0.622214	0.467905	0.845378	0.990447	1	1
K04762	ribosome-associated heat shock protein Hsp15	16954	15627	17723.8	16979.7	0.65846	0.295498	0.705946	0.990447	1	1
K03592	PmbA protein	16838.2	15681	17914.8	16803	0.797821	0.446601	0.989868	0.990447	1	1
K02621	topoisomerase IV subunit A [EC:5.99.1.-]	17029.8	15674.8	17755.2	16761.7	0.649368	0.455437	0.850758	0.990447	1	1
K04047	starvation-inducible DNA-binding protein	16933.5	15681.5	17690	16896	0.706098	0.354645	0.764446	0.990447	1	1
K07068	None	14409	15524.2	22956.8	13326.7	0.733717	0.651596	0.225903	0.990447	1	1
K02303	uroporphyrin-III C-methyltransferase [EC:2.1.1.107]	17074.2	15797.8	17652.2	16434	0.700939	0.731204	0.982118	0.990447	1	1
K00405	cb-type cytochrome c oxidase subunit II [EC:1.9.3.1];cytochrome c oxidase cb-type subunit II	17136.2	15387.8	17798.2	16620	0.379104	0.35871	0.72462	0.990447	1	1
K01515	ADP-ribose pyrophosphatase [EC:3.6.1.13]	17167.5	17602.8	14716	17649.3	0.475791	0.925921	0.340137	0.990447	1	1
K08305	membrane-bound lytic murein transglycosylase B [EC:3.2.1.-]	16764	16592.2	17354.2	15978	0.551696	0.475644	0.440223	0.990447	1	1
K06980	None	17038	15508	17718	16563.3	0.479947	0.414339	0.80341	0.990447	1	1
K01044	carboxylesterase [EC:3.1.1.1]	17354.5	17693	13561.2	18767	0.683998	0.826805	0.264531	0.990447	1	1
K00325	NAD(P) transhydrogenase subunit beta [EC:1.6.1.2]	17010	15507	17618.8	16462	0.499595	0.476283	0.828866	0.990447	1	1
K06132	putative cardiolipin synthase [EC:2.7.8.-]	16203.2	14061.2	20096.5	15991.3	0.411157	0.344204	0.535655	0.990447	1	1
K00700	1,4-alpha-glucan branching enzyme [EC:2.4.1.18]	17153.2	18052.5	14108	17314.3	0.326347	0.631177	0.331461	0.990447	1	1
K01485	cytosine deaminase [EC:3.5.4.1]	18024.2	17049.5	14575.5	16850	0.995889	0.804871	0.190085	0.998089	1	1
K09862	hypothetical protein	16927.8	15567.5	17386.8	16537.7	0.599726	0.462009	0.735621	0.990447	1	1
K01638	malate synthase [EC:2.3.3.9]	17167	15269.5	17545.8	16393.3	0.25127	0.356456	0.59334	0.990447	1	1
K02259	cytochrome c oxidase assembly protein subunit 15;cytochrome c oxidase subunit XV assembly protein	17031.8	15053	17711.5	16557.3	0.236037	0.207896	0.55892	0.990447	1	1
K01894	glutamyl-Q tRNA(Asp) synthetase [EC:6.1.1.-]	16957.2	15588	17387.5	16346.7	0.613873	0.633759	0.866016	0.990447	1	1
K00786	None	17085.2	18148.8	14540.8	16514.3	0.279841	0.334603	0.697887	0.990447	1	1
K02667	two-component system, NtrC family, response regulator PilR	16800.5	15728.8	17481	16176.3	0.873822	0.896878	0.85829	0.990447	1	1
K05367	penicillin-binding protein 1C [EC:2.4.1.-]	16449.8	16367.2	16993.8	16432.3	0.42311	0.852701	0.683489	0.990447	1	1
K02418	flagellar protein FliO/FliZ	16532	16322.8	16938.5	16455	0.525458	0.905662	0.803509	0.990447	1	1
K13924	two-component system, chemotaxis family, CheB/CheR fusion protein [EC:2.1.1.80 3.1.1.61]	16583	18801.8	14261.8	16593.7	0.0799185	0.208151	0.890213	0.990447	1	1
K04097	glutathione S-transferase [EC:2.5.1.18]	17153	15441.8	17560.2	15913.7	0.413561	0.856839	0.985952	0.990447	1	1
K09773	hypothetical protein	16956.5	15670.8	17278	16227.3	0.681364	0.779291	0.919205	0.990447	1	1
K01724	4a-hydroxytetrahydrobiopterin dehydratase [EC:4.2.1.96]	16940.8	15311.5	17521.8	16372.7	0.408648	0.405794	0.745024	0.990447	1	1
K00102	D-lactate dehydrogenase (cytochrome) [EC:1.1.2.4]	16822.2	16418	16929	15780	0.631839	0.391542	0.552263	0.990447	1	1
K00404	cb-type cytochrome c oxidase subunit I [EC:1.9.3.1];cytochrome c oxidase cb-type subunit I [EC:1.9.3.1]	16923.8	15228.8	17536.5	16375	0.404282	0.402444	0.748087	0.990447	1	1
K03636	molybdopterin synthase sulfur carrier subunit;molybdenum cofactor biosynthesis protein D	16947.8	15406.2	17345.5	16192	0.508077	0.625321	0.841021	0.990447	1	1
K09796	hypothetical protein	16891.5	15498	17459.8	15947.7	0.600106	0.86577	0.886815	0.990447	1	1
K03571	rod shape-determining protein MreD	16278.8	15683.5	17184.8	16802.3	0.818035	0.512144	0.927798	0.990447	1	1
K14161	protein ImuB	16941.2	14743	17623.8	16490	0.157279	0.137486	0.45567	0.990447	1	1
K07006	None	17825.2	16348.8	15003.5	16613.3	0.76286	0.995985	0.211158	0.990447	1	1
K02558	UDP-N-acetylmuramate: L-alanyl-gamma-D-glutamyl-meso-diaminopimelate ligase [EC:6.3.2.-]	16251.2	15823.5	17277.5	16377	0.705448	0.824128	0.741284	0.990447	1	1
K03743	None	16855.5	15396.5	17261	16107.3	0.52283	0.64054	0.851986	0.990447	1	1
K05601	hydroxylamine reductase [EC:1.7.99.1]	16937.2	17656.2	13187	18255	0.610044	0.929976	0.317521	0.990447	1	1
K03760	phosphoethanolamine transferase	15717	14265.5	19624.2	15694	0.682017	0.506591	0.378586	0.990447	1	1
K12262	cytochrome b561	18119.2	16132.8	15025.5	15964.3	0.489827	0.771494	0.185777	0.990447	1	1
K04561	nitric oxide reductase, cytochrome b-containing subunit I [EC:1.7.2.5];nitric-oxide reductase, cytochrome b-containing subunit I [EC:1.7.99.7]	15447.8	14112	19511.2	16049.3	0.721913	0.328753	0.451886	0.990447	1	1
K00242	succinate dehydrogenase hydrophobic membrane anchor protein [EC:1.3.99.1];succinate dehydrogenase hydrophobic membrane anchor protein;succinate dehydrogenase membrane anchor subunit	16756.2	15167.5	17250.8	15872.7	0.44426	0.657174	0.919097	0.990447	1	1
K03269	UDP-2,3-diacylglucosamine hydrolase [EC:3.6.1.-]	16039	15815.5	17027.8	16255.3	0.557383	0.885083	0.693468	0.990447	1	1
K01118	FMN-dependent NADH-azoreductase [EC:1.7.-.-]	16544.2	15376.2	16974.2	16218.3	0.790311	0.641299	0.854734	0.990447	1	1
K02574	ferredoxin-type protein NapH	16795.8	17562.5	13093.5	18115.7	0.604977	0.939934	0.329661	0.990447	1	1
K00619	amino-acid N-acetyltransferase [EC:2.3.1.1]	16153.5	15811.2	16907.2	16164	0.570786	0.920414	0.721528	0.990447	1	1
K00311	electron-transferring-flavoprotein dehydrogenase [EC:1.5.5.1]	16699.2	15319.5	16988.5	15854.3	0.591295	0.791235	0.915789	0.990447	1	1
K04748	nitric oxide reductase NorQ protein;nitric-oxide reductase NorQ protein [EC:1.7.99.7]	15837.2	16697.2	16564	15628.3	0.212154	0.36199	0.330722	0.990447	1	1
K05524	ferredoxin	16550	15083.8	17116	16023	0.501112	0.477511	0.811201	0.990447	1	1
K09937	hypothetical protein	16450.8	15889.2	16597	15589.3	0.772692	0.605102	0.702006	0.990447	1	1
K00381	sulfite reductase (NADPH) hemoprotein beta-component [EC:1.8.1.2]	16516.8	14794.5	17103.8	16200	0.377118	0.27463	0.60095	0.990447	1	1
K11103	aerobic C4-dicarboxylate transport protein	16429.2	15367.2	16778.2	15784	0.852376	0.903384	0.989102	0.990447	1	1
K01147	exoribonuclease II [EC:3.1.13.1]	16080.5	15732.5	16712.8	15638.7	0.683753	0.774156	0.632275	0.990447	1	1
K13288	oligoribonuclease [EC:3.1.-.-]	16045	15440	17010.2	15630.3	0.833043	0.946766	0.6011	0.990447	1	1
K07708	two-component system, NtrC family, nitrogen regulation sensor histidine kinase GlnL [EC:2.7.13.3]	16381.5	15156	16788.5	15844.3	0.692171	0.664367	0.882135	0.990447	1	1
K07019	None	16082.5	15695	16716.5	15617.7	0.681808	0.771073	0.615012	0.990447	1	1
K06916	None	16416	15003	16941.8	15643.3	0.54794	0.701163	0.975095	0.990447	1	1
K05592	ATP-dependent RNA helicase DeaD [EC:3.6.4.13];ATP-dependent RNA helicase DeaD	16646.5	16896	14157	16524.3	0.461312	0.719025	0.33056	0.990447	1	1
K00363	nitrite reductase (NAD(P)H) small subunit [EC:1.7.1.4]	16151.2	14862.2	17084	15927	0.652733	0.456752	0.954521	0.990447	1	1
K00685	arginine-tRNA-protein transferase [EC:2.3.2.8]	16311	14958.2	16862	15857	0.633353	0.577068	0.873849	0.990447	1	1
K03609	septum site-determining protein MinD	16362.2	15109	16388.5	16161.3	0.744084	0.54446	0.599029	0.990447	1	1
K06001	tryptophan synthase beta chain [EC:4.2.1.20]	15582.2	15978.8	16221.5	16237	0.210374	0.998809	0.73737	0.990447	1	1
K02573	ferredoxin-type protein NapG	16577	17026.8	12866	17898.3	0.67596	0.871457	0.299725	0.990447	1	1
K09922	hypothetical protein	16094.2	15480.2	16588	15510.7	0.819317	0.828019	0.698681	0.990447	1	1
K01826	5-carboxymethyl-2-hydroxymuconate isomerase [EC:5.3.3.10]	14987.8	14286	18862.5	15295.7	0.966225	0.669904	0.277797	0.993853	1	1
K07390	monothiol glutaredoxin	16287.8	14831	16858.5	15497.7	0.53116	0.695105	0.988194	0.990447	1	1
K10680	N-ethylmaleimide reductase [EC:1.-.-.-]	16176.8	15088.8	16571.2	15571.3	0.815193	0.844419	0.990561	0.990447	1	1
K03767	peptidyl-prolyl cis-trans isomerase A (cyclophilin A) [EC:5.2.1.8]	15862.5	14532.5	16951.5	16207	0.620535	0.195174	0.694972	0.990447	1	1
K07102	None	16159	14733.8	16838.2	15567.7	0.536776	0.568014	0.942895	0.990447	1	1
K02668	two-component system, NtrC family, sensor histidine kinase PilS [EC:2.7.13.3]	15834.8	15358.5	16566.5	15519	0.762538	0.933023	0.697688	0.990447	1	1
K07157	None	16110.5	14703.5	16739.5	15714.7	0.567933	0.480096	0.833762	0.990447	1	1
K00262	glutamate dehydrogenase (NADP+) [EC:1.4.1.4]	15198.2	14753.2	16392.5	17098	0.761431	0.144458	0.579863	0.990447	1	1
K00179	indolepyruvate ferredoxin oxidoreductase, alpha subunit [EC:1.2.7.8]	15940.8	18311.5	13147.8	15687	0.0772197	0.15043	0.830278	0.990447	1	1
K00180	indolepyruvate ferredoxin oxidoreductase, beta subunit [EC:1.2.7.8]	15940.8	18311.5	13147.8	15687	0.0772197	0.15043	0.830278	0.990447	1	1
K01920	glutathione synthase [EC:6.3.2.3]	16150.5	14775.8	16653.2	15368.3	0.589893	0.753729	0.997987	0.990447	1	1
K02072	D-methionine transport system permease protein	15671.5	15377.5	16140.2	15870	0.632226	0.847979	0.976099	0.990447	1	1
K06195	ApaG protein	16097	14702.5	16634.2	15522.7	0.566645	0.584611	0.884546	0.990447	1	1
K00281	glycine dehydrogenase [EC:1.4.4.2]	15826.8	14428.5	16795.8	16001.3	0.612601	0.284512	0.741747	0.990447	1	1
K00356	NADH dehydrogenase [EC:1.6.99.3]	17010.2	15965.5	13962	16137.3	0.948079	0.973371	0.199887	0.992795	1	1
K02395	flagellar protein FlgJ	15661.8	15217.2	16384.2	15700	0.719262	0.85261	0.829524	0.990447	1	1
K08973	putative membrane protein	16134.2	14654.8	16663.8	15402	0.51414	0.640287	0.922084	0.990447	1	1
K01968	3-methylcrotonyl-CoA carboxylase alpha subunit [EC:6.4.1.4]	16048	14616.8	16689.5	15435	0.536838	0.582514	0.940576	0.990447	1	1
K03926	periplasmic divalent cation tolerance protein	15724.8	15780.8	15972.8	15251.3	0.388196	0.477014	0.553015	0.990447	1	1
K06929	None	15977	14615.5	16373.2	15867	0.59654	0.350875	0.594313	0.990447	1	1
K03724	ATP-dependent helicase Lhr and Lhr-like helicase [EC:3.6.1.-];ATP-dependent helicase Lhr and Lhr-like helicase [EC:3.6.4.-]	15867.5	13583.8	17500.2	15876.3	0.279213	0.146584	0.686831	0.990447	1	1
K01637	isocitrate lyase [EC:4.1.3.1]	16122	14348.8	16630.2	15566.7	0.331954	0.351624	0.64788	0.990447	1	1
K02071	D-methionine transport system ATP-binding protein	15574	15293.8	16000	15762.7	0.625673	0.862441	0.983155	0.990447	1	1
K03676	glutaredoxin 3	15967.2	14616	16518.2	15370	0.59235	0.629595	0.927002	0.990447	1	1
K00833	adenosylmethionine-8-amino-7-oxononanoate aminotransferase [EC:2.6.1.62]	16911.5	15744	13849.8	16127.7	0.877392	0.936523	0.131541	0.990447	1	1
K00754	None	15793.8	15885.5	13933.5	17250	0.639703	0.618307	0.267879	0.990447	1	1
K07483	transposase	16453	13705	17695	14220	0.292317	0.877314	0.815144	0.990447	1	1
K03745	SlyX protein	15913.5	15256.2	15897	15264.7	0.855061	0.81232	0.952205	0.990447	1	1
K04752	nitrogen regulatory protein P-II 2	15837	14937.2	16309	15223.7	0.952182	0.983844	0.847713	0.992795	1	1
K08311	putative (di)nucleoside polyphosphate hydrolase [EC:3.6.1.-]	15957.5	14677.8	16454.2	15205.7	0.656923	0.803606	0.970923	0.990447	1	1
K09767	hypothetical protein	15700	14500.2	16528.5	15607	0.710947	0.434084	0.863112	0.990447	1	1
K01907	acetoacetyl-CoA synthetase [EC:6.2.1.16]	15537.2	15714.8	15840.2	15102.7	0.407599	0.500711	0.55014	0.990447	1	1
K02584	Nif-specific regulatory protein	16088.8	16652.5	13572.8	16031.7	0.354557	0.61052	0.367613	0.990447	1	1
K03608	cell division topological specificity factor	16004	14445.5	16159.5	15613	0.515074	0.446259	0.573114	0.990447	1	1
K06140	regulator of nucleoside diphosphate kinase	16048.8	14440.5	16260.2	15294	0.42855	0.567975	0.702565	0.990447	1	1
K03297	small multidrug resistance protein, SMR family	14984.2	15621.2	15954.2	15501	0.160735	0.745766	0.440104	0.990447	1	1
K09159	hypothetical protein	15868.2	14558	16394.2	15119.3	0.628687	0.775876	0.974955	0.990447	1	1
K02230	cobaltochelatase CobN [EC:6.6.1.2]	15811.2	17319.8	13305.8	15621.7	0.147784	0.277347	0.665409	0.990447	1	1
K00228	coproporphyrinogen III oxidase [EC:1.3.3.3]	15922.5	14188.8	16515.2	15343.7	0.348511	0.383137	0.722183	0.990447	1	1
K00494	alkanal monooxygenase (FMN-linked) [EC:1.14.14.3]	15958.5	14322.2	16363	15202	0.413757	0.549324	0.777039	0.990447	1	1
K07638	two-component system, OmpR family, osmolarity sensor histidine kinase EnvZ [EC:2.7.13.3]	15823	14626.2	16248.5	15123	0.708347	0.820998	0.988702	0.990447	1	1
K02339	DNA polymerase III subunit chi [EC:2.7.7.7]	15805.8	14533.2	16336.5	15100.3	0.651033	0.768291	0.975338	0.990447	1	1
K05527	BolA protein	15830.8	14476.5	16375.5	15082	0.603721	0.7495	0.989894	0.990447	1	1
K07091	lipopolysaccharide export system permease protein	15800	14487.2	16330.8	15091.3	0.625047	0.744922	0.996314	0.990447	1	1
K04090	indolepyruvate ferredoxin oxidoreductase [EC:1.2.7.8]	15903.5	14491.8	16260.5	15007.7	0.596415	0.831505	0.976308	0.990447	1	1
K03672	thioredoxin 2 [EC:1.8.1.8]	15322.5	15416.5	15916	14972.3	0.437579	0.569322	0.494838	0.990447	1	1
K04719	5,6-dimethylbenzimidazole biosynthesis protein BluB;5,6-dimethylbenzimidazole synthase [EC:1.14.99.40]	15910.5	14488.5	16209	15018	0.59202	0.824642	0.943829	0.990447	1	1
K14155	cystathione beta-lyase [EC:4.4.1.8]	14698	15325.8	15695.8	16101.3	0.178291	0.660095	0.833654	0.990447	1	1
K06995	None	16771.5	15029.2	13829.8	16146.3	0.628533	0.636835	0.107954	0.990447	1	1
K03578	ATP-dependent helicase HrpA [EC:3.6.1.-];ATP-dependent helicase HrpA [EC:3.6.4.13]	15389.5	14949.5	16168	14838.3	0.761942	0.76888	0.571579	0.990447	1	1
K03307	solute:Na+ symporter, SSS family	15482	15833.5	13430.5	17168	0.602701	0.675968	0.305248	0.990447	1	1
K08364	periplasmic mercuric ion binding protein	14732.5	13041.2	18649.5	14827.7	0.557953	0.387093	0.487812	0.990447	1	1
K09933	hypothetical protein	15279.5	14901.8	16126	14955.7	0.745325	0.876938	0.635959	0.990447	1	1
K06190	intracellular septation protein	15681	14389.5	16183	14984.7	0.640291	0.754043	0.994144	0.990447	1	1
K01835	phosphoglucomutase [EC:5.4.2.2]	16007.2	16614.8	13172	15496	0.374731	0.450626	0.414351	0.990447	1	1
K09008	hypothetical protein	15684.8	14307.8	16125.2	15002.3	0.585891	0.687747	0.911337	0.990447	1	1
K06183	ribosomal small subunit pseudouridine synthase A [EC:5.4.99.12];16S rRNA pseudouridine516 synthase [EC:5.4.99.19]	15315.5	14427.2	15981.5	15522	0.94753	0.515135	0.835774	0.992795	1	1
K05936	precorrin-4 C11-methyltransferase [EC:2.1.1.133]	16078.2	16576	12988.8	15605	0.431502	0.523305	0.34405	0.990447	1	1
K06042	precorrin-8X methylmutase [EC:5.4.1.2]	16067.5	16570.8	12976.2	15595.3	0.4296	0.521569	0.344101	0.990447	1	1
K09861	hypothetical protein	15232	14306.2	16004.8	15624.7	0.915108	0.397314	0.775392	0.992795	1	1
K02671	type IV pilus assembly protein PilV	15581	14318	16130.8	14970.3	0.702698	0.759257	0.989158	0.990447	1	1
K10764	O-succinylhomoserine sulfhydrylase [EC:2.5.1.-]	15394.8	14162	16116.5	15241.7	0.665864	0.432655	0.833203	0.990447	1	1
K09131	hypothetical protein	15875.5	16134	13315.8	15675	0.500111	0.708446	0.347567	0.990447	1	1
K06281	hydrogenase large subunit [EC:1.12.99.6]	16185.2	16317.8	12931.2	15465.7	0.550409	0.523824	0.2682	0.990447	1	1
K07115	None	15505.2	14226.2	16168.8	14836.3	0.63723	0.734529	0.934319	0.990447	1	1
K00956	sulfate adenylyltransferase subunit 1 [EC:2.7.7.4]	15025	13962	16164.2	15767.7	0.817283	0.216538	0.706234	0.990447	1	1
K14160	protein ImuA	15708.2	13710.8	16224.5	15104	0.220455	0.264778	0.55969	0.990447	1	1
K00372	nitrate reductase catalytic subunit [EC:1.7.99.4]	15594.2	14005.8	16052	15029.3	0.462087	0.498707	0.760865	0.990447	1	1
K07008	glutamine amidotransferase	15317.8	13766.8	16312.8	15276.7	0.48898	0.287829	0.763219	0.990447	1	1
K03543	multidrug resistance protein A	14539.5	12617.8	19408.8	13657.3	0.58456	0.726975	0.359167	0.990447	1	1
K00526	ribonucleoside-diphosphate reductase beta chain [EC:1.17.4.1]	15202.5	13970.2	16195.2	15252	0.686877	0.383436	0.872175	0.990447	1	1
K01596	phosphoenolpyruvate carboxykinase (GTP) [EC:4.1.1.32]	15031	14044.8	16192.8	15382.3	0.855762	0.346877	0.916632	0.990447	1	1
K01552	None	15114.5	14771	15245	15564	0.681521	0.651721	0.720334	0.990447	1	1
K05540	tRNA-dihydrouridine synthase B [EC:1.-.-.-]	15258.5	14415.8	15975.2	14728.3	0.967365	0.960561	0.762256	0.993853	1	1
K03885	NADH dehydrogenase [EC:1.6.99.3]	14451	12081.8	19872	13677	0.485081	0.589615	0.437688	0.990447	1	1
K01744	aspartate ammonia-lyase [EC:4.3.1.1]	14777.2	14416.5	15574	15765	0.674831	0.345381	0.760859	0.990447	1	1
K01802	peptidylprolyl isomerase [EC:5.2.1.8]	15758.5	15025.5	14471.2	15078	0.943959	0.941915	0.608147	0.992795	1	1
K01130	arylsulfatase [EC:3.1.6.1]	15990.5	15675	13265.5	15502.3	0.733392	0.810705	0.249499	0.990447	1	1
K04760	transcription elongation factor GreB	15049.5	13785.8	16125.5	15297.7	0.670391	0.299882	0.797055	0.990447	1	1
K03581	exodeoxyribonuclease V alpha subunit [EC:3.1.11.5]	14906.8	16983	12899	15437.3	0.177187	0.471826	0.804333	0.990447	1	1
K03610	septum site-determining protein MinC	15351.8	13958	15585	15275	0.612374	0.389393	0.553371	0.990447	1	1
K03643	LPS-assembly lipoprotein	15262.5	14078.5	15891	14821.7	0.706261	0.64496	0.970951	0.990447	1	1
K05521	ADP-ribosylglycohydrolase [EC:3.2.-.-]	15522.8	15985.2	12906	15798	0.449921	0.834672	0.2945	0.990447	1	1
K09790	hypothetical protein	15041.5	14289.8	15618.2	14966.7	0.963738	0.721288	0.989004	0.993853	1	1
K00507	stearoyl-CoA desaturase (delta-9 desaturase) [EC:1.14.19.1]	15002.8	13606.8	16058.2	15306.7	0.612645	0.268484	0.723414	0.990447	1	1
K02650	type IV pilus assembly protein PilA	15142.5	13779.2	15907.2	14964.3	0.631632	0.462555	0.827013	0.990447	1	1
K06282	hydrogenase small subunit [EC:1.12.99.6]	15756.8	16001.2	12745.5	15256.3	0.513237	0.568301	0.298813	0.990447	1	1
K00380	sulfite reductase (NADPH) flavoprotein alpha-component [EC:1.8.1.2]	15171.2	13887	15698.8	14890.7	0.644838	0.502587	0.797061	0.990447	1	1
K02843	heptosyltransferase II [EC:2.4.-.-]	15602.8	15510.8	13184.8	15444.7	0.665626	0.880564	0.32468	0.990447	1	1
K10440	ribose transport system permease protein	15908.2	14945.8	14178	14453	0.950947	0.721841	0.675952	0.992795	1	1
K07029	None	15744.8	14530.5	14598	14611.3	0.779894	0.938946	0.539022	0.990447	1	1
K02498	HemY protein	15127	13956	15726.2	14690	0.7122	0.652345	0.962039	0.990447	1	1
K10806	acyl-CoA thioesterase YciA [EC:3.1.2.-]	15162	13979.5	15750	14576.3	0.700303	0.74523	0.963836	0.990447	1	1
K00407	cytochrome c oxidase cb-type subunit IV;cb-type cytochrome c oxidase subunit IV [EC:1.9.3.1]	15292.5	13529.2	15816.8	14872.3	0.353903	0.328292	0.625892	0.990447	1	1
K00523	CDP-4-dehydro-6-deoxyglucose reductase [EC:1.17.1.1]	15201.2	13823.5	15523.5	14955.3	0.68682	0.606168	0.759243	0.990447	1	1
K10819	histidine kinase	14466.5	14960.8	15059.2	14997.3	0.190607	0.855585	0.657023	0.990447	1	1
K00616	transaldolase [EC:2.2.1.2]	14863.8	13951.5	16840.2	13414.3	0.928414	0.675209	0.341228	0.992795	1	1
K02588	nitrogenase iron protein NifH [EC:1.18.6.1]	15278.5	16479.5	12361.5	15343.3	0.248854	0.482767	0.406646	0.990447	1	1
K08363	mercuric ion transport protein	14037.2	12511	18125.2	14460.3	0.592059	0.308946	0.469788	0.990447	1	1
K00413	ubiquinol-cytochrome c reductase cytochrome c1 subunit [EC:1.10.2.2];ubiquinol-cytochrome c reductase cytochrome c1 subunit	14861.2	13941.8	15745.2	14625.7	0.897353	0.710452	0.87191	0.991369	1	1
K07238	zinc transporter, ZIP family	15170.2	16248	12419.8	15476	0.265217	0.594229	0.360792	0.990447	1	1
K03975	membrane-associated protein	14880.5	13464.2	15886.8	14884	0.574878	0.343331	0.816487	0.990447	1	1
K01965	propionyl-CoA carboxylase alpha chain [EC:6.4.1.3]	14974.2	13761.2	15707.8	14523	0.664229	0.623428	0.985212	0.990447	1	1
K02655	type IV pilus assembly protein PilE	15144.5	13415.5	15931.5	14311.7	0.454944	0.634115	0.969501	0.990447	1	1
K08963	methylthioribose-1-phosphate isomerase [EC:5.3.1.23]	15316.8	15844.5	12590	15219.3	0.440259	0.664532	0.36106	0.990447	1	1
K00986	RNA-directed DNA polymerase [EC:2.7.7.49]	14517	13853.5	15363.2	15228.7	0.922603	0.357064	0.774009	0.992795	1	1
K12339	cysteine synthase B [EC:2.5.1.47]	14779.2	13549.5	15699	14791.3	0.684713	0.408006	0.856811	0.990447	1	1
K03321	sulfate permease, SulP family	15885	14551	13257	15203.7	0.770041	0.816421	0.165341	0.990447	1	1
K03611	disulfide bond formation protein DsbB	14901.2	13498.8	15809.8	14336.7	0.600071	0.642273	0.95138	0.990447	1	1
K07402	xanthine dehydrogenase accessory factor	15528.8	12784.2	16906.2	12913	0.234776	0.955139	0.633112	0.990447	1	1
K06048	carboxylate-amine ligase [EC:6.3.-.-]	14768	13436.8	15558	14559.3	0.605946	0.453087	0.850128	0.990447	1	1
K07093	None	15997.2	14405.5	13337	14581.3	0.625792	0.972553	0.203243	0.990447	1	1
K05934	precorrin-3B C17-methyltransferase [EC:2.1.1.131]	15477.2	15576.5	12534.8	14731.7	0.569179	0.540445	0.336713	0.990447	1	1
K07395	putative proteasome-type protease	14823.5	13746	15303	14325	0.774376	0.765082	0.990468	0.990447	1	1
K05782	benzoate membrane transport protein	15038.8	13320.5	15501.5	14293.3	0.387953	0.532295	0.787673	0.990447	1	1
K02414	flagellar hook-length control protein FliK	14812.8	13437.2	15278	14585	0.567269	0.423614	0.691524	0.990447	1	1
K10441	ribose transport system ATP-binding protein [EC:3.6.3.17]	15559.5	14639.8	13696.8	13966.3	0.961477	0.6635	0.69935	0.993853	1	1
K07391	magnesium chelatase family protein	14273.5	13519.5	16160	13615	0.99498	0.94427	0.449139	0.997903	1	1
K03075	preprotein translocase subunit SecG	14352.5	13484	16247.8	13368.3	0.937411	0.846573	0.422923	0.992795	1	1
K03388	heterodisulfide reductase subunit A [EC:1.8.98.1]	14534.8	18714.5	12374.5	11245	0.278294	0.0831971	0.370991	0.990447	1	1
K02188	cobalamin biosynthesis protein CbiD;cobalt-precorrin-5B (C1)-methyltransferase [EC:2.1.1.195]	15029.5	15666.2	12106.5	14938.3	0.410193	0.624185	0.334671	0.990447	1	1
K13766	methylglutaconyl-CoA hydratase [EC:4.2.1.18]	14407.2	13512.8	15280.2	14190	0.902736	0.720208	0.878235	0.991444	1	1
K06888	None	15061.2	15445.2	12124.2	14912.3	0.471907	0.68418	0.270179	0.990447	1	1
K00433	chloride peroxidase [EC:1.11.1.10]	15130.5	14797.8	12497	15171	0.786584	0.935149	0.231963	0.990447	1	1
K07336	PKHD-type hydroxylase [EC:1.14.11.-]	14413.8	13283.8	15375.2	14278	0.72986	0.521322	0.999762	0.990447	1	1
K03919	alkylated DNA repair protein [EC:1.14.11.-]	14582.8	13173	15216.8	14335.7	0.528249	0.402207	0.756405	0.990447	1	1
K00108	choline dehydrogenase [EC:1.1.99.1]	15163	13047.5	16446.2	12048	0.627505	0.65172	0.557102	0.990447	1	1
K06134	ubiquinone biosynthesis monooxygenase Coq7 [EC:1.14.13.-]	14370	13690.2	15114.2	13939.3	0.947295	0.997008	0.731971	0.992795	1	1
K06990	None	14432.2	16140.2	12142	14507	0.12774	0.30434	0.698209	0.990447	1	1
K11472	glycolate oxidase FAD binding subunit	14580.8	13061.8	15182.2	14336.7	0.465095	0.350414	0.683254	0.990447	1	1
K02665	type IV pilus assembly protein PilP	14384	13170.5	15096.5	14330	0.686556	0.454455	0.813687	0.990447	1	1
K07052	None	13885.5	14599.2	13662.5	14964.3	0.267303	0.906569	0.764495	0.990447	1	1
K02657	twitching motility two-component system response regulator PilG	14248.5	13155	15092	14410	0.759349	0.408637	0.825453	0.990447	1	1
K02674	type IV pilus assembly protein PilY1	14336.2	13068.2	15080.5	14327.7	0.652481	0.411175	0.781615	0.990447	1	1
K14540	ribosome biogenesis GTPase A	13878.5	13835.5	14385.8	14738.3	0.584962	0.645886	0.877721	0.990447	1	1
K02821	PTS system, ascorbate-specific IIA component [EC:2.7.1.69]	14159.8	13066.5	15247.2	14082.7	0.762564	0.536186	0.961539	0.990447	1	1
K01682	aconitate hydratase 2 [EC:4.2.1.3]	14211.5	13173.8	15026.8	14133	0.793079	0.54919	0.95039	0.990447	1	1
K02672	type IV pilus assembly protein PilW	14416.2	13203.2	14960.8	13859.3	0.711578	0.762693	0.989567	0.990447	1	1
K02824	uracil permease	13746	13862.8	14293.8	14739.3	0.49727	0.654987	0.906438	0.990447	1	1
K07024	None	12791.2	13836	15294.8	14557.3	0.20887	0.750308	0.390665	0.990447	1	1
K09694	lipooligosaccharide transport system permease protein	14050.8	13439	14641	14193	0.905727	0.663737	0.967885	0.991444	1	1
K04655	hydrogenase expression/formation protein HypE	14634.5	15173	12031.5	14566.7	0.431781	0.658532	0.368355	0.990447	1	1
K03717	LysR family transcriptional regulator, transcriptional activator of nhaA	14314.8	12393.8	15357.2	14211.3	0.32667	0.222168	0.658296	0.990447	1	1
K01501	nitrilase [EC:3.5.5.1]	14419	12938.5	14829.2	13903.7	0.528294	0.562202	0.788047	0.990447	1	1
K00077	2-dehydropantoate 2-reductase [EC:1.1.1.169]	14183.2	12426.5	16316.5	12910.7	0.40538	0.833903	0.440296	0.990447	1	1
K06189	magnesium and cobalt transporter	14283.8	13198.2	14831	13710.3	0.753632	0.817936	0.949945	0.990447	1	1
K03646	colicin import membrane protein	14320.5	13191.8	14774.2	13743	0.727502	0.791967	0.989425	0.990447	1	1
K03387	alkyl hydroperoxide reductase subunit F [EC:1.6.4.-]	14047.5	12994	14932.2	14112	0.78291	0.478477	0.91629	0.990447	1	1
K02377	GDP-L-fucose synthase [EC:1.1.1.271]	14608.8	14244.8	12264	15149.3	0.817086	0.7477	0.230385	0.990447	1	1
K04651	hydrogenase nickel incorporation protein HypA	14366.8	15164.8	11888.8	14709.3	0.386419	0.743345	0.388933	0.990447	1	1
K06917	tRNA 2-selenouridine synthase [EC:2.9.1.-]	14028.8	13065.5	14746.2	13882.7	0.843476	0.640999	0.978602	0.990447	1	1
K06020	sulfate-transporting ATPase [EC:3.6.3.25]	13959.5	13081.8	14782.5	13846	0.902154	0.682742	0.944217	0.991444	1	1
K02586	nitrogenase molybdenum-iron protein alpha chain [EC:1.18.6.1]	13950	15331.5	11832.8	14630	0.20309	0.628591	0.504673	0.990447	1	1
K09889	ribosome-associated protein;hypothetical protein	14149	13034.5	14685.2	13572	0.728477	0.798778	0.966901	0.990447	1	1
K00856	adenosine kinase [EC:2.7.1.20]	14132.5	13056.8	14597.2	13621.3	0.755457	0.780842	0.988119	0.990447	1	1
K07039	uncharacterized protein	13956	12902.8	14762	13792.7	0.770689	0.586661	0.980867	0.990447	1	1
K09017	TetR/AcrR family transcriptional regulator	14283	15028.2	12111.8	14045.7	0.332501	0.480626	0.564145	0.990447	1	1
K00036	glucose-6-phosphate 1-dehydrogenase [EC:1.1.1.49]	13786	12756.2	15786	12817.3	0.862738	0.943722	0.518103	0.990447	1	1
K02591	nitrogenase molybdenum-iron protein beta chain [EC:1.18.6.1]	13911.5	15241.2	11829	14509.3	0.209816	0.612493	0.520221	0.990447	1	1
K03656	ATP-dependent DNA helicase Rep [EC:3.6.1.-];ATP-dependent DNA helicase Rep [EC:3.6.4.12]	14037	12830.2	14805.8	13519.7	0.693612	0.73301	0.937945	0.990447	1	1
K09921	hypothetical protein	13814.5	13042.2	14682	13590.3	0.968794	0.798701	0.823523	0.993853	1	1
K09928	hypothetical protein	14746.2	14527	11915.8	14034.3	0.708412	0.668541	0.266774	0.990447	1	1
K06075	MarR family transcriptional regulator, transcriptional regulator for hemolysin	13681.2	13286.2	14250.5	13940.7	0.763989	0.732406	0.990547	0.990447	1	1
K14267	N-succinyldiaminopimelate aminotransferase [EC:2.6.1.17]	13933.5	12597.5	14768.2	13786	0.589116	0.435589	0.846588	0.990447	1	1
K04082	molecular chaperone HscB	13748.8	12627.5	14792	13908.7	0.728706	0.409091	0.899622	0.990447	1	1
K02438	glycogen operon protein GlgX [EC:3.2.1.-]	13720.5	14535.8	12079.5	14994	0.565018	0.924721	0.572968	0.990447	1	1
K00130	betaine-aldehyde dehydrogenase [EC:1.2.1.8]	14656.5	13734.2	12235	14435.7	0.939707	0.783851	0.192057	0.992795	1	1
K04656	hydrogenase maturation protein HypF	14263.2	14709.5	11746.5	14211.7	0.469202	0.703466	0.364084	0.990447	1	1
K09695	lipooligosaccharide transport system ATP-binding protein	13607	13103.2	14177.8	13724	0.844909	0.74579	0.979907	0.990447	1	1
K04654	hydrogenase expression/formation protein HypD	14131	14657	11738.2	14147	0.437507	0.694977	0.391303	0.990447	1	1
K01525	bis(5'-nucleosyl)-tetraphosphatase (symmetrical) [EC:3.6.1.41]	13723.2	12528.5	14706.2	13542.3	0.684983	0.540527	0.997693	0.990447	1	1
K04652	hydrogenase nickel incorporation protein HypB	14033.2	14862.8	11556	14204	0.374999	0.663045	0.424729	0.990447	1	1
K02481	two-component system, NtrC family, response regulator	14768.2	15622.8	11815.5	11768	0.597322	0.162356	0.816727	0.990447	1	1
K02585	nitrogen fixation protein NifB	13936.8	15302.5	11421.8	13805.7	0.202408	0.348141	0.585105	0.990447	1	1
K01617	4-oxalocrotonate decarboxylase [EC:4.1.1.77]	12845.5	8619	20843	11574.7	0.304633	0.459198	0.678211	0.990447	1	1
K07045	None	14232	15162.8	12662	11905.3	0.416004	0.094583	0.521763	0.990447	1	1
K14682	amino-acid N-acetyltransferase [EC:2.3.1.1]	13613.8	12533.2	14598.5	13640	0.759718	0.507467	0.965818	0.990447	1	1
K06202	CyaY protein	13590.2	12499.8	14585.2	13618.7	0.743011	0.483689	0.954262	0.990447	1	1
K07243	high-affinity iron transporter	13317.8	12810	14411	13614.7	0.850582	0.635356	0.848337	0.990447	1	1
K04046	hypothetical chaperone protein	14525.5	13686.2	12054.5	13895.3	0.972817	0.997607	0.241025	0.994442	1	1
K02488	two-component system, cell cycle response regulator	13412.5	12796.8	15220	12274	0.991489	0.794724	0.570114	0.997264	1	1
K06901	putative MFS transporter, AGZA family, xanthine/uracil permease	13772.8	14231	11508.2	14820	0.575072	0.876433	0.340487	0.990447	1	1
K04044	molecular chaperone HscA	13551.2	12377.2	14564.5	13467.7	0.690216	0.501994	0.972281	0.990447	1	1
K02192	bacterioferritin-associated ferredoxin	13615.2	12447.8	14510	13355	0.693197	0.589841	0.98887	0.990447	1	1
K02658	twitching motility two-component system response regulator PilH	13626	12451.5	14450	13369.3	0.69357	0.586214	0.976598	0.990447	1	1
K09913	hypothetical protein	13280.2	12936.8	13998	13756	0.750589	0.643689	0.993537	0.990447	1	1
K07320	putative adenine-specific DNA-methyltransferase [EC:2.1.1.72]	13561.5	12494.5	14404	13336.7	0.764707	0.638424	0.979761	0.990447	1	1
K03616	electron transport complex protein RnfB	13544	12408.2	14440.5	13303.7	0.715926	0.602319	0.98369	0.990447	1	1
K09801	hypothetical protein	13542	12407.2	14439.5	13303.3	0.716573	0.60204	0.983544	0.990447	1	1
K01414	oligopeptidase A [EC:3.4.24.70]	13523.2	12406.2	14425.8	13330.7	0.728466	0.588345	0.992755	0.990447	1	1
K00721	dolichol-phosphate mannosyltransferase [EC:2.4.1.83]	12938.2	12709.5	15083	12772.7	0.753617	0.941347	0.368089	0.990447	1	1
K06206	sugar fermentation stimulation protein A	13960.5	15108.2	10875.8	13753.7	0.294397	0.431537	0.416978	0.990447	1	1
K14261	alanine-synthesizing transaminase [EC:2.6.1.-]	14179.8	14648.8	11382.8	13342.3	0.445333	0.375673	0.472528	0.990447	1	1
K03600	stringent starvation protein B	13469.8	12368.2	14358.5	13249.3	0.735785	0.610948	0.979169	0.990447	1	1
K02676	type IV pilus assembly protein PilZ	13475.8	12252.5	14366.5	13380	0.665165	0.491115	0.910603	0.990447	1	1
K07343	DNA transformation protein and related proteins	14128.2	14305	11565.2	13507.7	0.57524	0.571502	0.42612	0.990447	1	1
K06194	lipoprotein NlpD	13451.2	12359.2	14338.5	13236.7	0.741586	0.612891	0.977582	0.990447	1	1
K03599	stringent starvation protein A;RNA polymerase-associated protein	13451	12359	14338.5	13235	0.741587	0.613688	0.976845	0.990447	1	1
K10763	DnaA-homolog protein	13450.2	12357.2	14337.8	13234.7	0.740904	0.61291	0.97753	0.990447	1	1
K11741	quaternary ammonium compound-resistance protein SugE	14390	13762.2	11741	13540	0.929446	0.807677	0.298506	0.992795	1	1
K06186	small protein A	13433	12349.8	14326	13226	0.746249	0.613201	0.974652	0.990447	1	1
K07000	None	13389.8	12300.5	14294.2	13305	0.739303	0.540981	0.970099	0.990447	1	1
K07461	putative endonuclease	13853.8	13714.2	11679.5	14243	0.77222	0.889908	0.364623	0.990447	1	1
K09158	hypothetical protein	13327.5	12761.8	13941	13185	0.905615	0.868864	0.873819	0.991444	1	1
K02487	type IV pili sensor histidine kinase and response regulator	11111.2	7664.25	23002.5	10846	0.441381	0.472242	0.515597	0.990447	1	1
K03560	biopolymer transport protein TolR	13410.8	12330.5	14263.5	13191	0.747488	0.619604	0.983383	0.990447	1	1
K11065	thiol peroxidase, atypical 2-Cys peroxiredoxin [EC:1.11.1.15]	13875.8	14180.8	11335.2	13988.3	0.511599	0.817861	0.286028	0.990447	1	1
K10125	two-component system, NtrC family, C4-dicarboxylate transport sensor histidine kinase DctB [EC:2.7.13.3]	14261.5	13626.8	11489.8	14004	0.94334	0.938284	0.167854	0.992795	1	1
K04084	thiol:disulfide interchange protein DsbD [EC:1.8.1.8]	13414.5	12122	14272.2	13407.3	0.59423	0.376281	0.802057	0.990447	1	1
K08310	dATP pyrophosphohydrolase [EC:3.6.1.-]	13393	12278	14283.2	13194.7	0.726018	0.592714	0.99568	0.990447	1	1
K02656	type IV pilus assembly protein PilF	13385.8	12290.2	14235.8	13194.3	0.737525	0.599048	0.995339	0.990447	1	1
K11712	two-component system, LuxR family, response regulator DctR	13250.2	12558	14083.2	13182.7	0.994374	0.765262	0.878281	0.997264	1	1
K10126	two-component system, NtrC family, C4-dicarboxylate transport response regulator DctD	14232.5	13603.8	11436.2	13980.3	0.941578	0.938976	0.168256	0.992795	1	1
K05591	ATP-independent RNA helicase DbpA [EC:3.6.4.13];ATP-independent RNA helicase DbpA	13263.8	12215.5	14337.8	13251.7	0.766345	0.534967	0.968289	0.990447	1	1
K02660	twitching motility protein PilJ	13394.5	12270.2	14179.5	13214.3	0.719491	0.574921	0.95058	0.990447	1	1
K03690	hypothetical protein	13353.8	12310	14213.5	13163	0.768808	0.623474	0.976432	0.990447	1	1
K02494	outer membrane lipoprotein LolB	13367.5	12240.2	14273.2	13155.3	0.722157	0.60019	0.986912	0.990447	1	1
K07122	None	13344.8	12307.2	14202	13159.3	0.772618	0.624	0.976866	0.990447	1	1
K03586	cell division protein FtsL	13337	12301.5	14203.2	13154.7	0.773323	0.623054	0.973769	0.990447	1	1
K03185	2-octaprenyl-6-methoxyphenol hydroxylase [EC:1.14.13.-]	14509.2	13229	11761.2	13555	0.777484	0.951233	0.214536	0.990447	1	1
K07262	D-alanyl-D-alanine endopeptidase (penicillin-binding protein 7) [EC:3.4.99.-];D-alanyl-D-alanine endopeptidase (penicillin-binding protein 7) [EC:3.4.21.-]	13323.2	12227.8	14183	13136.3	0.735963	0.597328	0.99642	0.990447	1	1
K01546	K+-transporting ATPase ATPase A chain [EC:3.6.3.12]	14077.8	13364.8	11786.2	13797.3	0.974912	0.897384	0.226185	0.994442	1	1
K01548	K+-transporting ATPase ATPase C chain [EC:3.6.3.12]	14076	13356.2	11784.5	13777	0.978527	0.902997	0.229091	0.995655	1	1
K03831	molybdopterin biosynthesis protein Mog;molybdopterin adenylyltransferase	13272.5	12227.8	14168.5	13124.7	0.763766	0.597793	0.984148	0.990447	1	1
K07287	lipoprotein-34	13280.8	12217.2	14151.2	13124.3	0.754688	0.598066	0.997908	0.990447	1	1
K06181	ribosomal large subunit pseudouridine synthase E [EC:5.4.99.12];23S rRNA pseudouridine2457 synthase [EC:5.4.99.20]	12931.8	12692.2	13967.5	13192.3	0.701633	0.835905	0.734656	0.990447	1	1
K03806	AmpD protein	13275.5	12214.8	14151.5	13124.3	0.75634	0.596875	0.996733	0.990447	1	1
K07288	uncharacterized membrane protein	13287	12236	14103.2	13121.7	0.76201	0.606023	0.990957	0.990447	1	1
K13634	LysR family transcriptional regulator, cys regulon transcriptional activator	13270	12213.8	14137.2	13110.7	0.758986	0.603551	0.994533	0.990447	1	1
K02686	primosomal replication protein N	13265.2	12211.8	14130.2	13108.7	0.760603	0.603575	0.995371	0.990447	1	1
K06596	chemosensory pili system protein ChpA (sensor histidine kinase/response regulator)	13308	12150.5	14109.8	13130.7	0.701433	0.563626	0.942772	0.990447	1	1
K02659	twitching motility protein PilI	13266.5	12215.2	14090	13115.3	0.76052	0.597365	0.98727	0.990447	1	1
K11527	two-component system, unclassified family, sensor histidine kinase and response regulator [EC:2.7.13.3]	12712	12622.5	13857	13619.7	0.611963	0.566594	0.891006	0.990447	1	1
K10004	glutamate/aspartate transport system ATP-binding protein [EC:3.6.3.-]	13242	12260.2	14061.2	13099.3	0.807617	0.636764	0.986872	0.990447	1	1
K10002	glutamate/aspartate transport system permease protein	13242	12260	14061.2	13099.3	0.807466	0.636646	0.986987	0.990447	1	1
K10003	glutamate/aspartate transport system permease protein	13242	12260	14061.2	13099.3	0.807466	0.636646	0.986987	0.990447	1	1
K14287	methionine aminotransferase [EC:2.6.1.-]	13168.8	12080.8	14246	13069.7	0.731593	0.545497	0.952468	0.990447	1	1
K00625	phosphate acetyltransferase [EC:2.3.1.8]	13973.2	13583.8	11082.8	14170	0.843895	0.860043	0.185719	0.990447	1	1
K01628	L-fuculose-phosphate aldolase [EC:4.1.2.17]	13611.2	14069.8	11121.2	13806	0.500543	0.812829	0.34739	0.990447	1	1
K09792	hypothetical protein	12942.5	12075	14074	13418.3	0.878235	0.385144	0.913474	0.990447	1	1
K09954	hypothetical protein	12857.8	12431.8	13784.5	13347.3	0.825792	0.594127	0.960408	0.990447	1	1
K01547	K+-transporting ATPase ATPase B chain [EC:3.6.3.12]	13919	13266.8	11613.8	13650.7	0.948515	0.920975	0.239345	0.992795	1	1
K08082	two-component system, LytT family, sensor histidine kinase AlgZ [EC:2.7.13.3]	13097	11938.2	14069	13179	0.703141	0.446421	0.894507	0.990447	1	1
K03774	FKBP-type peptidyl-prolyl cis-trans isomerase SlpA [EC:5.2.1.8]	13128.5	12120	13970.8	12992.3	0.783837	0.61316	0.992678	0.990447	1	1
K05501	TetR/AcrR family transcriptional regulator	13100.2	12125.5	13957.5	13000.3	0.805244	0.611997	0.986557	0.990447	1	1
K00945	cytidylate kinase [EC:2.7.4.14]	12900	14391.5	11597.8	13352.3	0.102942	0.418002	0.828855	0.990447	1	1
K09749	hypothetical protein	13545.8	14477.8	10479	13684	0.336458	0.601381	0.282681	0.990447	1	1
K09780	hypothetical protein	14055.5	13212.2	11535.8	13099	0.959402	0.849317	0.294936	0.993853	1	1
K02198	cytochrome c-type biogenesis protein CcmF	14042	13016.5	11530.8	13343.3	0.878514	0.945246	0.242511	0.990447	1	1
K02423	flagellar protein FliT	13016	11778.5	13879.8	13037.3	0.638597	0.423459	0.841621	0.990447	1	1
K01578	malonyl-CoA decarboxylase [EC:4.1.1.9]	12875.8	12556.8	13383.8	12816.3	0.745288	0.973639	0.838158	0.990447	1	1
K03442	small conductance mechanosensitive channel;small conductance mechanosensitive ion channel, MscS family	13213.8	13993.2	12048	12026	0.412506	0.256171	0.740249	0.990447	1	1
K08083	two-component system, LytT family, response regulator AlgR	12904.8	11948.5	13787.2	12810	0.811951	0.617512	0.969917	0.990447	1	1
K00370	nitrate reductase 1, alpha subunit [EC:1.7.99.4]	12972.2	11719.5	13729.2	13082	0.619428	0.362977	0.746298	0.990447	1	1
K00371	nitrate reductase 1, beta subunit [EC:1.7.99.4]	12972	11719.5	13729.2	13082	0.619572	0.362965	0.746403	0.990447	1	1
K03205	type IV secretion system protein VirD4	12204.8	10039.8	17058.2	11845.7	0.439937	0.459809	0.502004	0.990447	1	1
K02496	uroporphyrin-III C-methyltransferase [EC:2.1.1.107]	12816.8	11850	13826.8	12901.3	0.80704	0.521531	0.991168	0.990447	1	1
K03615	electron transport complex protein RnfC	13056.5	14318.5	10460.2	13777.3	0.26365	0.702973	0.351927	0.990447	1	1
K06879	7-cyano-7-deazaguanine reductase [EC:1.7.1.13]	12564.2	12198.5	13548.5	13093.3	0.79348	0.603128	0.926645	0.990447	1	1
K03614	electron transport complex protein RnfD	13040	14319.5	10438	13776.3	0.259751	0.702448	0.350105	0.990447	1	1
K01113	phosphodiesterase/alkaline phosphatase D [EC:3.1.4.1];alkaline phosphatase D [EC:3.1.3.1]	12369.5	9284.5	18090.8	11133.3	0.272367	0.48235	0.501526	0.990447	1	1
K09941	hypothetical protein	12863	11854.8	13766	12812	0.773861	0.560355	0.994124	0.990447	1	1
K02575	MFS transporter, NNP family, nitrate/nitrite transporter	12848.2	9018	18214.5	10605.7	0.258109	0.629909	0.60202	0.990447	1	1
K09926	hypothetical protein	12858.8	11664.5	13775.2	12919.7	0.656246	0.419753	0.86098	0.990447	1	1
K03557	Fis family transcriptional regulator, factor for inversion stimulation protein	12578.5	12053.8	13529.8	12804	0.906004	0.678211	0.884969	0.991444	1	1
K04061	flagellar biosynthesis protein	13017.5	14086.2	10505	13516	0.300594	0.686276	0.3749	0.990447	1	1
K07165	transmembrane sensor	13545.2	13697.5	10809.2	12786.3	0.599251	0.543407	0.412301	0.990447	1	1
K02199	cytochrome c biogenesis protein CcmG, thiol:disulfide interchange protein DsbE	13508.8	12608	11438.2	13447.7	0.929364	0.739737	0.258255	0.992795	1	1
K11711	two-component system, LuxR family, sensor histidine kinase DctS [EC:2.7.13.3]	12711.2	11685	13705.8	12689	0.761647	0.5459	0.990645	0.990447	1	1
K02195	heme exporter protein C	13711.2	12717.8	11359.5	13097	0.885362	0.919046	0.264608	0.990447	1	1
K09136	hypothetical protein;ribosomal protein S12 methylthiotransferase	13135.8	13589	10796	13451	0.454643	0.844929	0.294601	0.990447	1	1
K02841	heptosyltransferase I [EC:2.4.-.-]	13156	13175	11292.8	13298.7	0.649339	0.967819	0.383731	0.990447	1	1
K10778	AraC family transcriptional regulator, regulatory protein of adaptative response / methylated-DNA-[protein]-cysteine methyltransferase [EC:2.1.1.63]	13674.2	12558.5	11283.2	13301.7	0.827702	0.766243	0.198169	0.990447	1	1
K02587	nitrogenase molybdenum-cofactor synthesis protein NifE	12915.8	14023.8	10635.8	13168	0.273564	0.564861	0.485883	0.990447	1	1
K00864	glycerol kinase [EC:2.7.1.30]	12403	11631.2	14672.5	11621.3	0.932214	0.906167	0.384792	0.992795	1	1
K03749	DedD protein	12587.2	11692.8	13545.5	12754.3	0.84588	0.513761	0.966936	0.990447	1	1
K02197	cytochrome c-type biogenesis protein CcmE	13622	12611	11314.8	13035.7	0.876427	0.900237	0.268642	0.990447	1	1
K09768	hypothetical protein	13355.2	13169	10677.5	13455.7	0.750344	0.963981	0.209302	0.990447	1	1
K05820	MFS transporter, PPP family, 3-phenylpropionic acid transporter	13133.2	13952	10495.5	12881.3	0.36232	0.486668	0.453942	0.990447	1	1
K03612	electron transport complex protein RnfG	12806	14187.8	10133.2	13408.7	0.244902	0.622604	0.377922	0.990447	1	1
K13652	AraC family transcriptional regulator	12908	13855.8	10549.5	13156	0.318094	0.622067	0.426705	0.990447	1	1
K03617	electron transport complex protein RnfA	12773.8	14077.2	10119.2	13402.3	0.26085	0.658859	0.360003	0.990447	1	1
K03613	electron transport complex protein RnfE	12768.8	14073.8	10117	13392.7	0.260261	0.656343	0.361645	0.990447	1	1
K01654	N-acetylneuraminate synthase [EC:2.5.1.56]	12791.8	13613.2	10601.2	13189.3	0.36888	0.744757	0.419282	0.990447	1	1
K10924	MSHA pilin protein MshA	13182	13640.2	10295.2	12941.7	0.525097	0.630489	0.346877	0.990447	1	1
K07086	None	12317.2	11254.5	13502.8	12839	0.722583	0.283887	0.830617	0.990447	1	1
K00812	aspartate aminotransferase [EC:2.6.1.1]	13121.2	12981.2	11810	11616.3	0.72962	0.355744	0.952376	0.990447	1	1
K03577	TetR/AcrR family transcriptional regulator, acrAB operon repressor	12189.5	11849.5	12996.5	12681.3	0.798897	0.641408	0.978752	0.990447	1	1
K02194	heme exporter protein B	13383.8	12487.5	11051.2	12815.3	0.923992	0.940056	0.283756	0.992795	1	1
K06193	phosphonoacetate hydrolase [EC:3.11.1.2]	13261.8	13049.5	10584	12849.3	0.752933	0.819361	0.267876	0.990447	1	1
K00175	2-oxoglutarate ferredoxin oxidoreductase subunit beta [EC:1.2.7.3]	12308.8	14895	10824.5	11250.3	0.104281	0.0696556	0.471528	0.990447	1	1
K07727	putative transcriptional regulator	12831	13962.2	10129.8	12686.3	0.288269	0.430502	0.474272	0.990447	1	1
K00174	2-oxoglutarate ferredoxin oxidoreductase subunit alpha [EC:1.2.7.3]	12295.8	14882.2	10817.8	11246.7	0.105275	0.0711741	0.473401	0.990447	1	1
K09007	hypothetical protein	13067.8	13285	10611.2	12598.7	0.574267	0.616153	0.412116	0.990447	1	1
K07023	putative hydrolases of HD superfamily	12857.2	14041.5	10041	12557.3	0.303254	0.39532	0.507792	0.990447	1	1
K07275	outer membrane protein	12512.2	11474	14629.5	10107	0.871497	0.545519	0.36474	0.990447	1	1
K03282	large conductance mechanosensitive channel;large conductance mechanosensitive channel, MscL family	12273.8	10394	14651.2	11739.7	0.34765	0.413877	0.727594	0.990447	1	1
K05874	methyl-accepting chemotaxis protein I, serine sensor receptor	12225.8	8475.75	17865.8	9981	0.258346	0.638757	0.569229	0.990447	1	1
K02455	general secretion pathway protein F	12915.5	11073.8	14468.2	10074.7	0.63188	0.62168	0.482368	0.990447	1	1
K04758	ferrous iron transport protein A	12737.8	14122.5	10742	11176.3	0.191733	0.0537221	0.70087	0.990447	1	1
K05349	beta-glucosidase [EC:3.2.1.21]	11442	12155	11215.2	14873.7	0.406661	0.20454	0.265732	0.990447	1	1
K00772	5'-methylthioadenosine phosphorylase [EC:2.4.2.28]	12790.8	12648.5	10560.2	13202.7	0.770772	0.865698	0.307187	0.990447	1	1
K09973	hypothetical protein	13305.2	12470.2	10715.2	12478.3	0.950775	0.91151	0.273358	0.992795	1	1
K06175	tRNA pseudouridine synthase C [EC:5.4.99.12];tRNA pseudouridine65 synthase [EC:5.4.99.26]	11877.2	11314.8	13171	12595.3	0.953103	0.42223	0.96946	0.993461	1	1
K10026	queuosine biosynthesis protein QueE	12261.2	12887.8	10677.2	13236.7	0.411003	0.92864	0.387955	0.990447	1	1
K02042	phosphonate transport system permease protein	13156.5	9844.75	14893	10272.3	0.209135	0.91431	0.728412	0.990447	1	1
K02553	regulator of ribonuclease activity A	12098.8	11029	13149.5	12423	0.719289	0.368557	0.855351	0.990447	1	1
K02858	3,4-dihydroxy 2-butanone 4-phosphate synthase [EC:4.1.99.12]	10871.5	10206	16601.8	10550.7	0.957354	0.952222	0.237447	0.993853	1	1
K01760	cystathionine beta-lyase [EC:4.4.1.8]	12133.5	11149.5	14515.5	10384.3	0.85701	0.657645	0.33959	0.990447	1	1
K13926	ribosome-dependent ATPase	12146.8	11355.5	12814	12240	0.893432	0.579736	0.925992	0.99115	1	1
K00656	formate C-acetyltransferase [EC:2.3.1.54]	11224	15565.2	10544.2	10791.3	0.109181	0.134907	0.357179	0.990447	1	1
K08358	tetrathionate reductase subunit B	11862.2	11549.2	12592	12499.3	0.766616	0.52718	0.918088	0.990447	1	1
K01661	naphthoate synthase [EC:4.1.3.36]	12440.8	13036	10309	12723.3	0.409449	0.767129	0.380232	0.990447	1	1
K08070	2-alkenal reductase [EC:1.3.1.74]	12401.8	13388	9949	12743.3	0.342598	0.671157	0.408168	0.990447	1	1
K06442	putative hemolysin	11963.5	11380.5	13717.5	10799.3	0.989595	0.661135	0.351443	0.997264	1	1
K02594	homocitrate synthase NifV	12263.2	13573.2	9922.75	12435.7	0.237738	0.473239	0.534308	0.990447	1	1
K06979	None	12064.8	11241.2	14210	9995.67	0.924774	0.566105	0.359663	0.992795	1	1
K04750	PhnB protein	11200	8531	17070.8	10932.3	0.292752	0.307228	0.547429	0.990447	1	1
K03696	ATP-dependent Clp protease ATP-binding subunit ClpC	12105.2	12260.2	10253	13778.3	0.695985	0.595356	0.279699	0.990447	1	1
K00824	D-alanine transaminase [EC:2.6.1.21]	12804.2	12264.5	10373.2	12663.7	0.926329	0.915661	0.245296	0.992795	1	1
K00763	nicotinate phosphoribosyltransferase [EC:2.4.2.11]	11744	11578	13545.2	10759.7	0.809143	0.593807	0.323563	0.990447	1	1
K01739	cystathionine gamma-synthase [EC:2.5.1.48]	12316.5	12250.8	10575.2	13011.7	0.724849	0.766383	0.314618	0.990447	1	1
K02305	nitric-oxide reductase, cytochrome c-containing subunit II [EC:1.7.99.7];nitric oxide reductase, cytochrome c-containing subunit II	11748	11254.8	12719.5	12161.3	0.911699	0.588671	0.942103	0.992795	1	1
K01167	ribonuclease T1 [EC:3.1.27.3]	11777.5	11032.5	12880.2	12112	0.914628	0.49146	0.98214	0.992795	1	1
K00647	3-oxoacyl-[acyl-carrier-protein] synthase I [EC:2.3.1.41]	12532.5	10118.2	14151.8	10555	0.42395	0.92443	0.759385	0.990447	1	1
K07689	two-component system, NarL family, invasion response regulator UvrY	11773	10848.8	12871.8	12221	0.800431	0.372841	0.88512	0.990447	1	1
K00018	glycerate dehydrogenase [EC:1.1.1.29]	12396.2	12239.2	10011.8	13206.3	0.796468	0.731444	0.23466	0.990447	1	1
K14761	ribosome-associated protein	12580	12191	10113	12877.3	0.881008	0.82373	0.26059	0.990447	1	1
K03823	phosphinothricin acetyltransferase [EC:2.3.1.183]	11896.8	10581	14001.5	10741	0.641912	0.979373	0.438141	0.990447	1	1
K03781	catalase [EC:1.11.1.6]	11248.8	9247	16394.8	10113.3	0.548898	0.790315	0.401065	0.990447	1	1
K02485	two-component system, unclassified family, response regulator	12206	12988.2	10020.5	12343	0.375657	0.648275	0.451334	0.990447	1	1
K03809	Trp repressor binding protein	12823	12255	9908.5	12503	0.94219	0.972109	0.201682	0.992795	1	1
K01039	glutaconate CoA-transferase, subunit A [EC:2.8.3.12]	12308.8	12816.5	9912	12426.7	0.478023	0.755647	0.354897	0.990447	1	1
K08224	MFS transporter, YNFM family, putative membrane transport protein	12193.5	12936.2	9804.25	12160	0.378461	0.584096	0.417687	0.990447	1	1
K06603	flagellar protein FlaG	12244.5	12845.2	9691	12262.3	0.429938	0.662724	0.338661	0.990447	1	1
K11690	C4-dicarboxylate transporter, DctM subunit	12097	13083.8	9671.25	12118	0.349594	0.552501	0.496109	0.990447	1	1
K13626	flagellar assembly factor FliW	12134.2	12867.5	9600.5	12400.3	0.39625	0.719294	0.32294	0.990447	1	1
K02592	nitrogenase molybdenum-iron protein NifN	11934.8	13126	9798.25	12041.3	0.2585	0.476393	0.585231	0.990447	1	1
K09924	hypothetical protein	12622.2	11807.2	10180.5	12358.3	0.942453	0.848239	0.223583	0.992795	1	1
K07305	peptide-methionine (R)-S-oxide reductase [EC:1.8.4.12]	12001	9762.75	14203	10523.3	0.305342	0.715277	0.646772	0.990447	1	1
K07715	two-component system, NtrC family, response regulator YfhA	12162.5	12977.8	9797	11671	0.370431	0.393176	0.58899	0.990447	1	1
K03712	MarR family transcriptional regulator	11301.8	11291.8	13255	10440.3	0.746917	0.572677	0.285665	0.990447	1	1
K01911	O-succinylbenzoic acid--CoA ligase [EC:6.2.1.26]	11802.2	12591.8	9991	12387	0.38336	0.832978	0.465403	0.990447	1	1
K00830	alanine-glyoxylate transaminase / serine-glyoxylate transaminase / serine-pyruvate transaminase [EC:2.6.1.44 2.6.1.45 2.6.1.51]	12926.2	11131.8	11496.5	10810.7	0.415792	0.722602	0.625288	0.990447	1	1
K08738	cytochrome c	12225.2	9920.75	13529	10550.3	0.456082	0.855814	0.865539	0.990447	1	1
K09013	Fe-S cluster assembly ATP-binding protein	11083.2	10810.2	13213.5	10810	0.854369	0.921345	0.40421	0.990447	1	1
K02448	nitric-oxide reductase NorD protein [EC:1.7.99.7];nitric oxide reductase NorD protein	11151.5	10772	12238.8	11864	0.852524	0.497113	0.978667	0.990447	1	1
K05541	tRNA-dihydrouridine synthase C [EC:1.-.-.-]	11197.2	10693.5	12395.2	11698.7	0.940833	0.53014	0.900088	0.992795	1	1
K02193	heme exporter protein A [EC:3.6.3.41]	12433.8	11647	10041.5	11876	0.949458	0.978114	0.276896	0.992795	1	1
K03304	tellurite resistance/dicarboxylate transporter, TDT family	11057.8	10782.2	12354.2	11666.7	0.788532	0.597975	0.804711	0.990447	1	1
K02380	FdhE protein	11928.2	12759.2	9392	11809.3	0.364669	0.527715	0.41832	0.990447	1	1
K00978	glucose-1-phosphate cytidylyltransferase [EC:2.7.7.33]	11803.5	12025.8	9826.75	12339.3	0.604583	0.944912	0.328926	0.990447	1	1
K06192	paraquat-inducible protein B	12213	12075.8	9752.25	11786.3	0.769797	0.806095	0.364683	0.990447	1	1
K03168	DNA topoisomerase I [EC:5.99.1.2]	12044.8	12150	10392.8	10985	0.603502	0.384367	0.799836	0.990447	1	1
K02471	putative ATP-binding cassette transporter	12150.5	12130.2	9617	11887	0.709635	0.815146	0.322402	0.990447	1	1
K01187	alpha-glucosidase [EC:3.2.1.20]	11710	10059.8	11637.2	12446.7	0.404718	0.100317	0.189155	0.990447	1	1
K08972	putative membrane protein	11362.2	10276.5	13371.5	10242.3	0.813707	0.920475	0.579481	0.990447	1	1
K07301	inner membrane protein	11012.5	10845	13084.8	10235.7	0.855405	0.726239	0.407583	0.990447	1	1
K08987	putative membrane protein	12094	11379.5	10111	12036.7	0.971441	0.78812	0.253294	0.994136	1	1
K07034	None	11682.8	12622.5	9370.25	11806.3	0.335357	0.579677	0.455533	0.990447	1	1
K02551	2-succinyl-5-enolpyruvyl-6-hydroxy-3-cyclohexene-1-carboxylate synthase [EC:2.2.1.9]	11456.8	12232.8	9606.5	12136.7	0.376758	0.878581	0.410824	0.990447	1	1
K00983	N-acylneuraminate cytidylyltransferase [EC:2.7.7.43]	11536.5	12657.8	9138.5	11922.3	0.301124	0.629507	0.414027	0.990447	1	1
K07722	CopG family transcriptional regulator, nickel-responsive regulator	11988.2	11653.2	9666.25	11946	0.858715	0.952853	0.284189	0.990447	1	1
K07011	None	11700.8	12020	10467.2	10675.7	0.530496	0.34239	0.966335	0.990447	1	1
K08994	putative membrane protein	11850.5	10963	10190	12214	0.884747	0.561963	0.23724	0.990447	1	1
K02484	two-component system, OmpR family, sensor kinase [EC:2.7.13.3]	11989.2	9105	13723	9749	0.322245	0.850143	0.808445	0.990447	1	1
K05596	LysR family transcriptional regulator, chromosome initiation inhibitor	10500	9166.25	15844	8781	0.789686	0.853952	0.33404	0.990447	1	1
K03446	MFS transporter, DHA2 family, multidrug resistance protein B	10970.2	10353	13176.8	10112	0.970742	0.781098	0.280683	0.994136	1	1
K01243	S-adenosylhomocysteine/5'-methylthioadenosine nucleosidase [EC:3.2.2.9]	11173	10079.2	13183	10178.3	0.717785	0.96215	0.425464	0.990447	1	1
K00855	phosphoribulokinase [EC:2.7.1.19]	12292.8	11333	9794	11464	0.870059	0.975084	0.288757	0.990447	1	1
K12071	conjugal transfer pilus assembly protein TraD	10884.2	10489.2	11917.5	11483	0.874743	0.533264	0.956572	0.990447	1	1
K01458	N-formylglutamate deformylase [EC:3.5.1.68]	9384.25	7787.5	18051.2	8899	0.727061	0.799975	0.360119	0.990447	1	1
K02041	phosphonate transport system ATP-binding protein	11867	8505	13896.8	10104	0.11419	0.418576	0.995563	0.990447	1	1
K07150	None	11379.5	12524.5	9115.75	11729.3	0.291268	0.599033	0.466905	0.990447	1	1
K01040	glutaconate CoA-transferase, subunit B [EC:2.8.3.12]	11553.5	12041.8	9247	11663.3	0.493128	0.75849	0.366691	0.990447	1	1
K01752	L-serine dehydratase [EC:4.3.1.17]	11024.2	9500.5	12995.5	10532.7	0.462313	0.539392	0.712529	0.990447	1	1
K09800	hypothetical protein	10994	9612	13399.5	9792	0.624786	0.989519	0.450055	0.990447	1	1
K02549	O-succinylbenzoate synthase [EC:4.2.1.113]	11121.8	11980	9387.5	11667.7	0.35634	0.787872	0.490944	0.990447	1	1
K11942	methylmalonyl-CoA mutase [EC:5.4.99.2]	11426.5	11570	9572	11543.7	0.634776	0.90847	0.413774	0.990447	1	1
K03196	type IV secretion system protein VirB11	10201.2	7898.25	15963.5	9416.67	0.432158	0.577721	0.451162	0.990447	1	1
K01270	aminoacylhistidine dipeptidase [EC:3.4.13.3];dipeptidase D [EC:3.4.13.-]	10893.5	11485.8	9007.5	12787	0.546726	0.640842	0.27015	0.990447	1	1
K01758	cystathionine gamma-lyase [EC:4.4.1.1]	11107.8	11105.2	9616.5	12109	0.732721	0.686012	0.342319	0.990447	1	1
K00903	protein-tyrosine kinase [EC:2.7.10.-]	11087	11600.5	9527.5	11574.3	0.530422	0.920921	0.523081	0.990447	1	1
K01506	None	11596.8	11007.5	9560	11439	0.982926	0.891328	0.29775	0.995951	1	1
K03803	sigma-E factor negative regulatory protein RseC	11006.5	12003.8	8877	11630.7	0.331143	0.765224	0.403696	0.990447	1	1
K08357	tetrathionate reductase subunit A	10404.5	10124.2	11603.2	11291	0.815285	0.465541	0.967619	0.990447	1	1
K01271	X-Pro dipeptidase [EC:3.4.13.9];Xaa-Pro dipeptidase [EC:3.4.13.9]	11734	10354.2	10580.5	10431.7	0.655241	0.970313	0.655121	0.990447	1	1
K07793	putative tricarboxylic transport membrane protein	10447.5	8061.5	15278.8	8886.67	0.423798	0.787271	0.437078	0.990447	1	1
K08359	tetrathionate reductase subunit C	10357.2	10082	11547.8	11237.7	0.811984	0.467687	0.964789	0.990447	1	1
K11688	C4-dicarboxylate-binding protein DctP	10905.5	12037.2	8935.25	11218.3	0.304514	0.595759	0.572289	0.990447	1	1
K07315	sigma-B regulation protein RsbU (phosphoserine phosphatase)	10610.2	13026.8	9460.75	9351.67	0.214114	0.122683	0.455917	0.990447	1	1
K06378	stage II sporulation protein AA (anti-sigma F factor antagonist)	11446	11823	8241.75	11415	0.625501	0.798976	0.258152	0.990447	1	1
K02552	menaquinone-specific isochorismate synthase [EC:5.4.4.2]	10900.2	11594.8	9053	11281.7	0.41086	0.784239	0.455155	0.990447	1	1
K03274	ADP-L-glycero-D-manno-heptose 6-epimerase [EC:5.1.3.20]	11093.5	11353.8	8878	11550.3	0.637489	0.989619	0.328361	0.990447	1	1
K09690	lipopolysaccharide transport system permease protein	10027.8	10374.8	12371.5	9603.67	0.593284	0.590634	0.208972	0.990447	1	1
K04085	tRNA 2-thiouridine synthesizing protein A [EC:2.8.1.-]	11408.8	10983.2	9013.25	11400.3	0.909146	0.902151	0.255528	0.992662	1	1
K00703	starch synthase [EC:2.4.1.21]	10553.2	12005.2	9710.75	10188.3	0.186221	0.227863	0.666718	0.990447	1	1
K00517	None	10639.8	8520.25	12943.8	10382.7	0.268884	0.265296	0.979599	0.990447	1	1
K00612	carbamoyltransferase [EC:2.1.3.-]	10976	11481.8	9015.5	11204.7	0.563721	0.848302	0.512717	0.990447	1	1
K09857	hypothetical protein	11165.2	11074.8	9218.25	11177	0.777292	0.973233	0.419005	0.990447	1	1
K02077	zinc/manganese transport system substrate-binding protein	11294.5	10817	8959.25	11603.7	0.932863	0.758949	0.211553	0.992795	1	1
K06998	None	10652.8	9032	12880.2	9548.67	0.461483	0.816286	0.521875	0.990447	1	1
K01144	exodeoxyribonuclease V [EC:3.1.11.5]	11213	10970	8730.5	11692.7	0.830749	0.7883	0.200779	0.990447	1	1
K07075	None	10693.8	11302.8	9098.25	11365.7	0.583579	0.977942	0.583063	0.990447	1	1
K01697	cystathionine beta-synthase [EC:4.2.1.22]	10849	10838	9161.25	11612.3	0.740375	0.763091	0.333372	0.990447	1	1
K01709	CDP-glucose 4,6-dehydratase [EC:4.2.1.45]	10841.5	10922.2	8904.25	11697.3	0.700716	0.76358	0.279327	0.990447	1	1
K00805	trans-hexaprenyltranstransferase [EC:2.5.1.30];heptaprenyl diphosphate synthase [EC:2.5.1.30]	10854	11217.8	8455.75	11867.3	0.633793	0.839398	0.266872	0.990447	1	1
K03523	putative biotin biosynthesis protein BioY	9976	10232.8	12009.2	9594.67	0.643858	0.654415	0.291931	0.990447	1	1
K07133	None	9619.25	11600.5	9271.5	11849.3	0.0402495	0.939265	0.735452	0.990447	1	1
K14534	4-hydroxybutyryl-CoA dehydratase / vinylacetyl-CoA-Delta-isomerase [EC:4.2.1.120 5.3.3.3]	9587.75	14268.2	9215.5	8079	0.205126	0.126893	0.284539	0.990447	1	1
K05520	protease I [EC:3.2.-.-]	10489.2	8955	12571	9442	0.514123	0.83246	0.572662	0.990447	1	1
K09939	hypothetical protein	11014.5	10624.5	8955	11309.3	0.901546	0.794479	0.277063	0.991444	1	1
K02597	nitrogen fixation protein NifZ	11161.2	10619	8929	11028.3	0.966913	0.900843	0.286443	0.993853	1	1
K13542	uroporphyrinogen III methyltransferase / synthase [EC:2.1.1.107 4.2.1.75]	10378	11895	9073.75	10120	0.127025	0.196672	0.883162	0.990447	1	1
K06039	uncharacterized protein involved in oxidation of intracellular sulfur	10698	11584.8	8428.25	10708.3	0.365382	0.558038	0.47333	0.990447	1	1
K03410	chemotaxis protein CheC	10798.8	10839.8	8261.25	11721.7	0.747689	0.748127	0.202176	0.990447	1	1
K00161	pyruvate dehydrogenase E1 component subunit alpha [EC:1.2.4.1]	11524.8	9486	10313.2	9727.33	0.317698	0.937896	0.505192	0.990447	1	1
K03546	exonuclease SbcC	10112.8	9683.75	11880	9194.33	0.983339	0.765653	0.492789	0.995951	1	1
K04091	alkanesulfonate monooxygenase [EC:1.14.14.5]	12010.8	9684.5	10038.5	9097.33	0.317757	0.644014	0.652095	0.990447	1	1
K02002	glycine betaine/proline transport system substrate-binding protein	10353.5	9179	12322.8	8609.33	0.769048	0.745658	0.464588	0.990447	1	1
K00527	ribonucleoside-triphosphate reductase [EC:1.17.4.2]	9872.25	9631.75	11748.8	9395.67	0.882363	0.827058	0.431661	0.990447	1	1
K01620	threonine aldolase [EC:4.1.2.5]	11106.2	9611	9930.75	10159	0.424076	0.734867	0.312502	0.990447	1	1
K02225	cobalamin biosynthetic protein CobC	10819.2	10708.5	8531.5	10911.3	0.780244	0.985031	0.297237	0.990447	1	1
K02237	competence protein ComEA	10178.8	8418	12340.2	9722	0.441547	0.524998	0.829722	0.990447	1	1
K08289	phosphoribosylglycinamide formyltransferase 2 [EC:2.1.2.2]	10688.2	10918.2	8408.5	10849	0.652441	0.90657	0.352121	0.990447	1	1
K00162	pyruvate dehydrogenase E1 component subunit beta [EC:1.2.4.1]	11425.5	9409.75	10165	9519.67	0.317481	0.987363	0.529543	0.990447	1	1
K13012	O-antigen biosynthesis protein WbqP	10542	10644.2	8560.75	11118.7	0.699957	0.875418	0.314721	0.990447	1	1
K01434	penicillin amidase [EC:3.5.1.11]	9504	9768.75	12514	8395	0.748101	0.510232	0.211134	0.990447	1	1
K02075	zinc/manganese transport system permease protein	10856	10467.8	8428	10999	0.905525	0.856252	0.23236	0.991444	1	1
K09806	hypothetical protein	10494.5	10695.8	8559	10968	0.655037	0.958805	0.361825	0.990447	1	1
K11996	adenylyltransferase and sulfurtransferase;adenylyltransferase and sulfurtransferase MOCS3/UBA4 [EC:2.7.7.- 2.8.1.-]	10313.5	10074	8972	11438	0.854871	0.570008	0.321878	0.990447	1	1
K03747	Smg protein	10806	10345.2	8763.25	10686	0.941744	0.930509	0.340808	0.992795	1	1
K11312	cupin 2 domain-containing protein	10218	11405.8	8303.75	10597.7	0.292126	0.600552	0.572202	0.990447	1	1
K10979	DNA end-binding protein Ku	10222	8575.75	12099.8	9293	0.494799	0.743525	0.710876	0.990447	1	1
K02596	nitrogen fixation protein NifX	10336	10648.8	8469.25	11107.7	0.637956	0.887479	0.366802	0.990447	1	1
K01674	carbonic anhydrase [EC:4.2.1.1]	10402.5	10529.5	8557.75	10832	0.678935	0.940262	0.360149	0.990447	1	1
K02170	biotin biosynthesis protein BioH	10608.8	10624.8	8134.25	10846.3	0.742337	0.974677	0.263281	0.990447	1	1
K03197	type IV secretion system protein VirB2	8925.5	7232	14857	8546.33	0.565325	0.621613	0.380023	0.990447	1	1
K01075	4-hydroxybenzoyl-CoA thioesterase [EC:3.1.2.23]	10458	10670.2	8357.75	10497	0.669348	0.865098	0.425928	0.990447	1	1
K10943	two component system, response regulator FlrC	10183.8	10992	8221.75	10527	0.400532	0.729555	0.46724	0.990447	1	1
K00854	xylulokinase [EC:2.7.1.17]	9724.5	10451.8	9345.75	10248.3	0.229756	0.769036	0.910759	0.990447	1	1
K01792	glucose-6-phosphate 1-epimerase [EC:5.1.3.15]	10440.8	10114	8545.25	10706.3	0.889269	0.825759	0.320592	0.99115	1	1
K00529	ferredoxin--NAD+ reductase [EC:1.18.1.3]	10558.5	7619.25	12437.8	8581.67	0.157949	0.630177	0.836426	0.990447	1	1
K05815	sn-glycerol 3-phosphate transport system permease protein	9047.75	7351.5	14516.2	8157.33	0.600043	0.801845	0.387166	0.990447	1	1
K01488	adenosine deaminase [EC:3.5.4.4]	10579.5	9477.25	10063.5	9109	0.6869	0.717395	0.983365	0.990447	1	1
K03824	putative acetyltransferase [EC:2.3.1.-]	10545.8	10230.5	8223	10515.7	0.877439	0.946794	0.273745	0.990447	1	1
K00446	catechol 2,3-dioxygenase [EC:1.13.11.2]	9469.5	6397.75	14713.2	8391.33	0.323539	0.508527	0.710944	0.990447	1	1
K01623	fructose-bisphosphate aldolase, class I [EC:4.1.2.13]	10468	11296	8801	8326	0.514266	0.130329	0.624653	0.990447	1	1
K05979	2-phosphosulfolactate phosphatase [EC:3.1.3.71]	10273.8	10343.5	7924.5	10939	0.727987	0.832267	0.236625	0.990447	1	1
K10679	nitroreductase / dihydropteridine reductase [EC:1.-.-.- 1.5.1.34]	10323.8	10225.5	8030	10819	0.791157	0.828445	0.210657	0.990447	1	1
K03087	RNA polymerase nonessential primary-like sigma factor	10454.2	10014	8383.75	10390.7	0.940712	0.914337	0.324507	0.992795	1	1
K05772	putative tungstate transport system substrate-binding protein;tungstate transport system substrate-binding protein	9958.75	8985.75	11688	7991	0.804878	0.556645	0.357936	0.990447	1	1
K07396	putative protein-disulfide isomerase	10030	10232.2	8193.25	10825.3	0.657013	0.826814	0.308867	0.990447	1	1
K00971	mannose-1-phosphate guanylyltransferase [EC:2.7.7.22]	10275.2	9232.25	9780	9637	0.685672	0.836096	0.636623	0.990447	1	1
K03928	carboxylesterase [EC:3.1.1.1]	10206.5	10347	8118.5	10390.7	0.683194	0.947188	0.357917	0.990447	1	1
K01112	None	10030	10026.2	8230.75	10892.3	0.755756	0.723665	0.28698	0.990447	1	1
K02304	precorrin-2 dehydrogenase / sirohydrochlorin ferrochelatase [EC:1.3.1.76 4.99.1.4]	9492.75	11504.5	8317.25	9508.33	0.058442	0.14896	0.758288	0.990447	1	1
K05814	sn-glycerol 3-phosphate transport system permease protein	8895.25	7206.25	14387	7826.33	0.613436	0.862914	0.377461	0.990447	1	1
K01470	creatinine amidohydrolase [EC:3.5.2.10]	9690.75	8634.75	11461.8	8760.67	0.708215	0.993478	0.513235	0.990447	1	1
K02460	general secretion pathway protein K	9867	8609.5	11902	7934	0.715034	0.69301	0.415962	0.990447	1	1
K00852	ribokinase [EC:2.7.1.15]	9932.5	9883.25	9474.25	9353.67	0.680969	0.590046	0.940757	0.990447	1	1
K06077	outer membrane lipoprotein SlyB	10294.8	9708	8319.25	10457	0.991737	0.764382	0.281009	0.997264	1	1
K09164	hypothetical protein	9881.5	9915.25	8133.5	10784.7	0.753231	0.731625	0.312878	0.990447	1	1
K00033	6-phosphogluconate dehydrogenase [EC:1.1.1.44]	9977	9838	9005	9543	0.763159	0.76185	0.724317	0.990447	1	1
K01041	None	9847	10305	8000.5	10347.3	0.573872	0.954892	0.425218	0.990447	1	1
K03200	type IV secretion system protein VirB5	8560.5	6729.75	14344.5	8336.67	0.484229	0.505742	0.425002	0.990447	1	1
K05903	NADH dehydrogenase (quinone) [EC:1.6.99.5]	8813.25	9277.75	10894.8	9141.33	0.472626	0.864616	0.291012	0.990447	1	1
K03547	exonuclease SbcD	9091.75	8646.25	11435.8	8802.67	0.992307	0.991921	0.53096	0.997264	1	1
K08984	putative membrane protein	10118.8	9586.5	8229.75	10381	0.987112	0.750094	0.295731	0.996787	1	1
K00101	L-lactate dehydrogenase (cytochrome) [EC:1.1.2.3]	10044	7309.25	12337.2	8023.33	0.213152	0.752946	0.685075	0.990447	1	1
K03313	Na+:H+ antiporter, NhaA family	8719.75	8815	11457	8843.67	0.725805	0.948359	0.292797	0.990447	1	1
K09162	hypothetical protein	9732.5	9675.25	7974.25	10630.3	0.783261	0.69198	0.282187	0.990447	1	1
K05951	NAD+---dinitrogen-reductase ADP-D-ribosyltransferase [EC:2.4.2.37]	9546.25	10383.8	7658.5	10309.7	0.467421	0.918858	0.44874	0.990447	1	1
K07662	two-component system, OmpR family, response regulator CpxR	9746	9937.5	7795.25	10422.7	0.685765	0.867158	0.318503	0.990447	1	1
K12057	conjugal transfer pilus assembly protein TraF	8574.25	6493	14011.5	8184.33	0.527042	0.59734	0.60689	0.990447	1	1
K02009	cobalt transport protein	9572	10254.8	7527.5	10456.7	0.521657	0.980249	0.363647	0.990447	1	1
K03648	uracil-DNA glycosylase [EC:3.2.2.-];uracil-DNA glycosylase [EC:3.2.2.27]	8967	7702	11734.5	9012.67	0.516503	0.396266	0.59384	0.990447	1	1
K05516	curved DNA-binding protein	8779.25	9417	11255.2	7562.33	0.666302	0.423586	0.232278	0.990447	1	1
K00534	ferredoxin hydrogenase small subunit [EC:1.12.7.2]	10106.5	9608	7891.75	10017.3	0.975825	0.891626	0.27302	0.994442	1	1
K12061	conjugal transfer pilus assembly protein TraW	8547	6471.25	13957	8128.67	0.531142	0.607662	0.606961	0.990447	1	1
K12056	conjugal transfer mating pair stabilization protein TraG	8546.75	6471.25	13956.5	8127.33	0.531213	0.607974	0.60678	0.990447	1	1
K12072	conjugative transfer pilus assembly protein TraH	8546.75	6471.25	13956.5	8127.33	0.531213	0.607974	0.60678	0.990447	1	1
K07711	two-component system, NtrC family, sensor histidine kinase YfhK [EC:2.7.13.3]	9842.5	9958	7803.25	9947.67	0.700307	0.928111	0.371018	0.990447	1	1
K02001	glycine betaine/proline transport system permease protein	9067.5	8455.5	11532.5	7974.67	0.935564	0.763396	0.365907	0.992795	1	1
K12063	conjugal transfer ATP-binding protein TraC	8538	6462.75	13942.2	8122.33	0.531356	0.607338	0.608337	0.990447	1	1
K12060	conjugal transfer pilus assembly protein TraU	8538	6462.75	13942.2	8122.33	0.531356	0.607338	0.608337	0.990447	1	1
K01934	5-formyltetrahydrofolate cyclo-ligase [EC:6.3.3.2]	9615.25	9854.25	8686.25	9135	0.497013	0.47891	0.897296	0.990447	1	1
K00947	None	9537.5	10029.2	7711.5	10272.7	0.584919	0.96594	0.410897	0.990447	1	1
K12062	conjugal transfer pilin signal peptidase TrbI	8520	6454.5	13910.2	8113.33	0.534718	0.608671	0.610269	0.990447	1	1
K12067	conjugal transfer pilus assembly protein TraE	8519	6448	13920	8105	0.532915	0.608645	0.60912	0.990447	1	1
K03198	type IV secretion system protein VirB3	8260	6656.5	14096.2	7871	0.577835	0.644789	0.381103	0.990447	1	1
K07501	hypothetical protein	9610.5	9706	7624.75	10584.7	0.733083	0.736991	0.27101	0.990447	1	1
K00275	pyridoxamine 5'-phosphate oxidase [EC:1.4.3.5]	9234.75	7504	11844.8	8328.33	0.383803	0.654846	0.546432	0.990447	1	1
K01726	None	9599.75	9902.25	7530	10262.7	0.66853	0.926042	0.349025	0.990447	1	1
K09982	hypothetical protein	9503.25	9860.25	7726.5	10113.7	0.609524	0.957201	0.390193	0.990447	1	1
K06016	N-carbamoyl-L-amino-acid hydrolase [EC:3.5.1.87]	9522.75	7469.25	11917.8	7643	0.411838	0.994816	0.529486	0.990447	1	1
K01584	arginine decarboxylase [EC:4.1.1.19]	9626	9914.25	7526.25	10092	0.659792	0.996048	0.358537	0.990447	1	1
K01666	4-hydroxy 2-oxovalerate aldolase [EC:4.1.3.39]	9463	6858.75	11622.8	8869.67	0.38751	0.496587	0.942356	0.990447	1	1
K12064	conjugal transfer pilus assembly protein TraV	8396	6338.25	13820.2	8034	0.531257	0.596956	0.612572	0.990447	1	1
K07017	None	9771.5	9604.5	7569.75	10148.7	0.830817	0.842215	0.254627	0.990447	1	1
K01424	L-asparaginase [EC:3.5.1.1]	9134.5	7427	11635	8398	0.37659	0.583045	0.61207	0.990447	1	1
K00758	thymidine phosphorylase [EC:2.4.2.4]	8427.5	6363.25	13988.2	7619.33	0.47071	0.646093	0.465415	0.990447	1	1
K00313	electron transfer flavoprotein-quinone oxidoreductase [EC:1.5.5.-]	9463.75	9793.25	7718.5	10019.3	0.639876	0.971703	0.429482	0.990447	1	1
K03855	ferredoxin like protein	9456	9792.75	7713	10016.3	0.63733	0.972658	0.43045	0.990447	1	1
K01190	beta-galactosidase [EC:3.2.1.23]	8197.75	8825	8340.75	12009	0.405434	0.0817143	0.204754	0.990447	1	1
K01480	agmatinase [EC:3.5.3.11]	9909.25	8870	8888	8932.33	0.66225	0.959078	0.556076	0.990447	1	1
K08967	1,2-dihydroxy-3-keto-5-methylthiopentene dioxygenase [EC:1.13.11.53 1.13.11.54]	9454	9437.5	7807.25	10165.3	0.774162	0.774963	0.348438	0.990447	1	1
K00697	alpha,alpha-trehalose-phosphate synthase (UDP-forming) [EC:2.4.1.15]	9308	7238.5	11509.8	8320	0.271498	0.526983	0.756662	0.990447	1	1
K06133	4'-phosphopantetheinyl transferase [EC:2.7.8.-]	8469	8608.25	10942.5	8313.33	0.698327	0.788452	0.243406	0.990447	1	1
K01989	putative ABC transport system substrate-binding protein	8922.5	8821.5	10270	8178.33	0.803671	0.588694	0.345966	0.990447	1	1
K07241	high-affinity nickel-transport protein	9358.75	9486.25	7614.25	10244.3	0.714503	0.766882	0.317257	0.990447	1	1
K02458	general secretion pathway protein I	8899.75	8182.25	11336.5	7552.33	0.880221	0.691017	0.321322	0.990447	1	1
K02595	nitrogen fixation protein NifW	9321.5	9722	7540.5	9983.67	0.6125	0.956884	0.403645	0.990447	1	1
K07344	type IV secretion system protein TrbL	8196.75	6233.25	13841.8	7673.33	0.490452	0.59291	0.483606	0.990447	1	1
K01185	lysozyme [EC:3.2.1.17]	9338.25	9734.75	7538.25	9853.67	0.608748	0.988805	0.421186	0.990447	1	1
K09691	lipopolysaccharide transport system ATP-binding protein	9596.75	9916.5	8238.25	8332.67	0.550736	0.223947	0.910523	0.990447	1	1
K09794	hypothetical protein	9540	9540	7414.5	9770.67	0.766785	0.96489	0.319781	0.990447	1	1
K06445	acyl-CoA dehydrogenase [EC:1.3.99.-]	9422	9605.75	7463.75	9750	0.694559	0.996932	0.382102	0.990447	1	1
K01581	ornithine decarboxylase [EC:4.1.1.17]	8892.25	8159.25	11067.8	7533.33	0.882748	0.692213	0.351797	0.990447	1	1
K00571	site-specific DNA-methyltransferase (adenine-specific) [EC:2.1.1.72]	7562.75	6951.5	13376.8	7808	0.902604	0.760203	0.282526	0.991444	1	1
K01269	aminopeptidase [EC:3.4.11.-]	9014.25	10463.2	7942.25	8415.67	0.173287	0.147001	0.656307	0.990447	1	1
K06196	cytochrome c-type biogenesis protein	9543	9915.75	8054.25	8173.33	0.612119	0.285468	0.906088	0.990447	1	1
K03308	neurotransmitter:Na+ symporter, NSS family	8042.75	8726.25	10225	8862	0.401181	0.99684	0.32239	0.990447	1	1
K14083	trimethylamine methyltransferase [EC:2.1.1.-]	8946.5	10288	8430.75	7948.67	0.411442	0.277301	0.529425	0.990447	1	1
K03830	putative acetyltransferase [EC:2.3.1.-]	9354.75	9439.5	7318.75	9931.33	0.732988	0.862618	0.288816	0.990447	1	1
K01297	muramoyltetrapeptide carboxypeptidase [EC:3.4.17.13]	8332.5	7646.75	11561.2	8022.67	0.860661	0.889937	0.326968	0.990447	1	1
K11689	C4-dicarboxylate transporter, DctQ subunit	9233.75	9546.75	7409	9808	0.645857	0.955199	0.39232	0.990447	1	1
K05816	sn-glycerol 3-phosphate transport system ATP-binding protein [EC:3.6.3.20]	8024	6443.5	13668.8	7204.33	0.589664	0.792103	0.344852	0.990447	1	1
K00551	phosphatidylethanolamine N-methyltransferase [EC:2.1.1.17]	9591.25	9466.25	7166	9742.67	0.827323	0.950077	0.271224	0.990447	1	1
K09122	hypothetical protein	9036.75	10141	7279.5	9283	0.4002	0.653294	0.670219	0.990447	1	1
K07095	None	8464.25	10585.5	7693	8724.67	0.0495087	0.173781	0.619942	0.990447	1	1
K02399	flagella synthesis protein FlgN	9357.25	9306	7247.75	9828.33	0.789914	0.85208	0.274041	0.990447	1	1
K12065	conjugal transfer pilus assembly protein TraB	7947.25	5988.5	13468.5	7835.33	0.515524	0.529258	0.606599	0.990447	1	1
K01259	proline iminopeptidase [EC:3.4.11.5]	9804.25	8153.75	8907.5	8452.67	0.347969	0.912938	0.543862	0.990447	1	1
K12058	conjugal transfer mating pair stabilization protein TraN	7917.75	5972	13399	7826	0.521345	0.530705	0.613832	0.990447	1	1
K05568	multicomponent Na+:H+ antiporter subunit D	9119	10748.8	7514	7673.67	0.252488	0.0857	0.586014	0.990447	1	1
K02164	nitric-oxide reductase NorE protein [EC:1.7.99.7];nitric oxide reductase NorE protein	9290.25	9364	7276	9603	0.730225	0.962977	0.327645	0.990447	1	1
K12066	conjugal transfer pilus assembly protein TraK	7901.25	5965.5	13368.5	7816.67	0.525204	0.532911	0.615549	0.990447	1	1
K02196	heme exporter protein D	9084	9497.25	7324	9580.67	0.609275	0.97752	0.439076	0.990447	1	1
K00457	4-hydroxyphenylpyruvate dioxygenase [EC:1.13.11.27]	8906	6980.75	11444.8	7643.33	0.309817	0.724227	0.533775	0.990447	1	1
K01843	lysine 2,3-aminomutase [EC:5.4.3.2]	8945.5	10159.2	7903	8047.33	0.268252	0.160109	0.626332	0.990447	1	1
K07028	None	8704	7822	10955.5	7390.33	0.810011	0.760142	0.373976	0.990447	1	1
K07473	DNA-damage-inducible protein J	7121.5	7069.5	13077.2	7663.33	0.893424	0.849916	0.225813	0.99115	1	1
K07334	proteic killer suppression protein	8859.5	10536.5	8074.5	7293.67	0.255767	0.07535	0.325535	0.990447	1	1
K00549	5-methyltetrahydropteroyltriglutamate--homocysteine methyltransferase [EC:2.1.1.14]	8787.25	7367	10912.2	7700.33	0.440461	0.880561	0.444318	0.990447	1	1
K03303	lactate transporter, LctP family	8430	8029.75	10767.8	7321	0.996658	0.633689	0.271406	0.998089	1	1
K06897	None	8727.25	10764.8	7647.25	7361.33	0.267732	0.120213	0.448609	0.990447	1	1
K03380	phenol 2-monooxygenase [EC:1.14.13.7]	9244	6085.25	11426.2	7790	0.178216	0.445797	0.963277	0.990447	1	1
K03181	chorismate--pyruvate lyase [EC:4.1.3.40]	9097.25	9160.25	7040.75	9595.67	0.747138	0.885548	0.297137	0.990447	1	1
K03294	basic amino acid/polyamine antiporter, APA family	8940	7891.25	8797.5	9060.33	0.698937	0.496693	0.527576	0.990447	1	1
K13893	microcin C transport system substrate-binding protein	8493.25	8118.5	10513.2	7040.67	0.983416	0.559534	0.325145	0.995951	1	1
K02444	DeoR family transcriptional regulator, glycerol-3-phosphate regulon repressor	8769.5	7126.75	10711.5	7532	0.483888	0.879233	0.629709	0.990447	1	1
K03458	nucleobase:cation symporter-2, NCS2 family	8468	7597.75	10819.8	7144.33	0.812178	0.755279	0.369024	0.990447	1	1
K03793	pteridine reductase [EC:1.5.1.33]	8980.5	9084.5	6970.5	9596.67	0.735982	0.856149	0.299539	0.990447	1	1
K07230	None	8726	9582.25	6859	9398.33	0.460638	0.87598	0.459912	0.990447	1	1
K01621	phosphoketolase [EC:4.1.2.9]	8840	9078.5	6999.5	9661.67	0.682039	0.827331	0.31953	0.990447	1	1
K02283	pilus assembly protein CpaF	9158.5	8255.5	8217.5	8698.67	0.738484	0.797077	0.445905	0.990447	1	1
K10914	CRP/FNR family transcriptional regulator, cyclic AMP receptor protein	8901	8938	7180	9441.33	0.766804	0.858175	0.371476	0.990447	1	1
K00975	glucose-1-phosphate adenylyltransferase [EC:2.7.7.27]	8229.25	9589	7580.25	8845	0.138153	0.535401	0.977573	0.990447	1	1
K12068	conjugal transfer pilus assembly protein TraL	7708.5	5629.5	13178	7299	0.541871	0.620751	0.646722	0.990447	1	1
K12283	MSHA biogenesis protein MshM	8939.5	9046.75	6867	9509.67	0.731861	0.874659	0.28756	0.990447	1	1
K07339	hypothetical protein	8591.25	8964.5	7146	9698.67	0.712372	0.82231	0.513016	0.990447	1	1
K12962	undecaprenyl phosphate-alpha-L-ara4N flippase subunit ArnE	8936.75	9054	6976	9286.67	0.717869	0.963035	0.333304	0.990447	1	1
K05982	deoxyribonuclease V [EC:3.1.21.7]	8859	9097.5	6930	9387.33	0.685031	0.940239	0.355659	0.990447	1	1
K08567	hydrogenase 2 maturation protease [EC:3.4.24.-]	8752.25	8865	7035.25	9622.33	0.741449	0.767483	0.332103	0.990447	1	1
K02000	glycine betaine/proline transport system ATP-binding protein [EC:3.6.3.32]	8239.25	7659.75	10659.8	7054.33	0.929487	0.715199	0.346451	0.992795	1	1
K03684	ribonuclease D [EC:3.1.13.5]	8883.75	8983.75	8164	7672.33	0.681843	0.318252	0.736526	0.990447	1	1
K02459	general secretion pathway protein J	8068.75	7385.25	10878.2	7127	0.868199	0.828093	0.309335	0.990447	1	1
K00046	gluconate 5-dehydrogenase [EC:1.1.1.69]	8172.75	7264.25	10539.5	7552	0.732661	0.923694	0.437944	0.990447	1	1
K12282	MSHA biogenesis protein MshL	8814.75	8829	6950.75	9377.33	0.776638	0.839509	0.324961	0.990447	1	1
K07117	None	8286.25	6383.25	11270	7547.33	0.30237	0.499385	0.608815	0.990447	1	1
K09919	hypothetical protein	8620.25	6968	10696.8	7076.33	0.468784	0.982862	0.511016	0.990447	1	1
K11250	leucine efflux protein	8766.5	8910.75	6869.5	9346	0.720024	0.881204	0.328011	0.990447	1	1
K04073	acetaldehyde dehydrogenase [EC:1.2.1.10]	8715.5	6143	10771.5	7851	0.398557	0.570317	0.978394	0.990447	1	1
K07399	cytochrome c biogenesis protein	8140	7412.5	10666.8	7045.33	0.855919	0.786232	0.344219	0.990447	1	1
K01706	glucarate dehydratase [EC:4.2.1.40]	7279.5	5606.5	13355.8	7005.33	0.498109	0.550602	0.386494	0.990447	1	1
K02849	heptosyltransferase III [EC:2.4.-.-]	8779.25	8986	6785.75	9216	0.695013	0.963242	0.345236	0.990447	1	1
K02182	crotonobetaine/carnitine-CoA ligase [EC:6.2.1.-]	7792.75	8503.5	10311	6434.33	0.706069	0.433092	0.266565	0.990447	1	1
K07302	isoquinoline 1-oxidoreductase, alpha subunit [EC:1.3.99.16]	9405	7367.75	9067	7406.33	0.17191	0.934346	0.849317	0.990447	1	1
K03607	ProP effector	8700.25	8806.25	6845.5	9296.67	0.737546	0.860505	0.330557	0.990447	1	1
K00569	thiopurine S-methyltransferase [EC:2.1.1.67]	8661	8793.5	6873.5	9320.67	0.728361	0.846982	0.341887	0.990447	1	1
K12279	MSHA biogenesis protein MshI	8688	8774	6862.5	9281	0.748818	0.854951	0.337818	0.990447	1	1
K12276	MSHA biogenesis protein MshE	8687.5	8774	6861.75	9280.67	0.748626	0.855082	0.337809	0.990447	1	1
K12278	MSHA biogenesis protein MshG	8687.5	8774	6861.75	9280.67	0.748626	0.855082	0.337809	0.990447	1	1
K10927	MSHA pilin protein MshD	8687.5	8774	6861.75	9280.67	0.748626	0.855082	0.337809	0.990447	1	1
K10926	MSHA pilin protein MshC	8687.5	8774	6861.75	9280.67	0.748626	0.855082	0.337809	0.990447	1	1
K12280	MSHA biogenesis protein MshJ	8687.5	8774	6861.75	9280.67	0.748626	0.855082	0.337809	0.990447	1	1
K12286	MSHA biogenesis protein MshP	8687.5	8774	6861.75	9280.67	0.748626	0.855082	0.337809	0.990447	1	1
K12285	MSHA biogenesis protein MshO	8687.25	8773.75	6860.75	9280	0.748649	0.855255	0.337738	0.990447	1	1
K07054	None	8468.75	6452.25	10892.8	7204.67	0.272961	0.675114	0.602236	0.990447	1	1
K03813	molybdenum transport protein [EC:2.4.2.-]	8526.5	9076.5	6687.25	9214.33	0.566271	0.999766	0.396803	0.990447	1	1
K03098	outer membrane lipoprotein Blc	8040.5	6825.25	10864.8	7247.67	0.563547	0.843254	0.373	0.990447	1	1
K05394	atrazine chlorohydrolase [EC:3.8.1.8]	8690.5	8860.5	6613	9328	0.715779	0.87315	0.289723	0.990447	1	1
K02461	general secretion pathway protein L	7911.25	7306.75	10710.5	6970	0.90006	0.79599	0.297548	0.991444	1	1
K07012	None	7369.5	7833	10096.2	7805.33	0.49936	0.91691	0.188595	0.990447	1	1
K07785	MFS transporter, NRE family, putaive nickel resistance protein	8623.5	8782.75	6766.75	9290.33	0.715053	0.851871	0.322897	0.990447	1	1
K02567	periplasmic nitrate reductase NapA [EC:1.7.99.4]	8617.25	8829.75	6750.25	9247.33	0.702862	0.891797	0.349826	0.990447	1	1
K01179	endoglucanase [EC:3.2.1.4]	8569.25	7789	8451.5	8429.67	0.787589	0.670791	0.658704	0.990447	1	1
K02568	cytochrome c-type protein NapB	8613.75	8828	6745.75	9246	0.702187	0.891618	0.349398	0.990447	1	1
K07321	CO dehydrogenase maturation factor	7960	11093.5	7115.5	6585.33	0.188581	0.0889624	0.313643	0.990447	1	1
K03429	1,2-diacylglycerol 3-glucosyltransferase [EC:2.4.1.157]	8554.75	8782.75	6625.75	9412.67	0.699464	0.814122	0.301876	0.990447	1	1
K12284	MSHA biogenesis protein MshN	8614.5	8732.75	6708	9260	0.734114	0.845918	0.310641	0.990447	1	1
K07119	None	8342.75	6215	11159.2	6963.33	0.249927	0.684226	0.539373	0.990447	1	1
K00176	2-oxoglutarate ferredoxin oxidoreductase subunit delta [EC:1.2.7.3]	8205.5	9686	7238.75	7728	0.176871	0.17345	0.661961	0.990447	1	1
K01006	pyruvate,orthophosphate dikinase [EC:2.7.9.1]	8509.5	8466.75	7852.75	8098	0.675629	0.659635	0.846634	0.990447	1	1
K12281	MSHA biogenesis protein MshK	8588.25	8707	6679.25	9219	0.734906	0.851821	0.313013	0.990447	1	1
K01745	histidine ammonia-lyase [EC:4.3.1.3]	8785.75	7448	8430.25	8255.67	0.411414	0.538922	0.471766	0.990447	1	1
K02570	periplasmic nitrate reductase NapD	8541.5	8787.25	6593.5	9226	0.688085	0.882719	0.322095	0.990447	1	1
K03518	carbon-monoxide dehydrogenase small subunit [EC:1.2.99.2]	9229	8384.5	7605	7477.33	0.76513	0.374214	0.708802	0.990447	1	1
K07232	cation transport protein ChaC	8193	6570.75	10751	7058	0.418365	0.817901	0.483598	0.990447	1	1
K03281	chloride channel protein, CIC family	8378.5	9120.25	7650.75	7543.33	0.437202	0.286079	0.681692	0.990447	1	1
K02844	UDP-glucose:(heptosyl)LPS alpha-1,3-glucosyltransferase [EC:2.4.1.-]	8529.75	8663.75	6680.25	9154	0.733118	0.861598	0.337102	0.990447	1	1
K12059	conjugal transfer pilus assembly protein TrbC	7195.75	5226.5	12805.2	7072.67	0.52266	0.546201	0.642034	0.990447	1	1
K00557	tRNA (uracil-5-)-methyltransferase [EC:2.1.1.35]	8453.75	8626.75	6623.25	9082.33	0.719789	0.875125	0.346937	0.990447	1	1
K10942	two-component system, sensor histidine kinase FlrB [EC:2.7.13.3]	8447.25	8570.5	6544.25	9069.67	0.740414	0.85782	0.323344	0.990447	1	1
K02572	ferredoxin-type protein NapF	8405.5	8648.5	6494.5	9069.67	0.685174	0.885789	0.321629	0.990447	1	1
K01557	acylpyruvate hydrolase [EC:3.7.1.5]	8400.75	8635.75	6485.5	9066.67	0.688393	0.881769	0.318524	0.990447	1	1
K09014	Fe-S cluster assembly protein SufB	7642.25	6415.5	10532.5	7624.33	0.50644	0.428342	0.553303	0.990447	1	1
K06970	ribosomal RNA large subunit methyltransferase F [EC:2.1.1.181];ribosomal RNA large subunit methyltransferase F [EC:2.1.1.48]	8360.5	8683.25	6488.75	9009	0.658526	0.925882	0.35636	0.990447	1	1
K00273	D-amino-acid oxidase [EC:1.4.3.3]	8407.5	8550	6500.75	9082	0.732241	0.845037	0.314488	0.990447	1	1
K02486	two-component system, unclassified family, sensor kinase [EC:2.7.13.3]	8366	8619.25	6444	9036.33	0.687091	0.887817	0.32508	0.990447	1	1
K03472	D-erythrose 4-phosphate dehydrogenase [EC:1.2.1.72]	8349.75	8571.75	6490.75	9002.33	0.698604	0.883182	0.338418	0.990447	1	1
K11264	methylmalonyl-CoA decarboxylase [EC:4.1.1.41]	8332.75	8557.75	6495.5	8998	0.697343	0.879168	0.340667	0.990447	1	1
K05838	putative thioredoxin	8034.75	6481.25	10563.2	6726	0.430572	0.937238	0.414068	0.990447	1	1
K03726	helicase [EC:3.6.1.-];helicase [EC:3.6.4.-]	8371	8534.75	6436.75	9032	0.723225	0.857926	0.312339	0.990447	1	1
K09001	anhydro-N-acetylmuramic acid kinase [EC:2.7.1.-];anhydro-N-acetylmuramic acid kinase [EC:2.7.1.170]	8012	6428.75	10572.5	6797.33	0.413472	0.871451	0.437798	0.990447	1	1
K07639	two-component system, OmpR family, sensor histidine kinase RstB [EC:2.7.13.3]	8329	8572	6469.75	8981.67	0.690319	0.891419	0.341502	0.990447	1	1
K06881	None	7993.75	8775.5	7100	8309.33	0.266127	0.63437	0.749119	0.990447	1	1
K07047	None	8288	7979.25	8141	7562	0.900018	0.643007	0.855101	0.991444	1	1
K12287	MSHA biogenesis protein MshQ	8318	8523	6502.75	8956.67	0.709976	0.88299	0.353175	0.990447	1	1
K00119	None	7999.75	6097.5	10513.5	7241.33	0.289309	0.491576	0.702603	0.990447	1	1
K07317	adenine-specific DNA-methyltransferase [EC:2.1.1.72]	8316	8526.25	6398.25	8978	0.706228	0.87587	0.323828	0.990447	1	1
K03272	D-beta-D-heptose 7-phosphate kinase / D-beta-D-heptose 1-phosphate adenosyltransferase [EC:2.7.1.- 2.7.7.-]	8018.25	8550.25	7531.25	7816.33	0.403152	0.511591	0.903711	0.990447	1	1
K07267	porin	8287	8950	6371.25	8463	0.631212	0.826269	0.6141	0.990447	1	1
K02442	membrane protein GlpM	8254.75	8488.75	6354	8937.67	0.696636	0.876193	0.325354	0.990447	1	1
K05539	tRNA-dihydrouridine synthase A [EC:1.-.-.-]	7960.25	6314	10493	6695.67	0.430079	0.879901	0.485028	0.990447	1	1
K10353	deoxyadenosine kinase [EC:2.7.1.76]	8244.25	8480	6349	8936	0.696017	0.873357	0.325027	0.990447	1	1
K08156	MFS transporter, DHA1 family, arabinose polymer transporter	7878.5	6278	10418.2	6844	0.375269	0.752929	0.477384	0.990447	1	1
K01487	guanine deaminase [EC:3.5.4.3]	8047.75	6367.5	10353.8	6534.67	0.430998	0.985245	0.478152	0.990447	1	1
K04063	osmotically inducible protein OsmC	7954.25	5935.25	10530.2	6946.33	0.244453	0.532354	0.654228	0.990447	1	1
K09015	Fe-S cluster assembly protein SufD	7486.25	6266.25	10399	7288.67	0.516359	0.517038	0.499953	0.990447	1	1
K07071	None	7846.25	8892.25	7539.25	7086.67	0.346491	0.232529	0.476571	0.990447	1	1
K07459	putative ATP-dependent endonuclease of the OLD family	7219.5	7214.75	10061.2	6637.67	0.85992	0.725316	0.280906	0.990447	1	1
K08281	nicotinamidase/pyrazinamidase [EC:3.5.1.19 3.5.1.-]	8458.75	7750.75	7697.75	7413.33	0.826728	0.724721	0.808484	0.990447	1	1
K05939	acyl-[acyl-carrier-protein]-phospholipid O-acyltransferase / long-chain-fatty-acid--[acyl-carrier-protein] ligase [EC:2.3.1.40 6.2.1.20]	8397	7403.75	7581.5	8066.67	0.582005	0.62744	0.344087	0.990447	1	1
K00378	hydroxylamine reductase [EC:1.7.-.-]	7497	9789.5	6573.75	7357	0.0670944	0.112722	0.527907	0.990447	1	1
K07303	isoquinoline 1-oxidoreductase, beta subunit [EC:1.3.99.16]	8958	6762	8482.25	6831	0.127026	0.956619	0.78329	0.990447	1	1
K07659	two-component system, OmpR family, phosphate regulon response regulator OmpR	7833	6326	10186.8	6514.67	0.502099	0.975979	0.481629	0.990447	1	1
K13522	bifunctional NMN adenylyltransferase/nudix hydrolase [EC:2.7.7.1 3.6.1.-]	6744.25	5352.75	12454	6195.33	0.652284	0.781435	0.418641	0.990447	1	1
K00177	2-oxoglutarate ferredoxin oxidoreductase subunit gamma [EC:1.2.7.3]	7824.25	9304.75	6726.25	7082.67	0.19459	0.12893	0.61736	0.990447	1	1
K01053	gluconolactonase [EC:3.1.1.17]	7542.5	6822.25	9825	6565	0.807147	0.787336	0.293783	0.990447	1	1
K07127	5-hydroxyisourate hydrolase [EC:3.5.2.17]	7889.75	5835.5	10461	6548.33	0.311558	0.724085	0.611863	0.990447	1	1
K07130	None	8259.75	8398	7145.25	6900	0.65048	0.201197	0.801231	0.990447	1	1
K02462	general secretion pathway protein M	7300.5	6818	10076.5	6318.67	0.940052	0.729987	0.274672	0.992795	1	1
K01286	D-alanyl-D-alanine carboxypeptidase [EC:3.4.16.4]	8309	7808.5	7424	7172	0.960834	0.561784	0.932647	0.993853	1	1
K01206	alpha-L-fucosidase [EC:3.2.1.51]	6922.75	6484.25	7504	10673.3	0.974504	0.0290612	0.16228	0.994442	1	1
K01209	alpha-N-arabinofuranosidase [EC:3.2.1.55]	7204.75	7080.5	7360.75	9599.67	0.807816	0.0815104	0.208196	0.990447	1	1
K01087	trehalose-phosphatase [EC:3.1.3.12]	7739.25	5841	10189.2	6711	0.259156	0.579481	0.620642	0.990447	1	1
K08970	nickel/cobalt exporter	8040	8196.25	6158	8442.67	0.776911	0.953419	0.468645	0.990447	1	1
K03298	drug/metabolite transporter, DME family	6527	5297.75	12274.8	6153.67	0.699393	0.782755	0.413296	0.990447	1	1
K03778	D-lactate dehydrogenase [EC:1.1.1.28]	6222.5	5068.25	12216	6857	0.626069	0.415424	0.411967	0.990447	1	1
K02624	IclR family transcriptional regulator, pca regulon regulatory protein	7673	6396.75	10005.2	6065	0.577293	0.771291	0.336983	0.990447	1	1
K00851	gluconokinase [EC:2.7.1.12]	7377	5943.5	10092	6753	0.426545	0.622731	0.516402	0.990447	1	1
K07140	None	7477.5	5574.5	10219.8	6670	0.260124	0.488221	0.646404	0.990447	1	1
K07734	transcriptional regulator	7538.75	5770.25	10036.2	6518.67	0.309826	0.654987	0.569012	0.990447	1	1
K02450	general secretion pathway protein A	7129	6479.75	9859.5	6327.33	0.857553	0.877657	0.337163	0.990447	1	1
K13894	microcin C transport system permease protein	7016.5	7086.75	9551.75	6056.67	0.833312	0.560293	0.24507	0.990447	1	1
K13895	microcin C transport system permease protein	7013.25	7085.25	9545.75	6055.33	0.832686	0.560434	0.2454	0.990447	1	1
K02371	enoyl-[acyl carrier protein] reductase II [EC:1.3.1.-]	6901	9720.25	6464	6732	0.0770594	0.113811	0.334143	0.990447	1	1
K00091	dihydroflavonol-4-reductase [EC:1.1.1.219]	7454.5	8734.5	6767.75	6805.33	0.24163	0.177715	0.543418	0.990447	1	1
K11068	hemolysin III	8130.25	7199	7395	7056.67	0.597887	0.787792	0.715628	0.990447	1	1
K00822	beta-alanine--pyruvate transaminase [EC:2.6.1.18]	7467.25	6159.25	9878.25	6003.67	0.559004	0.858617	0.368208	0.990447	1	1
K09701	hypothetical protein	7580	5796.75	9846.5	6283.67	0.341191	0.803685	0.560013	0.990447	1	1
K01796	alpha-methylacyl-CoA racemase [EC:5.1.99.4]	6965.75	6729.25	9676.75	6079.67	0.951373	0.651617	0.225785	0.992795	1	1
K01800	maleylacetoacetate isomerase [EC:5.2.1.2]	7548.5	5558.75	9975.25	6240.33	0.275115	0.703687	0.601919	0.990447	1	1
K05773	putative tungstate transport system permease protein;tungstate transport system permease protein	7150.5	6604.75	9492.25	6019	0.907523	0.6876	0.306091	0.992662	1	1
K03783	purine-nucleoside phosphorylase [EC:2.4.2.1]	7547	7698	6848.25	7422.33	0.584113	0.732793	0.767471	0.990447	1	1
K00359	NADH oxidase [EC:1.6.-.-]	7236.5	9353.5	6390.5	6196.33	0.257208	0.146506	0.444786	0.990447	1	1
K06857	tungstate transport system ATP-binding protein;putative tungstate transport system ATP-binding protein	7083.25	6673	9468.5	5846.33	0.966962	0.624045	0.301384	0.993853	1	1
K13482	xanthine dehydrogenase large subunit [EC:1.17.1.4]	7467	5578.25	9785.25	6211.67	0.364576	0.764582	0.642516	0.990447	1	1
K12510	tight adherence protein B	7896.25	7216	6814	7278	0.807444	0.980695	0.4659	0.990447	1	1
K07046	None	8348.25	7211.25	6998.25	6429.33	0.623933	0.527541	0.853448	0.990447	1	1
K09803	hypothetical protein	6742.25	6336.5	9466.5	6302	0.956416	0.923846	0.276621	0.993853	1	1
K07736	CarD family transcriptional regulator	7404.75	7948.25	6515.75	7175	0.389614	0.460659	0.906839	0.990447	1	1
K01469	5-oxoprolinase (ATP-hydrolysing) [EC:3.5.2.9]	7041.75	5921.25	9648.25	6057.33	0.644479	0.991003	0.430102	0.990447	1	1
K01241	AMP nucleosidase [EC:3.2.2.4]	7046.5	5440.25	9776	6510.67	0.288891	0.439185	0.573353	0.990447	1	1
K01057	6-phosphogluconolactonase [EC:3.1.1.31]	7608	7609.25	6730	6930	0.740171	0.544458	0.904791	0.990447	1	1
K05337	ferredoxin	7362.5	8660.25	6226.5	6334	0.264273	0.116742	0.589563	0.990447	1	1
K05846	osmoprotectant transport system permease protein	7820	7107	6960.75	6772.33	0.793443	0.712162	0.758438	0.990447	1	1
K00303	sarcosine oxidase, subunit beta [EC:1.5.3.1]	8027.75	6127.5	7443.5	7156	0.19784	0.4291	0.352177	0.990447	1	1
K01808	ribose 5-phosphate isomerase B [EC:5.3.1.6]	7044	7449.75	6679.75	7671.33	0.476152	0.912131	0.696116	0.990447	1	1
K02452	general secretion pathway protein C	6633.75	6095	9607.25	6060	0.890501	0.929139	0.297591	0.99115	1	1
K07713	two-component system, NtrC family, response regulator HydG	6839	7841.75	6849.5	7115	0.290287	0.574155	0.700257	0.990447	1	1
K06145	LacI family transcriptional regulator, gluconate utilization system Gnt-I transcriptional repressor	7204.25	5548.75	9667.25	5911	0.399681	0.875198	0.501346	0.990447	1	1
K02510	2,4-dihydroxyhept-2-ene-1,7-dioic acid aldolase [EC:4.1.2.-]	7106.75	5498.75	9569.75	6010.67	0.377377	0.78573	0.513693	0.990447	1	1
K14138	carbon monoxide dehydrogenase / acetyl-CoA synthase subunit alpha [EC:1.2.7.4 1.2.99.2 2.3.1.169]	6577	9416.5	5962.25	6109.33	0.0591679	0.0581172	0.274202	0.990447	1	1
K07322	regulator of cell morphogenesis and NO signaling	6499.75	5234.75	9510.5	6971.67	0.449783	0.244721	0.735905	0.990447	1	1
K03153	glycine oxidase [EC:1.4.3.19]	7037	5375.25	9382.25	6067	0.34846	0.684495	0.598714	0.990447	1	1
K07263	zinc protease [EC:3.4.99.-];zinc protease [EC:3.4.24.-]	7202	6707.25	7363.5	6734.67	0.910305	0.949399	0.916841	0.992662	1	1
K02258	cytochrome c oxidase assembly protein subunit 11;cytochrome c oxidase subunit XI assembly protein	7167.25	5361.75	9458.25	5779.33	0.338108	0.842773	0.549859	0.990447	1	1
K13481	xanthine dehydrogenase small subunit [EC:1.17.1.4]	7175.75	5323.5	9445.25	5812.33	0.351965	0.817412	0.601434	0.990447	1	1
K01029	3-oxoacid CoA-transferase subunit B [EC:2.8.3.5]	6704.5	5117	9863	6060.33	0.30751	0.514064	0.470221	0.990447	1	1
K07464	putative RecB family exonuclease	6535.25	5730.5	8707.5	6900.33	0.747127	0.554052	0.761801	0.990447	1	1
K09125	hypothetical protein	6582.75	5779	9244.75	5916.67	0.716802	0.986012	0.29983	0.990447	1	1
K12960	5-methylthioadenosine/S-adenosylhomocysteine deaminase [EC:3.5.4.- 3.5.4.28]	6880	8153.5	6279.25	6249.67	0.236967	0.167457	0.503632	0.990447	1	1
K14449	mesaconyl-CoA hydratase	6898.25	7691.25	5605.5	7681.33	0.578743	0.970022	0.640102	0.990447	1	1
K01055	3-oxoadipate enol-lactonase [EC:3.1.1.24]	7095.75	5149.25	9307	5831.33	0.222575	0.659375	0.61741	0.990447	1	1
K00261	glutamate dehydrogenase (NAD(P)+) [EC:1.4.1.3]	6622.5	5117.5	9627.75	6066.67	0.330174	0.504957	0.493397	0.990447	1	1
K07498	putative transposase	7575.5	5584.5	6829.25	7895	0.208416	0.113712	0.120233	0.990447	1	1
K02457	general secretion pathway protein H	6853.75	5354	9274.5	5880.33	0.330026	0.726249	0.45628	0.990447	1	1
K06919	putative DNA primase/helicase	6811.75	5668.25	8760.75	6201	0.662641	0.846648	0.699951	0.990447	1	1
K07737	putative transcriptional regulator	6159.25	6367.25	6576	8812.33	0.686233	0.192578	0.408507	0.990447	1	1
K12267	peptide methionine sulfoxide reductase msrA/msrB [EC:1.8.4.11 1.8.4.12]	6562.25	8155.75	6011.5	6622.33	0.160905	0.280235	0.642588	0.990447	1	1
K00066	GDP-mannose 6-dehydrogenase [EC:1.1.1.132]	6874.5	7426.75	5502	7790.67	0.655277	0.911634	0.543319	0.990447	1	1
K00784	ribonuclease Z [EC:3.1.26.11]	6494.5	7468.5	6104.25	7422.67	0.131603	0.896044	0.768016	0.990447	1	1
K00185	molybdopterin oxidoreductase, membrane subunit [EC:1.2.7.-]	6833.5	7884.75	6208.75	6134.67	0.305169	0.196169	0.558704	0.990447	1	1
K01028	3-oxoacid CoA-transferase subunit A [EC:2.8.3.5]	6509	4885.75	9681	5875.67	0.29597	0.494266	0.499825	0.990447	1	1
K06895	L-lysine exporter family protein LysE/ArgO	6384	5466	9187.25	5891	0.672984	0.842066	0.397251	0.990447	1	1
K00955	bifunctional enzyme CysN/CysC [EC:2.7.7.4 2.7.1.25]	7418.5	6447.25	6712	6414.67	0.596601	0.90954	0.703024	0.990447	1	1
K00895	pyrophosphate--fructose-6-phosphate 1-phosphotransferase [EC:2.7.1.90]	6782.75	8155.25	5976	5954.67	0.319318	0.197204	0.563787	0.990447	1	1
K03629	DNA replication and repair protein RecF	6866.5	6630	6361.25	7165.33	0.878138	0.683055	0.471857	0.990447	1	1
K08252	receptor protein-tyrosine kinase [EC:2.7.10.1]	6222	4843.5	9070.75	6701.67	0.352815	0.173562	0.834776	0.990447	1	1
K05786	chloramphenicol-sensitive protein RarD	6416	5185.5	9181.5	5722	0.507496	0.764279	0.444909	0.990447	1	1
K02474	UDP-N-acetyl-D-galactosamine dehydrogenase [EC:1.1.1.-]	6183.5	5239.5	8806.75	6320.33	0.586433	0.447737	0.556649	0.990447	1	1
K07080	None	6642.75	8582	5778.75	5280.67	0.157306	0.0345001	0.258476	0.990447	1	1
K13599	two-component system, NtrC family, nitrogen regulation response regulator NtrX	6889.75	7340.5	6166	6088	0.508512	0.288817	0.746609	0.990447	1	1
K03316	monovalent cation:H+ antiporter, CPA1 family	6882	6536.5	6692	6385.67	0.986103	0.824609	0.995142	0.996509	1	1
K01438	acetylornithine deacetylase [EC:3.5.1.16]	7332	6002.5	6734.25	6428.33	0.339781	0.738562	0.493176	0.990447	1	1
K09915	hypothetical protein	6362	5023.25	9128	5811.33	0.427899	0.617051	0.505329	0.990447	1	1
K01537	Ca2+-transporting ATPase [EC:3.6.3.8]	6994.75	7562.25	5642.75	6147.33	0.349737	0.150143	0.98043	0.990447	1	1
K02280	pilus assembly protein CpaC	7176.5	6318	6453.25	6352	0.630709	0.957101	0.625998	0.990447	1	1
K00874	2-dehydro-3-deoxygluconokinase [EC:2.7.1.45]	6579.25	6245.75	6382.5	7310.33	0.973963	0.349856	0.368279	0.994442	1	1
K05805	CreA protein	6482.5	5097.5	8938.75	5350.67	0.46825	0.924682	0.448018	0.990447	1	1
K05844	ribosomal protein S6 modification protein	6256.25	8251.25	5926	5334	0.254992	0.147303	0.343791	0.990447	1	1
K07124	None	6723.5	5963.75	6538.25	6838.33	0.659808	0.433467	0.441661	0.990447	1	1
K12511	tight adherence protein C	7136.25	6171.75	6375.25	6214.33	0.557434	0.970024	0.602731	0.990447	1	1
K12506	2-C-methyl-D-erythritol 4-phosphate cytidylyltransferase / 2-C-methyl-D-erythritol 2,4-cyclodiphosphate synthase [EC:2.7.7.60 4.6.1.12]	7307	6649.5	6025.75	5740.33	0.83972	0.456659	0.879622	0.990447	1	1
K01489	cytidine deaminase [EC:3.5.4.5]	6908	5698.25	6422.75	6969	0.330559	0.206797	0.176555	0.990447	1	1
K01423	None	5929.75	4282	9248.75	6382.33	0.202149	0.0960413	0.872135	0.990447	1	1
K07276	hypothetical protein	5876.25	6006.75	8361	5294	0.799431	0.637698	0.236884	0.990447	1	1
K02279	pilus assembly protein CpaB	7106.75	6253	6185.5	6156.33	0.629071	0.857281	0.587027	0.990447	1	1
K03285	general bacterial porin, GBP family	6531.5	7011	5108.25	7307.33	0.693469	0.933993	0.552702	0.990447	1	1
K00154	coniferyl-aldehyde dehydrogenase [EC:1.2.1.68]	5745.25	5954.25	8500.75	5194	0.792252	0.643205	0.240798	0.990447	1	1
K07807	hypothetical protein NreA	6483.5	7074.25	5044.25	7302	0.646123	0.953252	0.544492	0.990447	1	1
K07642	two-component system, OmpR family, sensor histidine kinase BaeS [EC:2.7.13.3]	5552.75	5826.75	8435	5493.67	0.744452	0.806527	0.262162	0.990447	1	1
K01619	deoxyribose-phosphate aldolase [EC:4.1.2.4]	6772.25	6124.75	6004	6606.67	0.76137	0.69567	0.360886	0.990447	1	1
K08316	ribosomal RNA small subunit methyltransferase D [EC:2.1.1.171];ribosomal RNA small subunit methyltransferase D [EC:2.1.1.52]	6661	7106	5823.5	5657.67	0.468108	0.169419	0.682845	0.990447	1	1
K01551	arsenite-transporting ATPase [EC:3.6.3.16]	5545.75	5818.75	8470.5	5324.67	0.719592	0.712802	0.187456	0.990447	1	1
K01611	S-adenosylmethionine decarboxylase [EC:4.1.1.50]	6067.25	5160.25	8724.5	5100.67	0.631985	0.891725	0.249881	0.990447	1	1
K01610	phosphoenolpyruvate carboxykinase (ATP) [EC:4.1.1.49]	6369.25	6852.5	5766.5	6366.33	0.350017	0.558992	0.902715	0.990447	1	1
K03742	competence/damage-inducible protein CinA	6133.25	6752.25	5856	6688	0.257621	0.882587	0.847783	0.990447	1	1
K03800	lipoate-protein ligase A [EC:2.7.7.63]	5611	4916	8453.5	6364.33	0.683591	0.23892	0.559355	0.990447	1	1
K03927	carboxylesterase type B [EC:3.1.1.1]	6426.5	6135	6295	6431	0.975194	0.825665	0.742151	0.994442	1	1
K00219	2,4-dienoyl-CoA reductase (NADPH2) [EC:1.3.1.34]	6085.75	8084.75	5864.5	4814	0.319173	0.140216	0.30401	0.990447	1	1
K08234	glyoxylase I family protein	5635	4983	8524.75	5933.67	0.743066	0.512158	0.436655	0.990447	1	1
K03709	DtxR family transcriptional regulator, Mn-dependent transcriptional regulator	6157.5	6281.5	6248.25	6536.67	0.607159	0.864062	0.915665	0.990447	1	1
K00611	ornithine carbamoyltransferase [EC:2.1.3.3]	6264.75	6845.75	5786.25	6256	0.282792	0.474946	0.963794	0.990447	1	1
K01938	formate--tetrahydrofolate ligase [EC:6.3.4.3]	6582.5	6413.75	5880	6270	0.825489	0.794335	0.677656	0.990447	1	1
K06960	None	6284.75	7037.25	5590.75	6189	0.231075	0.349378	0.963098	0.990447	1	1
K07684	two-component system, NarL family, nitrate/nitrite response regulator NarL	6308.5	4542.5	8807.75	5132	0.375941	0.774449	0.614139	0.990447	1	1
K07050	None	5809.5	5006	8358.25	5652.67	0.64578	0.652502	0.4225	0.990447	1	1
K07101	None	5899	4542.5	8888.25	5420.67	0.435547	0.595303	0.528321	0.990447	1	1
K07458	DNA mismatch endonuclease, patch repair protein [EC:3.1.-.-]	5273	5583.75	8429.5	5458.33	0.668593	0.881144	0.167715	0.990447	1	1
K07577	putative mRNA 3-end processing factor	6159.25	4386	8823.75	5334.33	0.210984	0.476027	0.597583	0.990447	1	1
K00480	salicylate hydroxylase [EC:1.14.13.1]	5912.25	5343	8307.75	5042.33	0.826158	0.748704	0.226891	0.990447	1	1
K07664	two-component system, OmpR family, response regulator BaeR	5543	5795.25	8188	5006.33	0.775096	0.632992	0.244746	0.990447	1	1
K00500	phenylalanine-4-hydroxylase [EC:1.14.16.1]	5820.75	4507.25	8903.25	5370.67	0.390173	0.543092	0.458062	0.990447	1	1
K07774	two-component system, OmpR family, response regulator TctD	6059.25	4934.5	8493.5	4982.33	0.560481	0.964603	0.380005	0.990447	1	1
K07168	CBS domain-containing membrane protein	6105.5	4820.75	8561	4980.67	0.511743	0.972414	0.444668	0.990447	1	1
K09815	zinc transport system substrate-binding protein	6152.75	7015	5576.75	5866.67	0.192054	0.210044	0.689093	0.990447	1	1
K02793	PTS system, mannose-specific IIA component [EC:2.7.1.69]	6414.25	7177.75	5427	5459.33	0.335553	0.123253	0.660016	0.990447	1	1
K02477	two-component system, LytT family, response regulator	5898.5	5190	6619.75	7153.67	0.708435	0.126173	0.440005	0.990447	1	1
K11261	formylmethanofuran dehydrogenase subunit E [EC:1.2.99.5]	6175	7548.25	5366.75	5310.67	0.242838	0.117349	0.487713	0.990447	1	1
K07141	None	6869.5	5582.25	6423.75	5528	0.2794	0.85923	0.811729	0.990447	1	1
K02651	pilus assembly protein Flp/PilA	7021.25	5802.25	5878.5	5704.67	0.465123	0.871442	0.567214	0.990447	1	1
K01690	phosphogluconate dehydratase [EC:4.2.1.12]	5951	4695.25	8566	4929.33	0.495868	0.926038	0.409644	0.990447	1	1
K09817	zinc transport system ATP-binding protein [EC:3.6.3.-]	6060	6809	5520.25	5960.33	0.234343	0.347756	0.845028	0.990447	1	1
K00705	4-alpha-glucanotransferase [EC:2.4.1.25]	6003.25	6195.75	5727	6573	0.582946	0.781473	0.621826	0.990447	1	1
K02428	nucleoside-triphosphate pyrophosphatase [EC:3.6.1.19]	6398.75	5868.25	5971	6121	0.857712	0.865437	0.643045	0.990447	1	1
K01785	aldose 1-epimerase [EC:5.1.3.3]	6152.5	5817.75	5924	6540.33	0.993589	0.473278	0.431111	0.997264	1	1
K07335	basic membrane protein A and related proteins	6341	6238	5443.5	6303.33	0.787137	0.974888	0.455002	0.990447	1	1
K09816	zinc transport system permease protein	6029.25	6793.75	5492.75	5907.33	0.228999	0.328012	0.821212	0.990447	1	1
K07171	None	6344	6349.5	5148.75	6454	0.740598	0.973555	0.345554	0.990447	1	1
K01070	S-formylglutathione hydrolase [EC:3.1.2.12]	5894.25	4725.25	8351.5	4931.67	0.52806	0.940466	0.418876	0.990447	1	1
K07795	putative tricarboxylic transport membrane protein	6120.25	4960.75	8081.75	4649.67	0.579097	0.779264	0.397149	0.990447	1	1
K12308	beta-galactosidase [EC:3.2.1.23]	5718.5	5512	5666.25	7526.67	0.909845	0.0846954	0.167173	0.992662	1	1
K01042	L-seryl-tRNA(Ser) seleniumtransferase [EC:2.9.1.1]	6409.75	6458.25	5567	5474.33	0.709593	0.317485	0.91028	0.990447	1	1
K00383	glutathione reductase (NADPH) [EC:1.8.1.7]	6585.25	6444.75	5861.5	4754.67	0.879074	0.134505	0.495017	0.990447	1	1
K09781	hypothetical protein	5815.5	4221.75	8717.25	4827.33	0.35223	0.723701	0.499076	0.990447	1	1
K07794	putative tricarboxylic transport membrane protein	5960.5	4492	8357	4722.33	0.393391	0.930451	0.444084	0.990447	1	1
K01715	3-hydroxybutyryl-CoA dehydratase [EC:4.2.1.55]	5929.5	6809	5637.25	5259	0.320103	0.187106	0.438273	0.990447	1	1
K01468	imidazolonepropionase [EC:3.5.2.7]	6424.25	5437	5901	5881.67	0.429995	0.672037	0.435472	0.990447	1	1
K01417	None	5835.25	4621.5	6448.25	6924.67	0.411799	0.0895903	0.319329	0.990447	1	1
K00639	glycine C-acetyltransferase [EC:2.3.1.29]	5993	5278.25	5981.25	6401.67	0.645168	0.264975	0.380192	0.990447	1	1
K05833	putative ABC transport system ATP-binding protein	5274.5	5246.75	7697.5	5010.67	0.864211	0.810495	0.242654	0.990447	1	1
K01076	None	5731.25	4189	8443.5	4780	0.36445	0.725393	0.523935	0.990447	1	1
K13896	microcin C transport system ATP-binding protein	5508.25	4847.75	8026.75	4736.33	0.785249	0.88514	0.322105	0.990447	1	1
K08982	putative membrane protein	5200.25	5295.5	7797.75	4855	0.838483	0.761091	0.293838	0.990447	1	1
K07799	putative multidrug efflux transporter MdtA	6625.75	5849.5	5343.25	5438.33	0.668314	0.626268	0.557843	0.990447	1	1
K04065	hyperosmotically inducible periplasmic protein	6244	6366.5	5392.25	5186.33	0.816579	0.456993	0.859281	0.990447	1	1
K03737	putative pyruvate-flavodoxin oxidoreductase [EC:1.2.7.-]	5417.25	6908.5	5057	5987.67	0.0381118	0.314446	0.724056	0.990447	1	1
K05832	putative ABC transport system permease protein	5244	5228.5	7625	4998.67	0.860192	0.817631	0.258364	0.990447	1	1
K07803	zinc resistance-associated protein	6117.25	7498.5	4827	4531	0.362284	0.086013	0.489679	0.990447	1	1
K02299	cytochrome o ubiquinol oxidase subunit III [EC:1.10.3.-]	5404.25	4179.5	8448.75	5073	0.418029	0.528022	0.467711	0.990447	1	1
K02297	cytochrome o ubiquinol oxidase subunit II [EC:1.10.3.-]	5404	4179.5	8448	5072.67	0.41823	0.528267	0.467749	0.990447	1	1
K02300	cytochrome o ubiquinol oxidase operon protein cyoD	5402.25	4176.5	8443.25	5070.67	0.417605	0.527743	0.468913	0.990447	1	1
[truncated: 754 more rows]
